# Supplementary material for: Genetic structure and selective sweeps in Kirghiz sheep using SNP50K bead chip
Source: Front Genet. 2024 Aug 21;15:1432105. doi: 10.3389/fgene.2024.1432105 (PMC11371558; doi:10.3389/fgene.2024.1432105)
Supplement: Supplementary file 1 [file DataSheet1.ZIP]

Archive with 4 entries (4 files):
- Supplementary Data 1.xls
- Supplementary Data 2.xls
- Supplementary Data 3.xls
- Supplementary data 4.xlsx
