# Supplementary material for: Genetic structure and selective sweeps in Kirghiz sheep using SNP50K bead chip
Source: Front Genet. 2024 Aug 21;15:1432105. doi: 10.3389/fgene.2024.1432105 (PMC11371558; doi:10.3389/fgene.2024.1432105)
Supplement: Supplementary file 1 [file DataSheet1.ZIP › Supplementary Data 1.xls]

## Sheet: KE_TNSH.FST
chr	start	end	FST	gene
13	48952910	48952978	0.364962	LOC101117953
2	490883	490893	0.353287	TMEM18
2	621666	621738	0.353287	SNTG2
2	719174	719267	0.353287	TPO
2	771379	771495	0.353287	PXDN
2	850005	850148	0.353287	MYT1L
8	31584487	31584558	0.345647	PREP
8	31926247	31926731	0.345647	POPDC3
8	31957920	31958145	0.345647	BVES
8	32023079	32023436	0.345647	LIN28B
8	32153645	32153965	0.345647	HACE1
13	52900742	52901048	0.336163	PCMTD2
13	52920642	52920785	0.336163	MYT1
13	53012197	53013204	0.336163	NPBWR2
13	53018837	53019192	0.336163	OPRL1
13	53031402	53031437	0.336163	LKAAEAR1
13	53040735	53040796	0.336163	RGS19
13	53046591	53046644	0.336163	TCEA2
13	53062247	53062289	0.336163	SOX18
13	53082351	53082472	0.336163	PRPF6
13	53070000	53070399	0.336163	LOC105616788
13	53111105	53111129	0.336163	SAMD10
13	53123096	53123175	0.336163	ZNF512B
13	53131876	53131943	0.336163	UCKL1
13	53149103	53149239	0.336163	DNAJC5
13	53181752	53181793	0.336163	TPD52L2
13	53196575	53196643	0.336163	ABHD16B
13	53238235	53239039	0.336163	ZBTB46
13	53276574	53276589	0.336163	ZGPAT
13	53272382	53272749	0.336163	LIME1
13	53295999	53296116	0.336163	RTEL1
13	53287058	53287097	0.336163	ARFRP1
13	53294058	53294624	0.336163	TNFRSF6B
13	53329142	53329317	0.336163	STMN3
13	53345476	53345511	0.336163	GMEB2
13	53361084	53362082	0.336163	C13H20orf195
13	53368609	53368750	0.336163	SRMS
13	53373071	53373300	0.336163	PTK6
13	53383209	53383398	0.336163	PPDPF
13	53409979	53409983	0.336163	EEF1A2
13	53418187	53418206	0.336163	KCNQ2
13	53489998	53490142	0.336163	CHRNA4
13	53501692	53501856	0.336163	COL20A1
13	53515436	53515532	0.336163	ARFGAP1
13	53541496	53541686	0.336163	BIRC7
13	53562404	53563055	0.336163	YTHDF1
13	53646681	53647085	0.336163	BHLHE23
13	53670373	53670533	0.336163	SLC17A9
13	53693835	53693952	0.336163	GID8
13	53720457	53720670	0.336163	DIDO1
13	53752735	53752887	0.336163	TCFL5
13	53771803	53771908	0.336163	COL9A3
13	53796879	53797890	0.336163	OGFR
13	53807688	53807769	0.336163	MRGBP
13	53898645	53898806	0.336163	SLCO4A1
12	52414255	52414822	0.322605	LOC101113513
12	52492015	52492143	0.322605	LOC101114039
12	52506219	52506505	0.322605	LOC101114293
12	52525796	52525995	0.322605	LOC101114542
12	52579087	52579659	0.322605	LOC101115051
12	52601932	52601935	0.322605	LOC105601896
12	52633898	52634016	0.322605	LOC105601879
12	52686032	52686347	0.322605	C12H1orf158
12	52737189	52737402	0.322605	AADACL3
12	52891990	52892084	0.322605	PRDX6
12	52914129	52914314	0.322605	SLC9C2
12	53017143	53017168	0.322605	ANKRD45
12	53040450	53040662	0.322605	LOC101112996
12	53078310	53078332	0.322605	KLHL20
12	53160389	53160562	0.322605	CENPL
12	53176329	53176452	0.322605	DARS2
12	53206281	53207203	0.322605	ZBTB37
12	53240107	53240244	0.322605	SERPINC1
12	53263073	53263220	0.322605	RC3H1
12	53298427	53298447	0.322605	LOC105616620
18	22904180	22904224	0.321631	SH3GL3
18	23034309	23035602	0.321631	LOC106991720
18	23036774	23036842	0.321631	ADAMTSL3
18	23416110	23417050	0.321631	SAXO2
18	23433008	23433098	0.321631	EFTUD1
18	23615897	23616441	0.321631	MEX3B
18	22601344	22601346	0.319973	LOC101106886
18	22736533	22737211	0.319973	BNC1
3	182424868	182424951	0.317675	KIAA1551
3	182680388	182680425	0.317675	AMN1
3	182767623	182767963	0.317675	METTL20
3	182972659	182972692	0.317675	DENND5B
3	183170954	183171104	0.317675	FAM60A
3	183273942	183274193	0.317675	CAPRIN2
3	183329367	183329450	0.317675	IPO8
10	70400041	70400187	0.314921	LOC101106781
10	70485954	70486027	0.314921	LOC101107030
10	70662242	70662405	0.314921	LOC106991388
10	70696694	70696804	0.314921	LOC106991387
10	70773951	70774076	0.314921	LOC106991366
10	70810248	70810444	0.314921	LOC105616215
10	70901045	70901078	0.314921	LOC105601928
10	71031849	71031890	0.314921	LOC105613864
10	71115590	71115651	0.314921	LOC105616214
10	71293506	71293702	0.314921	LOC105614203
10	71391069	71391086	0.314921	LOC101108321
12	1939852	1939865	0.314742	NFASC
12	2137046	2137145	0.314742	CNTN2
12	2158835	2159662	0.314742	TMEM81
12	2172145	2172214	0.314742	RBBP5
12	2241151	2241335	0.314742	DSTYK
12	2325744	2326253	0.314742	TMCC2
12	2375369	2375488	0.314742	NUAK2
12	2415200	2415375	0.314742	KLHDC8A
12	2452898	2452917	0.314742	LEMD1
12	2499105	2499316	0.314742	LOC106991447
12	2652131	2652360	0.314742	MFSD4
12	2693389	2693484	0.314742	ELK4
18	24163376	24163414	0.314203	MORF4L1
18	24192958	24193083	0.314203	CTSH
18	22501257	22501454	0.311691	BTBD1
18	22575568	22575671	0.311691	TM6SF1
13	48389550	48389892	0.311245	BMP2
13	10630139	10630195	0.308034	PFKFB3
13	10852822	10852974	0.308034	PRKCQ
13	11396308	11396483	0.308034	SFMBT2
15	3853247	3853370	0.308016	PDGFD
15	3983359	3984774	0.308016	DDI1
12	2729044	2729803	0.305909	SLC45A3
12	2780389	2780541	0.305909	NUCKS1
12	2820342	2820523	0.305038	RAB29
12	2845333	2845515	0.305038	SLC41A1
12	2914747	2914866	0.305038	PM20D1
12	2948851	2948998	0.305038	SLC26A9
12	3014405	3014482	0.305038	RAB7B
12	3131096	3131106	0.304345	C12H1orf186
12	3157962	3158076	0.304345	AVPR1B
12	52305811	52306097	0.303146	LOC101112497
12	52351914	52352200	0.303146	LOC101112749
12	52365256	52365342	0.303146	LOC101112997
12	52391846	52392418	0.303146	LOC101113257
13	11612032	11612793	0.302194	LOC101114294
13	11669970	11670347	0.302194	ITIH5
13	11782825	11782908	0.301813	ITIH2
3	182231335	182231547	0.301498	BICD1
3	182231673	182232233	0.301498	LOC106990375
12	1656440	1656547	0.300716	LRRN2
12	3257810	3257934	0.299827	FAM72A
12	3267299	3267365	0.299827	SRGAP2
12	1412584	1412668	0.298232	LOC105616478
12	1453981	1455855	0.298232	PPP1R15B
12	1472843	1472949	0.298232	PIK3C2B
12	1572627	1572760	0.298232	MDM4
13	11805794	11805868	0.290966	KIN
13	11843379	11843434	0.290966	ATP5C1
13	11868368	11868610	0.290966	TAF3
13	52613699	52613774	0.290839	LOC101114799
13	52675655	52675727	0.290839	LOC106991510
13	52733294	52733366	0.290839	LOC101105937
13	52836889	52836951	0.290839	GINS1
13	14554530	14554564	0.288427	CELF2
12	3533712	3533891	0.288279	IKBKE
12	3557249	3557712	0.288279	LOC106991473
12	3599225	3599344	0.288279	LOC101117178
12	3636367	3636541	0.288279	EIF2D
12	3692844	3692920	0.288279	DYRK3
12	3782826	3782911	0.288279	MAPKAPK2
12	3822639	3822704	0.288279	IL10
12	3898712	3898855	0.288279	IL19
12	3923980	3924045	0.288279	IL20
12	3959564	3959737	0.288279	FCMR
12	3955053	3955115	0.288279	IL24
12	3989453	3989584	0.288279	PIGR
12	4027245	4027283	0.287276	FCAMR
12	4099860	4100000	0.287276	C12H1orf116
15	854781	854897	0.285694	IZUMO1R
15	946459	946584	0.285694	GPR83
15	994716	994783	0.285694	MRE11A
15	1078416	1078874	0.285694	ANKRD49
15	1119396	1119557	0.285694	AASDHPPT
15	1208395	1208615	0.285694	KBTBD3
15	1343722	1344183	0.285694	LOC101116084
15	1441552	1441713	0.285694	GRIA4
21	38126854	38127047	0.285405	PAG11
21	38259993	38260134	0.285405	LOC101105540
21	38305295	38305347	0.285405	LOC105604094
21	38334149	38334259	0.285405	LOC101105788
21	38375823	38375964	0.285405	PAG9
21	38457773	38457919	0.285405	LOC101106045
21	38479311	38479363	0.285405	LOC101104869
21	38600919	38601065	0.285405	LOC101106809
21	38631520	38631666	0.285405	LOC101105115
21	38712267	38712383	0.285405	PAG6
21	38764406	38764524	0.285405	LOC443348
21	38809038	38809151	0.285405	LOC101107562
21	38853510	38853611	0.285405	LOC101107832
21	38909914	38910142	0.285405	LOC101108093
21	38931590	38931679	0.285405	LOC101108616
21	38983201	38983300	0.285405	LOC101105369
21	39014588	39014704	0.285405	LOC101108872
21	39048932	39049048	0.285405	LOC101105611
21	39086154	39086252	0.285405	LOC101105864
21	39096140	39096756	0.285405	VWCE
6	2140326	2140516	0.284112	2024-03-01
6	2287594	2287678	0.284112	TMA16
6	2339479	2341471	0.284112	TKTL2
6	2573380	2574717	0.284112	NPY5R
6	2604448	2604915	0.284112	NPY1R
6	2590841	2591416	0.284112	LOC101107098
10	1834536	1834649	0.283714	TDRD3
12	4141989	4142076	0.278384	PFKFB2
12	4138715	4138874	0.278384	YOD1
12	4189435	4189456	0.278384	C4BPB
12	4207413	4207444	0.278384	C4BPA
12	4294121	4294262	0.278384	LOC101114456
12	4390228	4390334	0.278384	PLEKHA6
12	4402883	4402936	0.278384	LOC106991474
12	4472426	4472596	0.278384	LOC101120001
12	4580739	4581039	0.278384	CD55
12	4732737	4732916	0.278384	CR2
12	4780775	4781005	0.278384	CR1L
13	12024777	12024791	0.277898	GATA3
13	15234463	15234583	0.27654	USP6NL
2	111505651	111505869	0.272121	MFSD14B
2	111674410	111675375	0.272121	LOC101123184
2	111713231	111713686	0.272121	LOC101123441
2	111971661	111971666	0.272121	LGSN
2	112098128	112098221	0.272121	OCA2
2	112454539	112454680	0.272121	LOC101102534
2	111428015	111428032	0.272121	ANXA10
3	200599729	200600139	0.271205	GRIN2B
3	206907746	206908078	0.268667	LOC105614851
3	206936601	206936701	0.268667	LOC101107274
3	206957855	206957945	0.268667	PEX5
3	206994287	206994489	0.268667	CLSTN3
3	207025631	207025703	0.268667	RBP5
3	207058414	207058539	0.268667	C1RL
3	207069671	207069826	0.268667	LOC105601912
3	207087673	207088107	0.268667	LOC105614854
3	207102112	207102137	0.268667	LOC101107430
3	207137176	207137291	0.268667	C1S
3	207180279	207180423	0.268667	LPCAT3
3	207219806	207220177	0.268667	EMG1
3	207224120	207224144	0.268667	PHB2
3	207229978	207230089	0.268667	PTPN6
3	207255051	207255077	0.268667	ATN1
3	207246848	207246899	0.268667	C3H12orf57
3	207265758	207265824	0.268667	ENO2
3	207280026	207280148	0.268667	LRRC23
3	207304874	207304951	0.268667	TPI1
3	207301330	207301630	0.268667	LOC101109691
3	207301049	207301324	0.268667	LOC105614924
3	207320689	207320873	0.268667	USP5
3	207338422	207338571	0.268667	P3H3
3	207327480	207327773	0.268667	CDCA3
3	207336426	207336482	0.268667	GNB3
3	207354419	207354608	0.268667	GPR162
3	207361348	207361375	0.268667	CD4
3	207398149	207398545	0.268667	LAG3
3	207420724	207420850	0.268667	MLF2
3	207445951	207446112	0.268667	COPS7A
3	207469042	207469639	0.268667	PIANP
3	207486558	207486605	0.268667	ZNF384
3	207502991	207503062	0.268667	ING4
3	207513698	207513877	0.268667	ACRBP
3	207526969	207527542	0.268667	LPAR5
3	207551859	207551955	0.268667	CHD4
3	207580314	207580472	0.268667	IFFO1
3	207573077	207573165	0.268667	NOP2
3	207596203	207596299	0.268667	GAPDH
3	207612753	207612887	0.268667	NCAPD2
3	207627846	207627924	0.268667	MRPL51
3	207644687	207644738	0.268667	VAMP1
3	207648305	207648345	0.268667	TAPBPL
3	207657210	207657394	0.268667	CD27
3	207709929	207710081	0.268667	LTBR
3	207718538	207719470	0.268667	LOC106991088
3	207730169	207730362	0.268667	SCNN1A
3	207757649	207757727	0.268667	TNFRSF1A
3	207763179	207763185	0.268667	PLEKHG6
3	207844925	207844987	0.268667	CD9
18	961317	961412	0.268027	SNURF
18	976396	976507	0.268027	SNRPN
18	1326961	1327104	0.268027	UBE3A
18	330172	330309	0.268027	MAGEL2
18	371344	372318	0.268027	NDN
18	275913	277343	0.268027	MKRN3
13	15357376	15357425	0.267385	LOC106991508
13	15451345	15451394	0.266778	ECHDC3
3	207944582	207944636	0.266612	VWF
3	208074941	208074950	0.266612	ANO2
3	208261670	208261780	0.266224	LOC105614855
3	201284361	201284438	0.266207	EMP1
13	15612221	15612360	0.265447	UPF2
13	15708308	15708502	0.265447	DHTKD1
13	15740858	15740864	0.265447	SEC61A2
13	15768749	15768802	0.265447	NUDT5
13	15792943	15793014	0.265447	CDC123
13	15912487	15912591	0.265447	CAMK1D
13	16388615	16388887	0.265447	CCDC3
13	16529850	16529909	0.265447	LOC101109728
13	16588124	16588152	0.265447	LOC101118373
12	1310964	1311054	0.262588	KISS1
12	1318152	1318187	0.262588	GOLT1A
13	15525758	15525895	0.261035	PROSER2
3	206702937	206703009	0.259074	LOC105608603
3	206725590	206725774	0.259074	EM4B
3	206859030	206859201	0.259074	LOC100191064
3	204504047	204504101	0.258484	LOC101120999
3	204525560	204525619	0.258484	LOC101102973
3	204581947	204582103	0.258484	LOC101103227
3	204647697	204647825	0.258484	LOC101103714
3	204680182	204680287	0.258484	KLRF1
3	204750524	204750723	0.258484	CD69
3	204778060	204778131	0.258484	LOC101121762
3	204970173	204970348	0.258484	CLEC2D
3	204975650	204975766	0.258484	LOC105613686
3	204995509	204995607	0.258484	KLRB1
3	205099326	205099390	0.258484	LOC101122683
3	205189404	205189527	0.258484	LOC101104482
3	205242614	205242699	0.258484	LOC101122940
3	205401492	205401812	0.258484	LOC101104740
3	205438814	205438818	0.258484	LOC105614850
3	205468534	205468606	0.258484	LOC105608615
3	205486974	205487036	0.258484	KLRG1
3	204421874	204421984	0.258484	LOC105613004
3	204437996	204438089	0.258484	LOC101120482
3	204470288	204470428	0.258484	LOC101102719
13	52590844	52591222	0.256728	LOC105606238
3	206215223	206215250	0.256381	CLEC4D
3	206239212	206239248	0.256381	CLEC4E
3	206306978	206307023	0.256381	LOC105612575
3	206385365	206385431	0.256381	LOC106990118
3	206465259	206465306	0.256381	LOC105608606
3	206485193	206485513	0.256381	LOC105614286
3	206609249	206609440	0.256381	LOC106991008
3	205536011	205536130	0.252302	M6PR
3	205553485	205553595	0.252302	PHC1
3	205582452	205582554	0.252302	A2ML1
13	54025811	54026348	0.251826	GATA5
13	54063154	54063171	0.251826	RBBP8NL
13	54079671	54079907	0.251826	CABLES2
13	54093174	54093237	0.251826	RPS21
12	53520204	53520396	0.249582	RABGAP1L
13	16677539	16677671	0.249361	YME1L1
13	16699955	16700140	0.249361	MASTL
13	16743338	16743605	0.249361	ACBD5
13	16782792	16782908	0.249361	ABI1
13	16871388	16871468	0.249361	PDSS1
3	204300001	204300141	0.247078	CLEC1A
3	204322235	204322325	0.247078	CLEC9A
3	204328195	204328336	0.247078	CLEC1B
3	204348170	204348763	0.247078	LOC101102473
3	204356267	204356382	0.247078	CLEC12B
3	204368320	204368410	0.247078	LOC101119973
3	206100394	206101824	0.246595	C3AR1
3	206138359	206138404	0.246595	NECAP1
3	206156092	206156170	0.246595	CLEC4A
3	206176375	206176387	0.246595	CLEC6A
3	206055568	206055588	0.246595	SLC2A3
3	206090693	206090794	0.246595	FOXJ2
3	201423483	201423801	0.246417	GSG1
3	201435183	201435403	0.246417	FAM234B
3	190705109	190705120	0.24622	SOX5
3	200001606	200001632	0.245179	ATF7IP
3	201518382	201518459	0.244808	HEBP1
3	201575408	201576286	0.244808	GPRC5D
3	181828522	181828612	0.244576	FGD4
3	187333582	187333696	0.24145	MED21
3	187351100	187351250	0.24145	TM7SF3
3	187410682	187410795	0.24145	FGFR1OP2
3	187430751	187430975	0.24145	ASUN
3	187546455	187546546	0.24145	ITPR2
21	39140245	39140452	0.241378	DDB1
21	39170645	39170734	0.241378	LOC101106637
21	39167906	39167958	0.241378	TKFC
21	39184754	39184829	0.241378	TMEM138
21	39199682	39199718	0.241378	TMEM216
18	18311698	18311766	0.241032	NTRK3
18	18643243	18643490	0.241032	MRPL46
18	18652818	18652882	0.241032	MRPS11
18	18693596	18693782	0.241032	DET1
18	18774214	18774460	0.241032	AEN
18	18781422	18781649	0.241032	ISG20
18	18805541	18805748	0.241032	LOC101123072
18	18808906	18808988	0.241032	LOC101116769
18	18830790	18831779	0.241032	LOC101117021
18	18884389	18885327	0.241032	LOC101123585
18	18960064	18960996	0.241032	LOC101118056
18	18974441	18975322	0.241032	LOC105603085
18	18987196	18987779	0.241032	LOC101118563
18	19014864	19015304	0.241032	LOC101119079
18	19021924	19022165	0.241032	LOC105603292
18	19068139	19069160	0.241032	LOC101119588
18	19078874	19079764	0.241032	LOC101119852
18	19165477	19165901	0.241032	LOC101120360
18	19171763	19172668	0.241032	LOC101120610
18	19194292	19195257	0.241032	LOC101120869
18	19221144	19222070	0.241032	LOC101121378
18	19240545	19241123	0.241032	LOC105603293
18	19256676	19257355	0.241032	LOC101121632
18	19270672	19271598	0.241032	LOC101102268
18	19087230	19088129	0.241032	LOC101120114
15	2814722	2814781	0.240863	LOC101117013
15	2830896	2831150	0.240863	LOC101117272
18	19312271	19313116	0.240561	LOC101121887
18	19322539	19323422	0.240561	LOC101122139
18	19341933	19342324	0.240561	LOC101122387
18	19364590	19365453	0.240561	LOC101122633
3	181517724	181517859	0.239266	PKP2
3	181626233	181626403	0.239266	YARS2
3	181630954	181631130	0.239266	DNM1L
2	200647	200658	0.238714	ACP1
2	224107	224149	0.238714	FAM150B
2	139050	139237	0.238714	SH3YL1
3	193518302	193518391	0.238606	SLCO1B3
3	193576344	193576563	0.238606	SLCO1C1
3	193706905	193707108	0.238606	PDE3A
12	1238405	1238526	0.237195	SOX13
12	1277505	1277631	0.237195	ETNK2
12	1290845	1290853	0.237195	REN
3	201604893	201604982	0.236412	GPRC5A
3	201669380	201669450	0.236412	DDX47
3	201698031	201698570	0.236412	APOLD1
3	201757919	201758393	0.234517	CDKN1B
3	201810060	201810978	0.234517	GPR19
3	201824862	201824863	0.234517	CREBL2
3	201930382	201930609	0.234517	DUSP16
3	201987858	201988085	0.234517	BORCS5
3	202102772	202102994	0.234517	MANSC1
3	202169417	202169471	0.234517	LRP6
3	202372568	202372635	0.234517	BCL2L14
3	202587325	202587467	0.234517	ETV6
6	116303385	116303510	0.233886	LOC101105412
6	116345679	116345866	0.233886	FGFRL1
6	116373567	116373670	0.233886	IDUA
6	116405891	116406041	0.233886	DGKQ
6	116411265	116411373	0.233886	TMEM175
6	116430900	116430940	0.233886	GAK
6	116495562	116495592	0.233886	CPLX1
6	116628707	116628881	0.233886	UVSSA
6	116661159	116661354	0.233886	MAEA
6	116680120	116680524	0.233886	LOC101108322
6	116701492	116701849	0.233886	PCGF3
6	116690167	116691210	0.233886	LOC105601929
6	116735745	116735813	0.233886	MFSD7
6	116754561	116754822	0.233886	ATP5I
6	116758396	116758454	0.233886	PDE6B
6	116825499	116825709	0.233886	PIGG
3	205674605	205674691	0.233052	RIMKLB
2	137906943	137907049	0.232524	MYO3B
2	138442554	138442763	0.232524	UBR3
2	138478648	138478758	0.232524	LOC105609182
2	138657408	138657589	0.232524	METTL5
2	138665287	138665427	0.232524	SSB
2	138697608	138697915	0.232524	LOC101118851
2	138737728	138738450	0.232524	PHOSPHO2
2	138743501	138743549	0.232524	CCDC173
2	138774794	138775898	0.232524	PPIG
2	138820713	138821047	0.232524	FASTKD1
2	138867085	138867242	0.232524	KLHL41
2	138885268	138885363	0.232524	BBS5
3	205949543	205949678	0.231472	NANOG
3	205968172	205968840	0.231472	LOC105612572
3	195019642	195019684	0.231248	AEBP2
3	198487672	198487784	0.230978	DERA
3	198610996	198611054	0.230978	STRAP
3	198800135	198800191	0.230978	EPS8
3	198949968	198950103	0.230978	PTPRO
3	199283743	199283803	0.230978	RERG
3	189704630	189704740	0.230784	BCAT1
18	22338978	22339161	0.230414	FAM103A1
18	22352903	22353030	0.230414	C18H15orf40
3	188237370	188237411	0.230354	SSPN
3	195153180	195153271	0.229298	PLEKHA5
3	186909719	186909914	0.228493	SMCO2
3	187006045	187006178	0.228493	ARNTL2
3	187120116	187120207	0.228493	STK38L
3	208556227	208556244	0.228044	NTF3
3	208877118	208877189	0.228044	KCNA5
3	208905339	208905701	0.228044	LOC105608607
3	209000223	209001204	0.228044	KCNA1
3	209096907	209097488	0.228044	LOC105608581
3	209140887	209140904	0.228044	GALNT8
3	209206726	209206902	0.228044	NDUFA9
3	209238549	209238644	0.228044	AKAP3
3	209259210	209259451	0.228044	DYRK4
3	209321447	209321550	0.228044	RAD51AP1
3	209331095	209331272	0.228044	C3H12orf4
3	209404456	209404801	0.228044	FGF6
3	209462359	209462466	0.228044	FGF23
3	209473491	209473568	0.228044	TIGAR
13	52444581	52444605	0.227824	SIRPA
24	26015184	26015263	0.227317	LOC101112694
24	26049500	26049640	0.227317	CLN3
24	26063220	26065898	0.227317	APOBR
24	26072409	26072439	0.227317	IL27
24	26088837	26088948	0.227317	NUPR1
24	26109626	26109700	0.227317	SGF29
24	26131910	26132057	0.227317	LOC101114075
24	26142820	26142949	0.227317	CORO1A
24	26137786	26137848	0.227317	BOLA2B
24	26136146	26136484	0.227317	SLX1A
24	26193941	26193986	0.227317	GDPD3
24	26190543	26190652	0.227317	MAPK3
24	26211414	26211464	0.227317	PPP4C
24	26200377	26200559	0.227317	YPEL3
24	26205923	26205993	0.227317	TBX6
24	26230363	26230518	0.227317	LOC105604728
24	26220527	26220687	0.227317	ALDOA
24	26246049	26246173	0.227317	FAM57B
24	26254041	26254161	0.227317	C24H16orf92
24	26262406	26262515	0.227317	DOC2A
24	26273190	26273270	0.227317	INO80E
24	26274132	26274252	0.227317	HIRIP3
24	26278279	26278764	0.227317	LOC106991889
24	26287576	26287669	0.227317	LOC101117721
24	26310889	26311078	0.227317	TMEM219
24	26349181	26349424	0.227317	KCTD13
24	26377103	26377288	0.227317	SEZ6L2
24	26365619	26366498	0.227317	ASPHD1
24	26409856	26410071	0.227317	MVP
24	26397054	26397196	0.227317	CDIPT
24	26436511	26436518	0.227317	PRRT2
24	26430463	26430659	0.227317	PAGR1
24	26441460	26441659	0.227317	MAZ
24	26445888	26445932	0.227317	KIF22
24	26467668	26467980	0.227317	ZG16
24	26486667	26486903	0.227317	C24H16orf54
24	26500134	26500547	0.227317	QPRT
24	26520536	26521864	0.227317	SPN
24	26535850	26536167	0.227317	LOC101102954
24	26552422	26552857	0.227317	CD2BP2
24	26556905	26557537	0.227317	TBC1D10B
24	26554489	26554491	0.227317	LOC101103208
24	26572346	26572424	0.227317	MYLPF
24	26574612	26574711	0.227317	SEPT1
24	26589636	26590774	0.227317	ZNF48
24	26603604	26604404	0.227317	ZNF771
24	26622829	26623815	0.227317	SEPHS2
24	26610304	26610414	0.227317	DCTPP1
24	26671670	26671724	0.227317	ITGAL
24	26729894	26730597	0.227317	LOC101122752
24	26722900	26722945	0.227317	ZNF768
24	26745203	26745316	0.227317	ZNF688
24	26765392	26765844	0.227317	ZNF689
24	26786514	26786682	0.227317	PRR14
24	26802713	26802840	0.227317	FBRS
24	26837818	26837940	0.227317	LOC105604737
24	26847609	26847937	0.227317	SRCAP
24	26870214	26870381	0.227317	TMEM265
24	26885904	26886029	0.227317	PHKG2
24	26886807	26886982	0.227317	CCDC189
24	26897832	26897949	0.227317	RNF40
24	26913035	26913107	0.227317	ZNF629
24	26977784	26977875	0.227317	BCL7C
24	26983636	26983908	0.227317	CTF1
18	65500001	65500036	0.227201	DYNC1H1
18	65518158	65518219	0.227201	LOC101120198
18	65540843	65540949	0.227201	HSP90AA1
18	65584394	65584642	0.227201	WDR20
18	65655559	65655660	0.227201	MOK
18	65717856	65717983	0.227201	ZNF839
18	65739426	65739595	0.227201	CINP
18	65762020	65762238	0.227201	TECPR2
18	65853218	65853348	0.227201	ANKRD9
18	66007880	66008150	0.227201	RCOR1
18	66172958	66173202	0.227201	TRAF3
18	66221950	66222165	0.227201	AMN
18	66225926	66226057	0.227201	CDC42BPB
18	66383352	66383383	0.227201	EXOC3L4
18	66402586	66402707	0.227201	TNFAIP2
18	66463235	66463834	0.227201	LOC101104530
18	66498768	66498924	0.227201	LOC106990142
13	10528456	10528597	0.22573	RBM17
13	47405797	47405922	0.223577	CRLS1
13	47445978	47446647	0.223577	LRRN4
13	47478096	47478202	0.223577	FERMT1
3	209512974	209513122	0.223491	CCND2
1	250533241	250533337	0.223397	STAG1
1	250807107	250807225	0.223397	PCCB
1	250954868	250955009	0.223397	MSL2
1	250989738	250989861	0.223397	PPP2R3A
3	189022567	189022590	0.223195	LMNTD1
3	189245222	189245366	0.223195	LOC105607111
3	189346012	189346122	0.223195	KRAS
3	189387177	189387395	0.223195	LYRM5
3	189393699	189393701	0.223195	CASC1
3	189485949	189486050	0.223195	LRMP
3	189589209	189589690	0.223195	LOC101115109
3	189582102	189582205	0.223195	LOC105607108
3	193342859	193342944	0.222123	IAPP
3	193395756	193395862	0.222123	SLCO1A2
3	205807747	205807910	0.220864	RPS26_1
3	205814983	205815138	0.220864	APOBEC1
3	205848056	205848323	0.220864	GDF3
3	205878320	205878451	0.220864	LOC101104982
13	54109569	54109583	0.220176	LAMA5
13	54162956	54163037	0.220176	ADRM1
13	54175948	54176047	0.220176	OSBPL2
1	1031656	1031786	0.22011	GPC1
1	1234384	1234410	0.22011	OTOS
1	1292408	1292750	0.22011	LOC101105206
1	1281337	1281572	0.22011	LOC105611997
1	1308145	1309071	0.22011	LOC101105463
1	1328053	1329000	0.22011	LOC101105712
1	1372215	1372278	0.22011	LOC101106484
1	1380359	1381033	0.22011	LOC101106736
1	1453266	1454201	0.22011	LOC101107492
1	1471669	1472586	0.22011	LOC101107754
1	1478593	1478667	0.22011	NDUFA10
1	1962638	1962659	0.22011	HDAC4
3	188389750	188390167	0.220087	BHLHE41
3	188439960	188440078	0.220087	RASSF8
3	192080828	192080901	0.220043	ETNK1
3	192144715	192145506	0.220043	LOC101116132
13	47214235	47214674	0.219645	C13H20orf196
13	47264140	47264186	0.219645	CHGB
13	47307732	47307818	0.219645	TRMT6
13	47330460	47330545	0.219645	MCM8
3	199902218	199902323	0.219154	PLBD1
3	199804967	199805102	0.219154	GUCY2C
15	531292	532221	0.218681	LOC101113787
15	465238	466161	0.218681	LOC101117277
15	474392	474395	0.218681	LOC105614466
15	462999	463102	0.218681	LOC106990769
15	379110	380024	0.218681	LOC101113524
15	206058	206500	0.218681	LOC101115227
15	223938	224891	0.218681	LOC101115480
15	244006	244348	0.218681	LOC105614142
12	21493360	21493856	0.218464	SLC30A10
12	21536089	21536236	0.218464	EPRS
12	21619866	21620011	0.218464	BPNT1
12	21656252	21656367	0.218464	IARS2
12	21707581	21707651	0.218464	RAB3GAP2
13	16911632	16911750	0.218043	LOC101109989
13	16938093	16938431	0.218043	APBB1IP
13	10419020	10419110	0.217185	IL15RA
13	10444382	10444603	0.217185	IL2RA
3	192232670	192232765	0.217171	C2CD5
12	4896775	4896957	0.216785	CFH
3	199530703	199530776	0.215615	PDE6H
3	199553356	199553358	0.215615	ARHGDIB
3	199574432	199574525	0.215615	ERP27
3	192401486	192401721	0.215062	ST8SIA1
3	186701999	186702046	0.21398	PPFIBP1
3	186790553	186790712	0.21398	C3H12orf71
2	139006164	139006290	0.211994	LRP2
2	139209008	139209320	0.211994	DHRS9
2	139261131	139261132	0.211994	ABCB11
2	139367370	139367485	0.211994	G6PC2
2	139394790	139394894	0.211994	SPC25
2	139410827	139410916	0.211994	NOSTRIN
2	139505610	139505766	0.211994	CERS6
3	197860155	197860360	0.211928	LMO3
12	53711130	53712212	0.211701	GPR52
18	19510541	19510834	0.211396	ACAN
18	19547014	19547297	0.211396	HAPLN3
18	19568032	19568187	0.211396	MFGE8
2	137807536	137807566	0.211006	ERICH2
2	137852993	137853392	0.211006	SP5
3	184313199	184313376	0.21085	TMTC1
3	184630163	184630457	0.21085	OVCH1
3	184740496	184740601	0.21085	ERGIC2
3	184793598	184793769	0.21085	FAR2
1	118358397	118358509	0.2107	TIPRL
1	118487956	118488014	0.2107	SFT2D2
1	118552788	118553052	0.2107	TBX19
1	118667042	118668174	0.2107	LOC101111513
1	118729144	118729181	0.2107	LOC101111769
1	118812655	118812836	0.2107	CLIC6
1	119035876	119035962	0.2107	RCAN1
1	119097474	119097860	0.2107	KCNE1
1	119157660	119158412	0.2107	C1H21orf140
1	119163926	119164087	0.2107	SMIM11A
1	119180923	119181291	0.2107	KCNE2
3	203006882	203006953	0.210561	LOC101119976
3	203062997	203063060	0.210561	LOC105613747
3	203093522	203093760	0.210561	LOC105613745
3	203143366	203143628	0.210561	LOC101114093
18	66580666	66580747	0.210169	EIF5
3	195496216	195496436	0.209653	LOC101116645
3	185707861	185707968	0.209483	CCDC91
3	192900001	192900143	0.209273	ABCC9
3	192966930	192967303	0.209273	KCNJ8
3	193082157	193082285	0.209273	LDHB
3	193142928	193143045	0.209273	GYS2
3	193208041	193208096	0.209273	SPX
3	193231322	193231413	0.209273	GOLT1B
3	193242382	193242397	0.209273	RECQL
3	193274250	193274495	0.209273	PYROXD1
3	203224346	203224930	0.208671	LOC101120233
3	203236996	203237931	0.208671	LOC101120486
3	203244604	203245536	0.208671	LOC101120742
3	203256672	203256875	0.208671	SMIM10L1
3	203281342	203281814	0.208671	LOC101121003
3	203296401	203296616	0.208671	LOC101121507
2	137735460	137735524	0.208511	GAD1
3	198084597	198084840	0.208487	MGST1
3	192620943	192621155	0.206761	LOC101115359
3	192688464	192688606	0.206761	CMAS
3	186406689	186406789	0.205863	PTHLH
3	205740024	205740059	0.20518	MFAP5
3	205766193	205766200	0.20518	AICDA
3	186584896	186585344	0.204105	KLHL42
3	186610043	186610271	0.204105	MANSC4
3	186621071	186621337	0.204105	MRPS35
3	186674732	186675427	0.204105	REP15
24	25913799	25913883	0.203404	CD19
24	25904985	25905509	0.203404	LOC101111245
24	25933966	25934168	0.203404	ATP2A1
24	25930071	25930194	0.203404	RABEP2
24	25958672	25959319	0.203404	SH2B1
24	25967736	25967744	0.203404	TUFM
24	25981478	25981607	0.203404	ATXN2L
2	137658061	137658264	0.203294	GORASP2
12	77806540	77806559	0.202983	PKP1
12	77860280	77860287	0.202983	LOC105610042
12	77872855	77872869	0.202983	LOC101109820
12	77893580	77893764	0.202983	ADIPOR1
12	77902351	77902788	0.202983	KLHL12
12	77934098	77934340	0.202983	RABIF
12	77954311	77954645	0.202983	LOC105616599
12	77996221	77996322	0.202983	LOC101110351
12	78031648	78031802	0.202983	LOC106991504
12	78147403	78147572	0.202983	SYT2
12	78213636	78213685	0.202983	LOC101110859
12	78335114	78335219	0.202983	UBE2T
12	78351411	78351483	0.202983	LOC106990232
12	78378935	78379006	0.202983	LOC101111113
12	78444181	78444251	0.202983	LOC101111382
12	78452073	78452108	0.202983	LOC105616627
12	78476998	78477109	0.202983	CSRP1
12	78528054	78528278	0.202983	TNNI1
12	78537820	78537949	0.202983	TNNT2
12	78590388	78591889	0.202983	LOC101112664
12	78670516	78671070	0.202983	LOC106991464
12	78696086	78696313	0.202983	NAV1
13	46903147	46903333	0.202743	GPCPD1
3	198208790	198208959	0.202337	SLC15A5
1	814676	814781	0.202223	KIF1A
1	910797	911627	0.202223	GPR35
1	925956	926204	0.202223	CAPN10
1	982426	982704	0.202223	ANKMY1
1	119441666	119441852	0.201849	MRPS6
1	119482428	119484581	0.201849	SLC5A3
18	24232216	24232305	0.201073	RASGRF1
20	16900399	16900493	0.200037	CRIP3
20	16935477	16935677	0.200037	ZNF318
20	17004652	17004841	0.200037	ABCC10
20	17014590	17014617	0.200037	DLK2
20	17055643	17055682	0.200037	LRRC73
20	17063270	17063376	0.200037	YIPF3
20	17069680	17069812	0.200037	POLR1C
20	17074153	17074290	0.200037	XPO5
20	17120757	17120971	0.200037	POLH
20	17146998	17147056	0.200037	GTPBP2
20	17169511	17169640	0.200037	RSPH9
20	17160111	17160620	0.200037	MAD2L1BP
20	17180743	17180812	0.200037	MRPS18A
20	17192046	17192672	0.200037	LOC105603710
20	17298093	17298169	0.200037	VEGFA
20	17535130	17535257	0.200037	C20H6orf223
20	17643814	17643869	0.200037	MRPL14
20	17677990	17678076	0.200037	TMEM63B
20	17694256	17694374	0.200037	CAPN11
20	17737891	17737999	0.200037	SLC29A1
20	17751862	17752068	0.200037	HSP90AB1
20	17759993	17760073	0.200037	SLC35B2
20	17763453	17763629	0.200037	NFKBIE
20	17775778	17776356	0.200037	TMEM151B
20	17781197	17781403	0.200037	TCTE1
20	17803629	17803693	0.200037	AARS2
20	17838231	17838345	0.200037	SPATS1
20	17864143	17864187	0.200037	CDC5L
20	16513920	16514065	0.199803	GLTSCR1L
20	16531011	16531024	0.199803	RPL7L1
20	16570646	16571145	0.199803	PTCRA
20	16578689	16578785	0.199803	CNPY3
20	16590276	16590481	0.199803	GNMT
20	16596604	16596680	0.199803	PEX6
20	16629170	16629238	0.199803	PPP2R5D
20	16643398	16643476	0.199803	RRP36
20	16640098	16640169	0.199803	KLHDC3
20	16635682	16635951	0.199803	MEA1
20	16654413	16654595	0.199803	CUL7
20	16666371	16666481	0.199803	MRPL2
20	16676780	16676867	0.199803	KLC4
20	16686415	16686673	0.199803	PTK7
20	16787654	16787808	0.199803	CUL9
20	16777770	16777937	0.199803	SRF
20	16824567	16824677	0.199803	DNPH1
20	16858372	16858464	0.199803	TTBK1
20	16898933	16898984	0.199803	SLC22A7
24	27002976	27003035	0.199413	FBXL19
24	27062576	27062689	0.199413	ORAI3
24	27076475	27076837	0.199413	SETD1A
24	27095624	27095723	0.199413	HSD3B7
24	27101308	27101418	0.199413	STX1B
24	27135710	27135809	0.199413	STX4
24	27158740	27158964	0.199413	ZNF668
24	27172768	27173751	0.199413	ZNF646
24	27176801	27177029	0.199413	PRSS53
24	27182616	27182821	0.199413	VKORC1
24	27195695	27195793	0.199413	BCKDK
13	77942897	77942959	0.198575	PTPN1
13	78011733	78011816	0.198575	FAM65C
13	78114182	78114244	0.198575	PARD6B
13	78158242	78158331	0.198575	BCAS4
13	78228676	78231241	0.198575	ADNP
13	78264304	78264372	0.198575	DPM1
13	78279698	78281092	0.198575	MOCS3
13	78328016	78328789	0.198575	KCNG1
13	78652012	78652064	0.198575	NFATC2
13	78839613	78839746	0.198575	ATP9A
3	203802870	203802970	0.198305	LOC101116388
3	203847002	203847101	0.198305	LOC105613000
3	203869243	203869276	0.198305	LOC101116641
3	203907563	203907714	0.198305	LOC105614844
3	203928654	203928855	0.198305	LOC105613001
3	203964083	203964255	0.198305	LOC101123288
3	204027063	204027155	0.198305	LOC101116896
3	204040990	204041113	0.198305	LOC101117151
3	204078802	204078953	0.198305	LOC101101976
3	204094415	204094518	0.198305	LOC101102227
3	204163394	204163494	0.198305	LOC105613002
3	204193039	204193128	0.198305	GABARAPL1
3	204204664	204204905	0.198305	TMEM52B
3	204237768	204237907	0.198305	OLR1
3	204261023	204261125	0.198305	CLEC7A
13	10106012	10106115	0.197647	LOC101106098
13	10190649	10190831	0.197647	LOC101106868
13	10254177	10254244	0.197647	LOC101107122
13	10333573	10333573	0.197647	FBXO18
3	124205777	124206003	0.197476	TMTC3
3	124491772	124491838	0.197476	KITLG
2	140049852	140049975	0.197414	STK39
12	77701434	77701499	0.197302	TMEM9
12	77734167	77734278	0.197302	IGFN1
12	77626610	77626737	0.197302	CACNA1S
12	77684437	77684607	0.197302	LOC105610045
12	5096481	5096575	0.196919	KCNT2
12	931203	931406	0.196756	ZC3H11A
12	961386	961439	0.196756	SNRPE
13	77538829	77538954	0.196064	UBE2V1
13	77578270	77578388	0.196064	TMEM189
13	77632857	77633024	0.196064	CEBPB
6	109603751	109604047	0.195696	CPEB2
6	109926159	109926171	0.195696	C1QTNF7
6	110099286	110099409	0.195696	CC2D2A
6	110225571	110225644	0.195696	FBXL5
6	110325067	110325112	0.195696	BST1
6	110465232	110465933	0.195696	LOC101106941
6	110506923	110506929	0.195696	PROM1
3	199636217	199636355	0.195674	MGP
3	199683036	199683744	0.195674	ART4
3	199697221	199697934	0.195674	C3H12orf60
24	25825422	25826072	0.195449	SBK1
24	25865507	25865562	0.195449	LAT
24	25874959	25875025	0.195449	SPNS1
24	25890907	25891016	0.195449	NFATC2IP
18	66613755	66613805	0.194591	MARK3
18	66745710	66745769	0.194591	CKB
18	66755709	66755959	0.194591	TRMT61A
18	66780098	66780150	0.194591	APOPT1
18	66778086	66779426	0.194591	BAG5
18	68134283	68134322	0.194312	BRF1
18	68144636	68145473	0.194312	BTBD6
18	68263494	68263656	0.194312	C18H14orf80
18	68284682	68285037	0.194312	TMEM121
18	68334753	68335251	0.194312	LOC101107475
18	68349793	68349919	0.194312	LOC101107738
18	68433920	68434000	0.194312	LOC105603286
18	68436701	68436745	0.194312	LOC101108522
18	68014016	68014480	0.194312	C18H14orf79
18	68024615	68025088	0.194312	CDCA4
18	68057835	68058376	0.194312	GPR132
18	67926629	67926689	0.194312	CEP170B
18	67960124	67960270	0.194312	PLD4
18	67967570	67969900	0.194312	AHNAK2
13	78985739	78985757	0.19321	SALL4
25	7205102	7205267	0.192741	TARBP1
25	7200955	7201047	0.192741	LOC101113195
25	7400074	7400562	0.192741	IRF2BP2
25	7397109	7398107	0.192741	LOC101113650
3	203344237	203345145	0.191652	LOC101114857
3	203388412	203389338	0.191652	LOC101115110
3	203418630	203418676	0.191652	LOC101122269
3	203439300	203439690	0.191652	LOC106991007
3	203446653	203447588	0.191652	LOC101122514
3	203441636	203442078	0.191652	LOC101115357
15	187457	188386	0.191647	LOC101113267
25	7877952	7878024	0.191291	TOMM20
25	7895634	7895717	0.191291	RBM34
25	6747061	6747113	0.191006	SLC35F3
14	9912048	9912157	0.190543	DNAAF1
14	9927177	9927483	0.190543	ADAD2
14	9920675	9920748	0.190543	TAF1C
14	9943702	9944469	0.190543	KCNG4
14	9999046	9999171	0.190543	WFDC1
14	10069477	10069485	0.190543	ATP2C2
14	10134316	10134426	0.190543	TLDC1
14	10216722	10216829	0.190543	COTL1
14	10288720	10288877	0.190543	KLHL36
14	10351134	10351345	0.190543	USP10
14	10435466	10435584	0.190543	CRISPLD2
14	10557335	10557466	0.190543	ZDHHC7
14	10613014	10613087	0.190543	KIAA0513
14	10647921	10647974	0.190543	FAM92B
14	17175617	17175820	0.190026	CBLN1
14	17281454	17281601	0.190026	C14H16orf78
14	17409174	17409200	0.190026	ZNF423
18	22131980	22132156	0.190023	FSD2
18	22172902	22173146	0.190023	WHAMM
18	22215317	22215423	0.190023	HOMER2
1	251990591	251990696	0.18999	EPHB1
18	66856538	66856581	0.189765	KLC1
18	66891074	66891237	0.189765	XRCC3
18	66906266	66906398	0.189765	ZFYVE21
18	66912045	66912178	0.189765	PPP1R13B
5	55853575	55853626	0.188461	STK32A
5	55997136	55997292	0.188461	DPYSL3
5	56208063	56208110	0.188461	JAKMIP2
5	56437444	56437486	0.188461	SPINK1
5	56500048	56500102	0.188461	SCGB3A2
5	56528966	56529011	0.188461	C5H5orf46
23	42991151	42991292	0.188418	GNAL
23	43040096	43040101	0.188418	MPPE1
23	43025019	43025615	0.188418	CHMP1B
23	43064435	43064450	0.188418	IMPA2
23	43095538	43095587	0.188418	CIDEA
23	43116568	43116628	0.188418	TUBB6
23	43138697	43138774	0.188418	AFG3L2
23	43166467	43166498	0.188418	PRELID3A
23	43197622	43197692	0.188418	SPIRE1
23	43347544	43347877	0.188418	CEP76
23	43360209	43360211	0.188418	PSMG2
23	43384276	43384294	0.188418	PTPN2
23	43482795	43482828	0.188418	CEP192
23	43706479	43706619	0.188418	LDLRAD4
23	43761045	43761275	0.188418	FAM210A
23	43791982	43792146	0.188418	RNMT
5	39327929	39328888	0.188199	LOC101121172
5	39341255	39342190	0.188199	LOC101110838
5	39397808	39398767	0.188199	LOC101121681
5	39421484	39422431	0.188199	LOC101111094
5	39472611	39473567	0.188199	LOC101121936
5	39492000	39492962	0.188199	LOC101122191
5	39516315	39517253	0.188199	LOC101122438
5	39533557	39534522	0.188199	LOC101122694
5	39547632	39547805	0.188199	LOC101122949
5	39555534	39556463	0.188199	LOC101111363
5	39598047	39598982	0.188199	LOC101123466
5	39656225	39657175	0.188199	LOC101102391
5	39674040	39674978	0.188199	LOC101102643
5	39735894	39736853	0.188199	LOC101111629
5	39759178	39760116	0.188199	LOC101102900
5	39799447	39800373	0.188199	LOC101103395
5	39833435	39834367	0.188199	LOC101103645
5	39861520	39861548	0.188199	LOC101103895
5	39910225	39910291	0.188199	LYPD8
5	39990883	39990974	0.188199	SH3BP5L
5	40021062	40021356	0.188199	ZNF692
5	40018074	40019468	0.188199	ZNF672
5	40062314	40062877	0.188199	LOC101104400
5	40130341	40132102	0.188199	PGBD2
5	40149176	40150120	0.188199	LOC101104907
5	40172563	40173528	0.188199	LOC101105411
5	40199941	40200876	0.188199	LOC101105657
5	40245359	40246294	0.188199	LOC101105913
5	40263194	40264126	0.188199	LOC101106169
5	40272688	40273620	0.188199	LOC101106428
24	51719	51843	0.187804	POLR3K
24	57763	57954	0.187804	RHBDF1
24	56375	56429	0.187804	SNRNP25
24	81626	81847	0.187804	MPG
24	95039	95195	0.187804	NPRL3
24	133963	134015	0.187804	HBZ
24	157941	158066	0.187804	HBQ1
24	155024	155149	0.187804	LOC101108797
24	149658	149862	0.187804	HBM
24	176780	176923	0.187804	LUC7L
24	206762	206773	0.187804	FAM234A
24	222856	222937	0.187804	RGS11
24	237136	237303	0.187804	AXIN1
24	234836	235017	0.187804	PDIA2
24	231913	232109	0.187804	ARHGDIG
24	287613	287699	0.187804	MRPL28
24	290860	291111	0.187804	TMEM8A
24	322937	323122	0.187804	DECR2
24	314363	314464	0.187804	NME4
24	372089	372219	0.187804	RAB11FIP3
24	407877	408176	0.187804	CAPN15
24	420637	420680	0.187804	PRR35
24	440865	441014	0.187804	PIGQ
24	426406	426439	0.187804	NHLRC4
24	473399	473556	0.187804	WFIKKN1
24	468197	468406	0.187804	RAB40C
24	474158	474202	0.187804	C24H16orf13
24	483209	483254	0.187804	FAM195A
24	489745	489855	0.187804	WDR90
24	514680	514710	0.187804	LOC101103616
24	512819	513087	0.187804	RHBDL1
24	521425	521883	0.187804	LOC105610424
24	519148	519176	0.187804	JMJD8
24	516906	517022	0.187804	STUB1
24	527303	527663	0.187804	LOC105604843
24	534631	534694	0.187804	FBXL16
24	556528	556689	0.187804	FAM173A
24	552960	553022	0.187804	METRN
24	571101	571181	0.187804	NARFL
24	564628	564729	0.187804	HAGHL
24	559603	559790	0.187804	CCDC78
24	588756	589056	0.187804	MSLN
24	603281	603649	0.187804	LOC101105379
24	594163	594310	0.187804	LOC101105127
24	604056	604468	0.187804	LOC101111926
24	607634	607721	0.187804	CHTF18
24	665428	665611	0.187804	LMF1
24	725962	726383	0.187804	SOX8
24	801131	801511	0.187804	SSTR5
24	819277	819490	0.187804	LOC101106386
24	936896	936936	0.187804	LOC100144429
24	943378	943643	0.187804	TPSB2
24	998521	998526	0.187804	LOC101107156
3	135004011	135004117	0.187654	LOC101116391
3	135062651	135062884	0.187654	LOC101117657
3	135115483	135115731	0.187654	TMPRSS12
3	135182167	135182297	0.187654	ATF1
3	135249258	135249381	0.187654	DIP2B
3	135497598	135497933	0.187654	LARP4
3	135567028	135567198	0.187654	FAM186A
3	135738757	135738875	0.187654	LIMA1
3	135802589	135802691	0.187654	CERS5
3	135854587	135854680	0.187654	GPD1
3	135847830	135848000	0.187654	LOC101119459
3	135864057	135864107	0.187654	SMARCD1
3	135879695	135879845	0.187654	ASIC1
3	135936099	135936183	0.187654	RACGAP1
3	135965202	135965328	0.187654	AQP6
3	135976094	135976177	0.187654	AQP5
3	135996959	135997318	0.187654	AQP2
3	195863807	195863817	0.187146	PLCZ1
3	195861992	195862888	0.187146	CAPZA3
3	195924724	195924873	0.187146	PIK3C2G
19	48412856	48412887	0.187128	NISCH
19	48430881	48430972	0.187128	SEMA3G
19	48416277	48416307	0.187128	TNNC1
19	48462515	48462558	0.187128	PHF7
19	48474624	48474881	0.187128	DNAH1
19	48467545	48467623	0.187128	BAP1
19	48580358	48580509	0.187128	GLYCTK
19	48608441	48608601	0.187128	WDR82
19	48628080	48628221	0.187128	PPM1M
19	48641985	48642009	0.187128	TWF2
19	48654255	48654792	0.187128	TLR9
19	48673176	48673398	0.187128	ALAS1
19	48708580	48708597	0.187128	POC1A
19	48802861	48802917	0.187128	DUSP7
19	48924989	48925025	0.187128	RPL29
19	48934521	48934700	0.187128	ABHD14A
19	48927544	48927705	0.187128	ACY1
19	48952887	48952950	0.187128	PCBP4
19	48943518	48943694	0.187128	ABHD14B
19	48966369	48966391	0.187128	PARP3
19	48969845	48969940	0.187128	RRP9
19	48955999	48956046	0.187128	GPR62
19	48983322	48983438	0.187128	LOC101115577
19	48993010	48993452	0.187128	LOC101115831
19	49001066	49001449	0.187128	IQCF2
19	49012805	49013017	0.187128	LOC101116353
19	49029171	49029188	0.187128	LOC101113891
19	49052102	49052173	0.187128	LOC101116610
19	49097438	49097508	0.187128	GRM2
19	49114193	49114531	0.187128	TEX264
19	49151655	49151747	0.187128	RAD54L2
19	49272695	49272908	0.187128	VPRBP
19	49361157	49361239	0.187128	DOCK3
19	49349609	49349644	0.187128	RBM15B
19	49352951	49353132	0.187128	MANF
12	5603205	5603290	0.186222	LAX1
12	5613945	5614137	0.186222	LOC101116750
12	5856882	5856938	0.186222	LOC101117007
24	27212127	27212278	0.186054	PRSS8
24	27206774	27206777	0.186054	KAT8
24	27217682	27217957	0.186054	PRSS36
24	27252711	27252745	0.186054	FUS
24	27268714	27268990	0.186054	LOC101105208
24	27288464	27288496	0.186054	TRIM72
24	27332111	27332127	0.186054	ITGAM
24	27393027	27393130	0.186054	ITGAX
3	199711817	199712491	0.18534	SMCO3
3	199717156	199717219	0.18534	WBP11
3	199749333	199749719	0.18534	LOC101107687
3	199751874	199752182	0.18534	LOC101107948
2	112752116	112752206	0.185175	NIPA1
2	112798212	112798350	0.185175	NIPA2
20	16401445	16402025	0.18504	PRPH2
20	16417620	16418069	0.18504	TBCC
21	39216768	39216886	0.184638	CPSF7
21	39235765	39235874	0.184638	SDHAF2
21	39270095	39270170	0.184638	PPP1R32
21	39287321	39288009	0.184638	LRRC10B
21	39295451	39295552	0.184638	SYT7
1	118206999	118207326	0.184188	DCAF6
1	118259452	118259571	0.184188	GPR161
5	56732986	56733011	0.183802	LOC101116141
2	137503869	137503940	0.183694	TLK1
12	20629223	20632686	0.183156	LOC106991450
12	20739916	20739988	0.183156	LYPLAL1
2	67015086	67015145	0.182901	TJP2
2	67106272	67106362	0.182901	FXN
2	67214093	67214267	0.182901	PIP5K1B
2	67461679	67462671	0.182901	FAM122A
2	67746454	67746688	0.182901	TMEM252
2	67753508	67753594	0.182901	PGM5
8	90406504	90406506	0.182773	DLL1
8	90427437	90427466	0.182773	FAM120B
8	90554262	90554368	0.182773	PSMB1
8	90585672	90585725	0.182773	TBP
8	90599874	90600029	0.182773	PDCD2
25	6536434	6536460	0.182627	KCNK1
5	40351119	40351330	0.181749	PLPP2
5	40360588	40360606	0.181749	MIER2
5	40392330	40392565	0.181749	THEG
12	5550755	5550791	0.181644	LOC101116246
14	9811140	9811338	0.181507	SLC38A8
14	9825084	9825214	0.181507	MBTPS1
14	9878374	9878469	0.181507	HSDL1
14	10992482	10992518	0.180729	GSE1
3	223703043	223703152	0.180644	ADM2
3	223713347	223713452	0.180644	MIOX
3	223726287	223726392	0.180644	LMF2
3	223729295	223729402	0.180644	NCAPH2
3	223745726	223745839	0.180644	ODF3B
3	223740070	223740867	0.180644	LOC101121590
3	223775505	223775656	0.180644	SYCE3
3	223772720	223773280	0.180644	KLHDC7B
3	223819366	223819436	0.180644	CHKB
3	223814126	223814263	0.180644	CPT1B
3	223846843	223847015	0.180644	MAPK8IP2
3	223863294	223863511	0.180644	ARSA
3	223876952	223877101	0.180644	SHANK3
3	223930982	223931049	0.180644	ACR
3	223958390	223958496	0.180644	RABL2B
3	223600411	223600593	0.180644	PLXNB2
3	223617404	223617493	0.180644	DENND6B
3	223676275	223676501	0.180644	PPP6R2
22	64528	65466	0.17998	LOC101114149
22	257296	257338	0.17998	UBE2D1
22	338978	339064	0.17998	CISD1
22	358644	358815	0.17998	IPMK
18	67806948	67807085	0.179907	TMEM179
18	67800086	67800177	0.179907	C18H14orf180
18	67860483	67860528	0.179907	AKT1
18	67730278	67730913	0.179907	INF2
18	67738984	67739101	0.179907	ADSSL1
18	67763860	67763977	0.179907	SIVA1
18	67685232	67686724	0.179907	LOC106991751
13	10036202	10036265	0.179556	SNRPB2
13	10059509	10059619	0.179556	OTOR
20	17990779	17990816	0.179496	CCNI2
18	65401209	65401379	0.179037	PPP2R5C
15	6045957	6046388	0.178609	LOC101120435
15	6066004	6066239	0.178609	YAP1
15	6238508	6238574	0.178609	C15H11orf70
15	6335832	6335891	0.178609	CEP126
15	6456751	6456846	0.178609	ANGPTL5
15	6882269	6882392	0.178609	TRPC6
3	134703980	134704101	0.178598	TFCP2
3	134765410	134765560	0.178598	CSRNP2
3	134784174	134784295	0.178598	LETMD1
3	134823398	134823523	0.178598	LOC101115614
3	134904807	134904852	0.178598	LOC101116975
3	124106944	124107210	0.177928	CEP290
2	90149699	90149877	0.17786	DMRTA1
2	90546159	90547446	0.17786	LOC105611746
25	34617686	34617791	0.177843	ZMIZ1
24	1015732	1015797	0.177326	UBE2I
24	1047816	1047896	0.177326	LOC101107658
24	1044372	1044514	0.177326	CCDC154
24	1053343	1053447	0.177326	LOC105604604
24	1056214	1056283	0.177326	BAIAP3
24	1063219	1063387	0.177326	TSR3
24	1075766	1075860	0.177326	GNPTG
24	1078127	1078260	0.177326	UNKL
24	1116904	1117138	0.177326	C24H16orf91
24	1135478	1135552	0.177326	LOC105604847
24	1150785	1151164	0.177326	PTX4
24	1161415	1161749	0.177326	TELO2
24	1170891	1171094	0.177326	IFT140
12	877210	877561	0.177314	LOC101106702
5	55654311	55654389	0.177283	PPP2R2B
18	67051074	67051093	0.176825	TDRD9
18	67060178	67060472	0.176825	RD3L
10	2455193	2455225	0.17611	DIAPH3
5	106802612	106802690	0.175778	TMEM232
5	106863420	106863468	0.175778	SLC25A46
5	107303728	107303755	0.175778	WDR36
5	107474582	107474742	0.175778	CAMK4
5	107767322	107767548	0.175778	STARD4
5	107379434	107384137	0.175778	LOC106991207
23	14105299	14105403	0.175467	PIK3C3
16	70467404	70467427	0.175364	LRRC14B
16	70477777	70478429	0.175364	CCDC127
16	70499915	70500090	0.175364	SDHA
16	70530713	70530822	0.175364	PDCD6
16	70555459	70555520	0.175364	AHRR
16	70641174	70641317	0.175364	EXOC3
16	70678931	70679020	0.175364	SLC9A3
16	70790736	70790904	0.175364	CEP72
16	70828715	70828906	0.175364	TPPP
16	70852091	70852110	0.175364	BRD9
16	70864156	70864211	0.175364	TRIP13
5	40431707	40431832	0.175123	SHC2
5	40424168	40425490	0.175123	C2CD4C
5	40465149	40465275	0.175123	ODF3L2
5	40478663	40478720	0.175123	MADCAM1
5	40498769	40498790	0.175123	CDC34
5	40487309	40487682	0.175123	TPGS1
2	66829491	66829620	0.175098	FAM189A2
25	7922212	7922348	0.175008	ARID4B
13	54212968	54213000	0.174579	HRH3
13	54242169	54242387	0.174579	MTG2
13	54251071	54251198	0.174579	SS18L1
13	54279958	54280077	0.174579	PSMA7
13	54288757	54288873	0.174579	LSM14B
13	52386143	52386787	0.173899	PDYN
13	52255732	52256441	0.173899	STK35
3	203536672	203536752	0.173504	LOC101122777
3	203617125	203617208	0.173504	STYK1
3	203642931	203642945	0.173504	MAGOHB
3	203655733	203655847	0.173504	LOC101116133
3	203681834	203681924	0.173504	LOC101123029
3	203759399	203759550	0.173504	LOC105614843
25	34746473	34746605	0.17329	PPIF
25	34763475	34763591	0.17329	ZCCHC24
25	34929486	34929608	0.17329	ANXA11
25	34937362	34937491	0.17329	PLAC9
25	35062093	35062291	0.17329	SFTPD
25	35076990	35077107	0.17329	TMEM254
12	54142312	54142476	0.173279	MRPS14
12	54179635	54179854	0.173279	CACYBP
18	22017535	22017709	0.173017	CPEB1
18	22060395	22060492	0.173017	AP3B2
3	136051371	136051566	0.172559	FAIM2
8	87112922	87113062	0.172475	PDE10A
8	87612389	87612471	0.172475	LOC105615958
8	87718077	87718347	0.172475	T
8	87882957	87882969	0.172475	SFT2D1
8	87916398	87916419	0.172475	MPC1
8	87947703	87947817	0.172475	RPS6KA2
6	31992729	31992884	0.172441	GRID2
14	9601034	9601042	0.172361	HSBP1
14	9673504	9673543	0.172361	MLYCD
14	9729009	9729301	0.172361	NECAB2
14	9725650	9725999	0.172361	OSGIN1
12	52214666	52215185	0.17225	LOC101111473
12	52264369	52264656	0.17225	LOC105613543
12	52274772	52275058	0.17225	LOC101111985
12	52294810	52295385	0.17225	LOC101112241
3	212511057	212511140	0.172169	CACNA1C
3	212565227	212565339	0.172169	IL17RA
3	212593877	212593989	0.172169	CECR5
3	212610885	212611012	0.172169	CECR1
3	212776249	212776304	0.172169	CECR2
3	212825636	212825668	0.172169	ATP6V1E1
3	212840624	212840744	0.172169	BCL2L13
3	212886365	212886504	0.172169	BID
3	212912036	212912336	0.172169	MICAL3
3	213105897	213106192	0.172169	PEX26
3	213123695	213123727	0.172169	TUBA8
3	213185664	213185669	0.172169	LGALS2
3	213177888	213178366	0.172169	CDC42EP1
3	213202349	213202391	0.172169	GGA1
3	213237524	213237618	0.172169	SH3BP1
3	213246218	213246531	0.172169	PDXP
3	213267267	213267429	0.172169	NOL12
3	213256262	213256323	0.172169	LGALS1
3	213277079	213277192	0.172169	LOC105609492
3	213291168	213292202	0.172169	LOC101119130
3	213361230	213361811	0.172169	LOC101102223
3	213367596	213367742	0.172169	GCAT
3	213376803	213376906	0.172169	GALR3
3	213392906	213392953	0.172169	ANKRD54
3	213409873	213409905	0.172169	EIF3L
3	213453137	213453154	0.172169	MICALL1
3	213482419	213482873	0.172169	C3H22orf23
3	213489776	213489795	0.172169	POLR2F
19	41377212	41377357	0.171376	FHIT
2	111208217	111208838	0.171149	LOC105611786
2	111273675	111273746	0.171149	LOC101115261
7	68423512	68423730	0.17097	DAAM1
7	68613381	68613503	0.17097	L3HYPDH
7	68606810	68606919	0.17097	GPR135
7	68624263	68624266	0.17097	JKAMP
7	68643659	68643741	0.17097	CCDC175
7	68745553	68745691	0.17097	RTN1
7	69034817	69034957	0.17097	LOC101117591
7	69199283	69199458	0.17097	PCNXL4
7	69229116	69229160	0.17097	DHRS7
7	69301526	69302005	0.17097	LOC101103401
7	69348735	69348933	0.17097	PPM1A
15	45309387	45310328	0.170833	LOC101108077
15	45354501	45355442	0.170833	LOC101108337
15	45373456	45374409	0.170833	LOC101108600
15	45395290	45396258	0.170833	LOC101108857
15	45405399	45406319	0.170833	LOC101114553
15	45421928	45422848	0.170833	LOC101114807
15	45442333	45443274	0.170833	LOC101115307
15	45459138	45460079	0.170833	LOC101115567
15	45476826	45477746	0.170833	LOC101109119
15	45468853	45469782	0.170833	LOC101115822
15	45649178	45655654	0.170833	LOC101109643
15	45694518	45694691	0.170833	MRPL17
15	45743216	45743425	0.170833	DCHS1
15	45756856	45756976	0.170833	TPP1
15	45765342	45765507	0.170833	ILK
15	45773034	45773130	0.170833	RRP8
15	45762599	45762685	0.170833	TAF10
15	45808954	45809103	0.170833	DNHD1
15	45879517	45879558	0.170833	TIMM10B
15	45880697	45880795	0.170833	ARFIP2
15	45903146	45903195	0.170833	TRIM3
15	45920146	45920222	0.170833	HPX
15	45947300	45947712	0.170833	APBB1
15	45963356	45963762	0.170833	SMPD1
15	46023828	46024217	0.170833	PRKCDBP
15	46075227	46075399	0.170833	CCKBR
15	46102905	46103254	0.170833	CNGA4
15	46131947	46132125	0.170833	FAM160A2
15	46137036	46137142	0.170833	C15H11orf42
15	46144945	46145904	0.170833	LOC101119417
15	46163978	46164943	0.170833	LOC101111226
15	46187827	46188789	0.170833	LOC101119668
15	46234190	46235267	0.170833	LOC101112512
15	46227816	46227886	0.170833	LOC101112258
15	46249201	46250211	0.170833	LOC101112762
15	46261232	46262173	0.170833	LOC101113010
15	46292681	46293604	0.170833	LOC101113528
15	45432182	45433111	0.170833	LOC101115061
3	134602569	134602654	0.170814	BIN2
3	134620959	134620992	0.170814	SMAGP
3	134645401	134645519	0.170814	DAZAP2
3	134675207	134675254	0.170814	POU6F1
15	46311721	46311969	0.17057	LOC101113790
15	46301205	46302143	0.17057	LOC101119931
15	46317985	46318365	0.17057	LOC101114052
15	46349374	46350318	0.17057	LOC101120190
15	46366535	46366683	0.17057	LOC101120437
15	46381952	46382908	0.17057	LOC101114304
15	46395886	46395979	0.17057	LOC101114555
10	28751549	28752804	0.170293	N4BP2L2
10	28822873	28822939	0.170293	N4BP2L1
10	28851070	28851314	0.170293	BRCA2
10	28906673	28906747	0.170293	ZAR1L
10	28961935	28962190	0.170293	FRY
10	29438978	29439196	0.170293	RXFP2
10	29433130	29434158	0.170293	LOC101110773
24	25622083	25622181	0.170268	XPO6
12	78835246	78835334	0.170254	IPO9
12	78870081	78870214	0.170254	SHISA4
6	102240037	102240166	0.169983	PPP2R2C
6	102418806	102420129	0.169983	WFS1
6	102475651	102475652	0.169983	LOC101112981
6	102628974	102629029	0.169983	JAKMIP1
6	102702570	102702865	0.169983	LOC105607318
6	102848837	102848875	0.169983	CRMP1
6	102923471	102923582	0.169983	LOC106991242
6	102936100	102936209	0.169983	LOC101113496
6	103012240	103012440	0.169983	EVC2
24	25500122	25500169	0.169932	GSG1L
9	73526324	73526408	0.169752	DCAF13
9	73553928	73554040	0.169752	SLC25A32
9	73623939	73624078	0.169752	CTHRC1
9	73684588	73685605	0.169752	FZD6
9	73767129	73767236	0.169752	BAALC
9	73919300	73919392	0.169752	ATP6V1C1
9	74120625	74120733	0.169752	AZIN1
9	74280202	74280458	0.169752	KLF10
9	74350626	74351082	0.169752	ODF1
9	74555310	74555521	0.169445	UBR5
9	74640955	74641002	0.169445	RRM2B
3	134527003	134527175	0.169232	GALNT6
3	134558995	134559034	0.169232	CELA1
7	61735486	61736367	0.169231	LOC101113241
7	61767219	61767286	0.169231	SQRDL
7	61846007	61846094	0.169231	BLOC1S6
7	61911653	61911799	0.169231	SLC30A4
7	61971167	61971232	0.169231	C7H15orf48
7	61993983	61994141	0.169231	SPATA5L1
12	41803126	41803330	0.169008	CLSTN1
12	41846602	41846736	0.169008	PIK3CD
12	41880307	41880990	0.169008	LOC106991485
12	41950941	41951035	0.169008	TMEM201
12	41984882	41984982	0.169008	SLC25A33
12	42177639	42177763	0.169008	SPSB1
12	42281514	42281788	0.169008	H6PD
12	42406274	42406639	0.169008	GPR157
12	42438057	42438089	0.169008	SLC2A5
12	42515310	42515458	0.169008	CA6
12	42607713	42607730	0.169008	ENO1
12	22079187	22079237	0.168919	MARK1
7	55604080	55604195	0.168835	SCG3
7	55693832	55693918	0.168835	DMXL2
7	55926231	55926314	0.168835	GLDN
7	56089558	56089616	0.168835	CYP19
7	56278397	56278471	0.168835	TNFAIP8L3
7	56363367	56363524	0.168835	AP4E1
7	56569618	56569800	0.168835	SPPL2A
2	120923304	120923439	0.168614	CALCRL
2	121422854	121423018	0.168614	ZSWIM2
2	121478239	121478362	0.168614	FAM171B
2	121565716	121565829	0.168614	ITGAV
2	121762350	121762461	0.168614	ZC3H15
7	69504588	69504784	0.168179	C7H14orf39
7	69580260	69580425	0.168179	SIX6
14	2776139	2776223	0.167131	CNTNAP4
3	93027616	93027677	0.166966	ZNF638
3	93121750	93121837	0.166966	DYSF
3	93858622	93858897	0.166966	LOC101110922
3	93908192	93908304	0.166966	EXOC6B
10	71606121	71606231	0.166965	LOC105601884
10	71646084	71646199	0.166965	LOC101109105
10	71757049	71757234	0.166965	LOC101109370
10	71908010	71908132	0.166965	LOC101109626
10	72111986	72111989	0.166965	LOC101109890
10	72184221	72184229	0.166965	CLDN10
18	67177524	67177961	0.166421	LOC106991750
18	67192616	67192699	0.166421	KIF26A
19	48325300	48325393	0.166236	NT5DC2
19	48332515	48332592	0.166236	STAB1
4	46312536	46312636	0.16556	SRPK2
4	46588720	46588853	0.16556	PUS7
4	46659328	46659484	0.16556	RINT1
4	46672415	46672579	0.16556	LOC101122944
4	46708621	46709557	0.16556	ATXN7L1
4	47033537	47033582	0.16556	CDHR3
4	47036741	47037337	0.16556	LOC105609617
4	47154700	47154825	0.16556	SYPL1
3	213511312	213511748	0.165469	SOX10
3	213514382	213514623	0.165469	LOC105609490
3	213578349	213578389	0.165469	PICK1
3	213597124	213597356	0.165469	SLC16A8
2	120793478	120793675	0.165252	TFPI
13	79225685	79225936	0.165203	LOC101120007
13	79267764	79267899	0.165203	LOC105608645
25	30165091	30165261	0.165047	ADK
25	30420702	30421322	0.165047	KAT6B
25	30580318	30580319	0.165047	DUPD1
25	30620000	30620080	0.165047	SAMD8
25	30653511	30653705	0.165047	DUSP13
25	30715942	30716093	0.165047	LOC105605091
25	30749596	30749648	0.165047	VDAC2
25	30760738	30760738	0.165047	COMTD1
25	30902841	30902960	0.165047	ZNF503
25	30941365	30941465	0.165047	C25H10orf11
2	164424571	164424761	0.164612	ZEB2
2	164653001	164653031	0.164612	GTDC1
2	165081525	165081959	0.164612	LOC101123186
2	165193412	165193580	0.164612	ARHGAP15
1	2367519	2367998	0.164564	TWIST2
14	24722949	24723021	0.164494	CCL22
14	24739252	24739321	0.164494	CX3CL1
14	24782587	24782744	0.164494	CCL17
14	24804313	24804388	0.164494	COQ9
14	24792062	24792169	0.164494	CIAPIN1
14	24818765	24818850	0.164494	POLR2C
14	24830279	24830393	0.164494	DOK4
14	24870361	24870521	0.164494	CCDC102A
14	24902201	24902264	0.164494	ADGRG5
14	24966807	24966818	0.164494	ADGRG1
14	25004867	25004918	0.164494	ADGRG3
14	25050520	25050592	0.164494	DRC7
14	25067037	25067154	0.164494	KATNB1
14	25078738	25078760	0.164494	KIFC3
14	25180642	25180760	0.164494	LOC106991592
14	25207619	25207674	0.164494	LOC101121447
14	25245484	25245516	0.164494	TEPP
14	25259595	25260237	0.164494	ZNF319
14	25277315	25277398	0.164494	USB1
14	25293422	25293583	0.164494	MMP15
14	25360935	25361018	0.164494	CFAP20
14	25373492	25373565	0.164494	CSNK2A2
14	25439211	25439311	0.164494	CCDC113
14	25470659	25471246	0.164494	PRSS54
14	25553977	25554204	0.164494	GINS3
14	25638845	25638927	0.164494	NDRG4
14	25654880	25654955	0.164494	CNOT1
14	25652155	25652335	0.164494	SETD6
11	56677008	56677167	0.164422	SDK2
11	56873098	56873894	0.164422	CDC42EP4
11	56911336	56912782	0.164422	C11H17orf80
11	56915832	56916052	0.164422	FAM104A
11	56931805	56931948	0.164422	COG1
11	56975725	56976828	0.164422	SSTR2
11	57039163	57039270	0.164422	SLC39A11
25	35171127	35171500	0.164344	SFTPA1
25	35163364	35163544	0.164344	MBLA
25	35190749	35190848	0.164344	MAT1A
9	73449789	73449889	0.164114	RIMS2
3	136104712	136105116	0.163759	BCDIN3D
3	136141216	136141294	0.163759	NCKAP5L
3	136178487	136178504	0.163759	TMBIM6
12	54295044	54295229	0.162686	TNN
11	47904807	47904863	0.162666	PECAM1
11	47992525	47992612	0.162666	MILR1
11	48030853	48030953	0.162666	POLG2
11	48050421	48050581	0.162666	DDX5
11	48054138	48054156	0.162666	CEP95
11	48101451	48101547	0.162666	SMURF2
11	48291727	48291990	0.162666	KPNA2
11	48328545	48328647	0.162666	C11H17orf58
11	48345201	48345393	0.162666	BPTF
11	48520834	48520926	0.162666	NOL11
11	48578318	48578473	0.162666	PITPNC1
11	48832288	48832395	0.162666	PSMD12
6	102100958	102100967	0.162643	LOC101112483
6	102102109	102102291	0.162643	LOC106991241
23	41156561	41156572	0.162631	PTPRM
23	41371116	41371344	0.162631	RAB12
23	41440910	41441068	0.162631	MTCL1
23	41729792	41729901	0.162631	NDUFV2
23	41778383	41778469	0.162631	ANKRD12
23	41852573	41852695	0.162631	TWSG1
23	41926325	41926448	0.162631	RALBP1
23	41970774	41970874	0.162631	PPP4R1
23	42093058	42093096	0.162631	RAB31
14	48739552	48739689	0.161909	C14H19orf47
14	48771520	48771659	0.161909	PLD3
14	48777397	48777753	0.161909	HIPK4
14	48785231	48788287	0.161909	PRX
14	48808686	48809402	0.161909	SERTAD1
14	48818767	48819360	0.161909	SERTAD3
14	48828870	48828998	0.161909	BLVRB
14	48846489	48846660	0.161909	SPTBN4
14	48918349	48918416	0.161909	LOC106991557
14	48934949	48935063	0.161909	SHKBP1
14	48953044	48953175	0.161909	LTBP4
14	48996116	48996421	0.161909	NUMBL
14	49020615	49020680	0.161909	ADCK4
14	49038230	49039363	0.161909	ITPKC
14	49062948	49063261	0.161909	C14H19orf54
14	49064783	49064855	0.161909	SNRPA
14	49077651	49077784	0.161909	MIA
14	49085747	49085859	0.161909	RAB4B
14	49099290	49099342	0.161909	EGLN2
14	49113115	49113275	0.161909	LOC101121539
14	49170354	49170532	0.161909	CYP2A6
14	49195661	49195939	0.161909	LOC101121288
14	49282714	49282855	0.161909	LOC105608805
14	49314320	49314507	0.161909	LOC101121796
14	49323962	49324096	0.161909	LOC101122211
14	49328983	49329029	0.161909	LOC105614537
14	49378125	49378181	0.161909	LOC101122718
14	49421407	49421625	0.161909	ERICH4
14	49444149	49444336	0.161909	LOC105614373
14	49490763	49490959	0.161909	ATP5SL
14	49510070	49510156	0.161909	BCKDHA
14	49499150	49499788	0.161909	B3GNT8
14	49526453	49526593	0.161909	EXOSC5
14	49535267	49535279	0.161909	TMEM91
14	49544548	49544635	0.161909	B9D2
14	49553525	49553527	0.161909	TGFB1
14	49574258	49574375	0.161909	CCDC97
14	49588586	49588872	0.161909	HNRNPUL1
14	49621633	49621981	0.161909	AXL
14	49675218	49675367	0.161909	LOC101122545
1	115095195	115095352	0.161811	LMX1A
1	115319338	115319482	0.161811	RXRG
1	115491244	115491865	0.161811	LRRC52
1	115652129	115652202	0.161811	MGST3
1	115682939	115683026	0.161811	ALDH9A1
1	115733916	115734011	0.161811	TMCO1
1	115892773	115892838	0.161811	UCK2
1	115474401	115474784	0.161811	LOC101109142
7	62042510	62042578	0.161737	GATM
4	47344515	47344655	0.161736	NAMPT
18	5017575	5017769	0.161273	LOC105603025
18	5087245	5087381	0.161273	ASB7
18	5139269	5139428	0.161273	LINS1
18	5218125	5218297	0.161273	CERS3
18	5440072	5440150	0.161273	ADAMTS17
18	5924145	5924753	0.161273	LYSMD4
18	5975821	5976178	0.161273	MEF2A
2	89202658	89202681	0.161067	LOC105611742
2	89212450	89212896	0.161067	IFN1
2	89236938	89237489	0.161067	LOC101106658
2	89257116	89257706	0.161067	TP-1
2	89301671	89302249	0.161067	IFNE
2	89362412	89363173	0.161067	LOC106990945
2	89619804	89619875	0.161067	MTAP
2	89742794	89743051	0.161067	CDKN2B
16	3243395	3243460	0.160707	NPM1
16	3263304	3263340	0.160707	FGF18
16	3731016	3731153	0.160707	FBXW11
16	3879202	3879342	0.160707	STK10
16	4029408	4029802	0.160707	UBTD2
16	4017733	4017988	0.160707	EFCAB9
16	4132900	4133089	0.160707	SH3PXD2B
3	153525169	153525213	0.160439	HMGA2
3	154039281	154039442	0.160439	MSRB3
3	154251978	154252059	0.160439	LEMD3
3	154386217	154386364	0.160439	WIF1
25	8057646	8057715	0.160424	GGPS1
14	50704970	50705085	0.160319	LOC101108413
14	50733337	50733452	0.160319	LOC101108679
14	50761473	50761615	0.160319	LOC101106541
14	50789168	50790246	0.160319	IRGQ
14	50781395	50781537	0.160319	LOC101106789
14	50802170	50802660	0.160319	ZNF428
14	50795142	50795566	0.160319	ZNF576
14	50819240	50819419	0.160319	CADM4
14	50838930	50839091	0.160319	PLAUR
14	50897213	50897573	0.160319	LOC101107814
14	50903649	50904301	0.160319	LOC101108075
14	50909753	50909859	0.160319	SMG9
14	50943603	50943672	0.160319	KCNN4
14	50970417	50970449	0.160319	LYPD5
14	51014785	51014911	0.160319	ZNF283
14	51033432	51034948	0.160319	ZNF404
14	51067768	51067782	0.160319	ZNF45
14	51099988	51100002	0.160319	LOC101109384
14	51142186	51142326	0.160319	ZNF233
14	51179771	51179843	0.160319	LOC105608474
14	51191497	51191507	0.160319	LOC101109640
14	51234470	51235053	0.160319	ZNF285
14	51257063	51257183	0.160319	ZNF180
14	51281660	51281683	0.160319	CEACAM20
14	51303831	51303910	0.160319	IGSF23
14	51379987	51380106	0.160319	LOC101110963
14	51405726	51405780	0.160319	CEACAM19
14	51444676	51445002	0.160319	CEACAM16
14	51478108	51478164	0.160319	BCL3
14	51510955	51511035	0.160319	CBLC
14	51521228	51521270	0.160319	BCAM
14	51539450	51539508	0.160319	PVRL2
14	51550256	51550762	0.160319	LOC105608463
14	51593069	51593145	0.160319	TOMM40
14	51603776	51603953	0.160319	APOE
14	51619636	51619798	0.160319	APOC4
14	51621694	51621892	0.160319	APOC2
14	51641861	51642019	0.160319	CLPTM1
14	51660124	51660421	0.160319	RELB
14	51689923	51690021	0.160319	CLASRP
14	50805571	50807649	0.160319	SRRM5
2	68001635	68002021	0.160041	LOC101116383
2	68015723	68015826	0.160041	LOC101108887
2	68069669	68069757	0.160041	DOCK8
8	30907829	30907861	0.159815	PRDM1
3	209849220	209849237	0.159701	PARP11
3	196511777	196511828	0.159025	RERGL
14	9502044	9502297	0.158792	CDH13
5	40507304	40507343	0.158656	GZMM
5	40532525	40532938	0.158656	BSG
5	40549289	40549712	0.158656	HCN2
5	40561335	40561448	0.158656	POLRMT
5	40582210	40582429	0.158656	FGF22
5	40588357	40588601	0.158656	RNF126
5	40602556	40602865	0.158656	FSTL3
5	40611704	40611832	0.158656	PRSS57
5	40640951	40641082	0.158656	PALM
5	40656894	40656980	0.158656	MISP
5	40693353	40693527	0.158656	PTBP1
5	40701030	40701171	0.158656	PLPPR3
5	40713550	40713783	0.158656	AZU1
5	40725077	40725234	0.158656	LOC101110590
5	40746361	40746494	0.158656	MED16
5	40731452	40731518	0.158656	ELANE
5	40737174	40737318	0.158656	CFD
5	40762304	40762359	0.158656	R3HDM4
5	40775758	40775867	0.158656	KISS1R
5	40789439	40789785	0.158656	ARID3A
5	40844306	40844734	0.158656	GRIN3B
5	40831111	40831239	0.158656	WDR18
5	40846835	40846935	0.158656	TMEM259
5	40869106	40869378	0.158656	CNN2
5	40872995	40873071	0.158656	ABCA7
5	40891753	40891854	0.158656	HMHA1
5	40908923	40909038	0.158656	POLR2E
5	40917769	40917920	0.158656	GPX4
5	40926791	40926967	0.158656	SBNO2
5	40990593	40990676	0.158656	STK11
5	41004317	41004488	0.158656	CBARP
5	41022328	41022602	0.158656	MIDN
5	41011850	41011969	0.158656	ATP5D
5	41036503	41036605	0.158656	CIRBP
5	41040600	41040665	0.158656	C5H19orf24
5	41065641	41065759	0.158656	EFNA2
8	10705098	10705191	0.158444	SNAP91
8	10877164	10877348	0.158444	C8H6orf58
8	10905824	10905982	0.158444	SOGA3
8	10976960	10977130	0.158444	KIAA0408
8	11070674	11070893	0.158444	ECHDC1
8	11105924	11106977	0.158444	RNF146
8	11194550	11194734	0.158444	RSPO3
16	3109770	3109858	0.15804	RANBP17
16	3197061	3197237	0.15804	TLX3
1	170253538	170254521	0.157899	CCDC54
24	1244225	1244273	0.157869	CRAMP1
24	1273786	1273916	0.157869	HN1L
24	1289564	1289663	0.157869	MAPK8IP3
1	119709324	119709453	0.157563	ATP5O
1	119725816	119725961	0.157563	ITSN1
14	11095367	11095493	0.157436	GINS2
8	21708264	21708469	0.156672	FRK
8	21892414	21893586	0.156672	LOC101107200
4	67611276	67611369	0.15663	CREB5
4	68118289	68118401	0.15663	JAZF1
4	68272693	68272891	0.15663	TAX1BP1
4	68423031	68423064	0.15663	HIBADH
5	39228842	39229777	0.156443	LOC101110587
5	39246647	39247579	0.156443	LOC101120664
5	39265177	39266118	0.156443	LOC101120921
4	46220473	46220543	0.156443	KMT2E
22	48971231	48971349	0.156096	TCERG1L
21	45504115	45505071	0.156011	LOC101115243
21	45527107	45527154	0.156011	MRGPRF
21	45547462	45547478	0.156011	TPCN2
21	46071470	46071631	0.156011	CCND1
21	46084697	46084814	0.156011	ORAOV1
21	46115386	46115489	0.156011	FGF19
21	46173703	46173806	0.156011	FGF4
21	46216144	46216197	0.156011	FGF3
21	46444725	46444777	0.156011	ANO1
11	54902672	54902729	0.155923	LOC101120179
11	54935307	54935507	0.155923	LLGL2
11	54966044	54966160	0.155923	TSEN54
11	54983973	54983999	0.155923	CASKIN2
11	54990332	54990367	0.155923	TMEM94
11	55071744	55071821	0.155923	GRB2
11	55153767	55153898	0.155923	SLC25A19
11	55163769	55163886	0.155923	MIF4GD
11	55168187	55168405	0.155923	MRPS7
11	55171276	55171315	0.155923	GGA3
11	55185952	55186050	0.155923	NUP85
11	55226915	55227046	0.155923	SUMO2
11	55241871	55241926	0.155923	HN1
11	55258521	55258575	0.155923	NT5C
11	55261440	55261798	0.155923	ARMC7
11	55284573	55284798	0.155923	SLC16A5
11	55311154	55311196	0.155923	LOC101122710
11	55320112	55320138	0.155923	KCTD2
11	55337621	55337742	0.155923	ATP5H
11	55356192	55356273	0.155923	ICT1
11	55372003	55372115	0.155923	CDR2L
11	55408693	55408799	0.155923	HID1
11	55425882	55426049	0.155923	OTOP2
11	55412701	55412798	0.155923	OTOP3
11	55439146	55440401	0.155923	USH1G
11	55455974	55456221	0.155923	FADS6
11	55477369	55477447	0.155923	FDXR
11	55505251	55505573	0.155923	GRIN2C
11	55524038	55524131	0.155923	TMEM104
11	55568119	55568310	0.155923	NAT9
11	55571415	55571606	0.155923	SLC9A3R1
11	55590561	55590663	0.155923	RAB37
11	55633917	55634132	0.155923	CD300LF
11	55683692	55683731	0.155923	CD300E
11	55721015	55721087	0.155923	LOC101103658
11	55746344	55746398	0.155923	LOC101103909
11	55769035	55769074	0.155923	LOC101104164
11	55786345	55786405	0.155923	LOC101104414
11	55814127	55814166	0.155923	LOC101105174
11	55848947	55849063	0.155923	LOC101112832
11	55887619	55887648	0.155923	GPRC5C
3	94436026	94436430	0.155811	LOC106991063
3	94687809	94688099	0.155811	SPR
11	48967504	48967813	0.155648	METRNL
11	48996423	48996479	0.155648	B3GNTL1
24	37101159	37101279	0.155388	SMURF1
24	37123545	37123635	0.155388	TRRAP
24	37207685	37207913	0.155388	TMEM130
24	37200034	37200942	0.155388	LOC106991895
24	37346681	37346835	0.155388	NPTX2
24	37514092	37514199	0.155388	BAIAP2L1
24	37579417	37579546	0.155388	BRI3
24	37612873	37612995	0.155388	TECPR1
24	37649480	37649673	0.155388	LMTK2
24	37732071	37732308	0.155388	LOC106991883
24	37796130	37796331	0.155388	OCM
24	37813357	37813440	0.155388	CCZ1
24	37827429	37827627	0.155388	LOC101115338
24	37861374	37861529	0.155388	PMS2
24	37875760	37875894	0.155388	AIMP2
24	37884187	37884312	0.155388	EIF2AK1
24	37888799	37889158	0.155388	ANKRD61
24	37938999	37939199	0.155388	USP42
24	37977714	37977783	0.155388	CYTH3
24	38086226	38086243	0.155388	LOC105610127
2	112812320	112812481	0.155093	CYFIP1
15	5813306	5813362	0.154664	TMEM123
15	5801657	5801713	0.154664	LOC105601931
15	5891951	5892205	0.154664	BIRC2
15	5945764	5945805	0.154664	BIRC3
18	42647745	42647821	0.154185	NPAS3
18	43236686	43236714	0.154185	EGLN3
25	8111629	8111728	0.15406	TBCE
25	8174405	8174539	0.15406	B3GALNT2
2	66732777	66732872	0.153294	APBA1
14	16427595	16427949	0.153267	N4BP1
7	55516045	55516189	0.152911	TMOD2
7	55585368	55585898	0.152911	LYSMD2
23	43818625	43819624	0.152819	MC5R
23	44529166	44529648	0.152819	SETBP1
23	43843398	43844281	0.152819	MC2R
5	87032991	87033626	0.152789	LOC106991203
5	87175633	87175656	0.152789	LOC105615382
5	87210922	87210962	0.152789	CETN3
5	87292272	87292377	0.152789	POLR3G
5	87351834	87352088	0.152789	LYSMD3
5	87396210	87396309	0.152789	ADGRV1
14	49746609	49746683	0.152461	LOC101103174
14	49771636	49771914	0.152461	LOC101103343
14	48641901	48642081	0.1524	MAP3K10
14	48660332	48660421	0.1524	CNTD2
14	48653499	48653605	0.1524	TTC9B
14	48670098	48670373	0.1524	AKT2
6	32956444	32956926	0.152158	CCSER1
1	703276	703446	0.152073	CROCC2
1	734349	734630	0.152073	LOC106990826
1	743479	743568	0.152073	C1H2orf54
1	747504	747658	0.152073	AGXT
3	106956778	106956828	0.151695	TSPAN8
3	107249429	107249886	0.151695	LGR5
17	61803567	61803630	0.151605	TMEM116
17	61851912	61854371	0.151605	LOC101115734
17	61875918	61878341	0.151605	LOC101115991
17	61898191	61898288	0.151605	MAPKAPK5
17	61890599	61893163	0.151605	LOC101110970
17	61946394	61946496	0.151605	ALDH2
17	62027645	62028082	0.151605	CCDC64
17	62110276	62110400	0.151605	RAB35
17	62143324	62143485	0.151605	GCN1
17	62192292	62192379	0.151605	RPLP0
17	62202433	62202531	0.151605	PXN
17	62249192	62249603	0.151605	LOC105606632
17	62272380	62272674	0.151605	SIRT4
17	62285472	62285584	0.151605	PLA2G1B
17	62306378	62306434	0.151605	MSI1
17	62384988	62385220	0.151605	GATC
17	62381496	62381576	0.151605	LOC101117965
17	62384738	62384926	0.151605	TRIAP1
17	62393488	62393584	0.151605	SRSF9
17	62429445	62429579	0.151605	DYNLL1
17	62433615	62433703	0.151605	COQ5
17	62450769	62450865	0.151605	RNF10
17	62486500	62486612	0.151605	POP5
17	62538371	62538415	0.151605	CABP1
17	62577302	62577359	0.151605	MLEC
17	62598792	62598901	0.151605	UNC119B
17	62604416	62604461	0.151605	ACADS
17	62667751	62667914	0.151605	SPPL3
17	34895649	34895711	0.151549	IL2
17	34899535	34899539	0.151549	ADAD1
17	34995681	34995875	0.151549	KIAA1109
17	35419026	35419214	0.151549	TRPC3
15	5710192	5710418	0.151283	MMP7
18	67398362	67398489	0.150952	LOC106991749
12	77301331	77301429	0.150644	KIF14
12	77330466	77330594	0.150644	DDX59
12	77397041	77397179	0.150644	CAMSAP2
12	77522472	77522526	0.150644	C12H1orf106
12	77543382	77543514	0.150644	LOC105610049
12	77559876	77559975	0.150644	LOC105610048
12	77576803	77576916	0.150644	KIF21B
25	35250073	35250165	0.150334	DYDC1
25	35270403	35270549	0.150334	DYDC2
25	35319599	35319601	0.150334	FAM213A
25	35386067	35386147	0.150334	TSPAN14
3	173227642	173227824	0.150292	SLC41A2
3	173390639	173390967	0.150292	C3H12orf45
3	173411731	173411783	0.150292	ALDH1L2
3	173505220	173505280	0.150292	KIAA1033
3	173567456	173567479	0.150292	APPL2
3	173684959	173685004	0.150292	C3H12orf75
7	97616526	97616769	0.15013	FOXN3
7	98251285	98251363	0.15013	EFCAB11
12	52019311	52019377	0.149752	PDPN
12	52086397	52086475	0.149752	LRRC38
12	52191000	52191557	0.149752	LOC101110955
7	56637394	56637474	0.149522	TRPM7
11	55966479	55966556	0.149468	BTBD17
11	55956368	55956526	0.149468	GPR142
11	55981214	55981350	0.149468	KIF19
11	56000669	56000794	0.149468	DNAI2
11	56038849	56038926	0.149468	TTYH2
11	56078928	56078950	0.149468	RPL38
6	101823119	101823225	0.149148	NUDT9
6	101875296	101875321	0.149148	SPARCL1
6	101862743	101862745	0.149148	LOC105607326
6	101998760	101998846	0.149148	DSPP
6	102038896	102038943	0.149148	DMP1
10	28552278	28552717	0.148887	PDS5B
13	17053843	17053878	0.148639	CCNY
6	116220862	116220868	0.14847	CTBP1
6	116267239	116267474	0.14847	SPON2
10	25815113	25815207	0.14834	DCLK1
10	25984656	25984852	0.14834	NBEA
10	26202113	26203189	0.14834	MAB21L1
17	44512188	44512609	0.148321	LOC105602988
17	44580032	44580139	0.148321	NOC4L
17	44585607	44585805	0.148321	DDX51
17	44609709	44609786	0.148321	EP400
17	44726253	44726297	0.148321	PUS1
17	44743100	44743218	0.148321	ULK1
17	44808398	44808655	0.148321	MMP17
17	44858130	44858285	0.148321	SFSWAP
7	69698222	69698513	0.148064	SIX1
24	1337864	1338073	0.147905	EME2
24	1341185	1341287	0.147905	SPSB3
24	1336445	1336734	0.147905	MRPS34
24	1355590	1355605	0.147905	IGFALS
24	1349379	1349577	0.147905	NUBP2
24	1375449	1375513	0.147905	HAGH
24	1378804	1379583	0.147905	FAHD1
24	1399034	1399187	0.147905	MEIOB
5	41117654	41117739	0.14786	LOC101118019
5	41139244	41139361	0.14786	NDUFS7
5	41143458	41143568	0.14786	GAMT
5	41168704	41168744	0.14786	DAZAP1
5	41175748	41175885	0.14786	RPS15
5	41188547	41188663	0.14786	APC2
5	41205010	41205233	0.14786	C5H19orf25
5	41220147	41220347	0.14786	PCSK4
5	41221897	41222011	0.14786	REEP6
5	41237440	41237567	0.14786	ADAMTSL5
5	41253178	41253291	0.14786	PLK5
5	41270432	41270475	0.14786	MEX3D
5	41287078	41287179	0.14786	MBD3
5	41302083	41302132	0.14786	LOC101119721
5	41313540	41313618	0.14786	TCF3
5	41421452	41421613	0.14786	ONECUT3
5	41451313	41451421	0.14786	ATP8B3
5	41472964	41473081	0.14786	REXO1
5	41478689	41480103	0.14786	LOC105615362
5	41494880	41494969	0.14786	KLF16
5	41513103	41513156	0.14786	ABHD17A
5	41546923	41547033	0.14786	SCAMP4
5	41545784	41546845	0.14786	ADAT3
5	41579456	41579639	0.14786	CSNK1G2
3	48003232	48004781	0.147614	LRRTM4
7	62124262	62124387	0.147499	SLC28A2
7	62175892	62175932	0.147499	SHF
7	62201397	62201550	0.147499	DUOX1
7	62238291	62238437	0.147499	DUOXA1
7	62253531	62253649	0.147499	DUOX2
7	62246019	62246165	0.147499	DUOXA2
7	62290513	62290631	0.147499	SORD
17	62810642	62810951	0.147095	HNF1A
17	62830445	62830518	0.147095	C17H12orf43
17	62847368	62847388	0.147095	OASL
17	62870770	62871021	0.147095	LOC105602992
17	62917188	62917380	0.147095	ANKRD13A
17	62954088	62954139	0.147095	GIT2
17	63000607	63000636	0.147095	TCHP
17	63026938	63027036	0.147095	GLTP
17	63077464	63077634	0.147095	TRPV4
17	63264597	63264750	0.147095	MVK
17	63286144	63286201	0.147095	MMAB
17	63305127	63305315	0.147095	UBE3B
17	63351594	63351596	0.147095	KCTD10
17	63388550	63388706	0.147095	MYO1H
3	136216354	136216479	0.146712	FMNL3
3	136279959	136280079	0.146712	PRPF40B
3	136299677	136299772	0.146712	FAM186B
18	4704522	4704596	0.146706	ALDH1A3
19	31605515	31605662	0.146666	MITF
19	32185223	32185445	0.146666	FRMD4B
19	32420780	32421070	0.146666	LMOD3
19	32439790	32439959	0.146666	ARL6IP5
19	32470495	32470577	0.146666	UBA3
19	32504799	32504904	0.146666	TMF1
19	32550592	32550698	0.146666	EOGT
12	42821867	42822191	0.146641	RERE
25	8255048	8255094	0.146609	LOC101117215
25	8290971	8291096	0.146609	GNG4
10	62725111	62727288	0.146599	SLITRK5
14	50607990	50608513	0.146417	LYPD3
14	50619356	50619441	0.146417	PHLDB3
14	50644738	50644787	0.146417	ETHE1
14	50670950	50670964	0.146417	ZNF575
14	50677600	50677710	0.146417	XRCC1
3	217201484	217201558	0.146319	SERHL2
3	217232303	217232477	0.146319	POLDIP3
3	217221030	217221228	0.146319	RRP7A
3	217266947	217267019	0.146319	LOC101106419
3	217323292	217323319	0.146319	A4GALT
3	217413095	217413226	0.146319	ARFGAP3
3	217481069	217481189	0.146319	PACSIN2
3	217604445	217604571	0.146319	TTLL1
3	217657864	217657976	0.146319	LOC101116389
3	217690163	217690254	0.146319	MCAT
3	217729945	217730126	0.146319	TSPO
3	217741513	217741624	0.146319	TTLL12
3	217769128	217769277	0.146319	SCUBE1
3	217969008	217969231	0.146319	MPPED1
3	218053924	218054073	0.146319	EFCAB6
1	215314658	215314849	0.146298	SAMD7
1	215400053	215400220	0.146298	LRRC31
1	215412869	215412934	0.146298	LRRIQ4
1	215434808	215434907	0.146298	LRRC34
1	215465272	215465358	0.146298	MYNN
1	215484854	215485769	0.146298	ACTRT3
[truncated: 1,049 more rows]

## Sheet: KE_QR.FST
chr	start	end	FST	gene
2	490883	490893	0.6639	TMEM18
2	621666	621738	0.6639	SNTG2
2	719174	719267	0.6639	TPO
2	771379	771495	0.6639	PXDN
2	850005	850148	0.6639	MYT1L
12	52305811	52306097	0.662553	LOC101112497
12	52351914	52352200	0.662553	LOC101112749
12	52365256	52365342	0.662553	LOC101112997
12	52391846	52392418	0.662553	LOC101113257
12	52414255	52414822	0.662553	LOC101113513
12	52492015	52492143	0.662553	LOC101114039
12	52506219	52506505	0.662553	LOC101114293
12	52525796	52525995	0.662553	LOC101114542
12	52579087	52579659	0.662553	LOC101115051
12	52601932	52601935	0.662553	LOC105601896
12	52633898	52634016	0.662553	LOC105601879
12	52686032	52686347	0.662553	C12H1orf158
12	52737189	52737402	0.662553	AADACL3
12	52891990	52892084	0.662553	PRDX6
12	52914129	52914314	0.662553	SLC9C2
12	53017143	53017168	0.662553	ANKRD45
12	53040450	53040662	0.662553	LOC101112996
12	53078310	53078332	0.662553	KLHL20
12	53160389	53160562	0.662553	CENPL
12	53176329	53176452	0.662553	DARS2
12	53206281	53207203	0.662553	ZBTB37
12	53240107	53240244	0.662553	SERPINC1
12	53263073	53263220	0.662553	RC3H1
12	53298427	53298447	0.662553	LOC105616620
18	22904180	22904224	0.632373	SH3GL3
18	23034309	23035602	0.632373	LOC106991720
18	23036774	23036842	0.632373	ADAMTSL3
18	23416110	23417050	0.632373	SAXO2
18	23433008	23433098	0.632373	EFTUD1
18	23615897	23616441	0.632373	MEX3B
18	22601344	22601346	0.630654	LOC101106886
18	22736533	22737211	0.630654	BNC1
3	182424868	182424951	0.627819	KIAA1551
3	182680388	182680425	0.627819	AMN1
3	182767623	182767963	0.627819	METTL20
3	182972659	182972692	0.627819	DENND5B
3	183170954	183171104	0.627819	FAM60A
3	183273942	183274193	0.627819	CAPRIN2
3	183329367	183329450	0.627819	IPO8
10	70400041	70400187	0.626557	LOC101106781
10	70485954	70486027	0.626557	LOC101107030
10	70662242	70662405	0.626557	LOC106991388
10	70696694	70696804	0.626557	LOC106991387
10	70773951	70774076	0.626557	LOC106991366
10	70810248	70810444	0.626557	LOC105616215
10	70901045	70901078	0.626557	LOC105601928
10	71031849	71031890	0.626557	LOC105613864
10	71115590	71115651	0.626557	LOC105616214
10	71293506	71293702	0.626557	LOC105614203
10	71391069	71391086	0.626557	LOC101108321
12	1939852	1939865	0.626397	NFASC
12	2137046	2137145	0.626397	CNTN2
12	2158835	2159662	0.626397	TMEM81
12	2172145	2172214	0.626397	RBBP5
12	2241151	2241335	0.626397	DSTYK
12	2325744	2326253	0.626397	TMCC2
12	2375369	2375488	0.626397	NUAK2
12	2415200	2415375	0.626397	KLHDC8A
12	2452898	2452917	0.626397	LEMD1
12	2499105	2499316	0.626397	LOC106991447
12	2652131	2652360	0.626397	MFSD4
12	2693389	2693484	0.626397	ELK4
18	24163376	24163414	0.625455	MORF4L1
18	24192958	24193083	0.625455	CTSH
13	10630139	10630195	0.617598	PFKFB3
13	10852822	10852974	0.617598	PRKCQ
13	11396308	11396483	0.617598	SFMBT2
12	2729044	2729803	0.616945	SLC45A3
12	2780389	2780541	0.616945	NUCKS1
12	2820342	2820523	0.615909	RAB29
12	2845333	2845515	0.615909	SLC41A1
12	2914747	2914866	0.615909	PM20D1
12	2948851	2948998	0.615909	SLC26A9
12	3014405	3014482	0.615909	RAB7B
12	3131096	3131106	0.61474	C12H1orf186
12	3157962	3158076	0.61474	AVPR1B
12	1656440	1656547	0.611447	LRRN2
13	11612032	11612793	0.611283	LOC101114294
13	11669970	11670347	0.611283	ITIH5
13	11782825	11782908	0.610693	ITIH2
3	182231335	182231547	0.610306	BICD1
3	182231673	182232233	0.610306	LOC106990375
12	3257810	3257934	0.609655	FAM72A
12	3267299	3267365	0.609655	SRGAP2
12	1412584	1412668	0.608716	LOC105616478
12	1453981	1455855	0.608716	PPP1R15B
12	1472843	1472949	0.608716	PIK3C2B
12	1572627	1572760	0.608716	MDM4
13	11805794	11805868	0.598653	KIN
13	11843379	11843434	0.598653	ATP5C1
13	11868368	11868610	0.598653	TAF3
13	14554530	14554564	0.597221	CELF2
12	3533712	3533891	0.596797	IKBKE
12	3557249	3557712	0.596797	LOC106991473
12	3599225	3599344	0.596797	LOC101117178
12	3636367	3636541	0.596797	EIF2D
12	3692844	3692920	0.596797	DYRK3
12	3782826	3782911	0.596797	MAPKAPK2
12	3822639	3822704	0.596797	IL10
12	3898712	3898855	0.596797	IL19
12	3923980	3924045	0.596797	IL20
12	3959564	3959737	0.596797	FCMR
12	3955053	3955115	0.596797	IL24
12	3989453	3989584	0.596797	PIGR
15	854781	854897	0.595706	IZUMO1R
15	946459	946584	0.595706	GPR83
15	994716	994783	0.595706	MRE11A
15	1078416	1078874	0.595706	ANKRD49
15	1119396	1119557	0.595706	AASDHPPT
15	1208395	1208615	0.595706	KBTBD3
15	1343722	1344183	0.595706	LOC101116084
15	1441552	1441713	0.595706	GRIA4
12	4027245	4027283	0.595368	FCAMR
12	4099860	4100000	0.595368	C12H1orf116
12	4141989	4142076	0.586021	PFKFB2
12	4138715	4138874	0.586021	YOD1
12	4189435	4189456	0.586021	C4BPB
12	4207413	4207444	0.586021	C4BPA
12	4294121	4294262	0.586021	LOC101114456
12	4390228	4390334	0.586021	PLEKHA6
12	4402883	4402936	0.586021	LOC106991474
12	4472426	4472596	0.586021	LOC101120001
12	4580739	4581039	0.586021	CD55
12	4732737	4732916	0.586021	CR2
12	4780775	4781005	0.586021	CR1L
13	15234463	15234583	0.583415	USP6NL
13	12024777	12024791	0.58329	GATA3
3	200599729	200600139	0.575789	GRIN2B
3	206907746	206908078	0.574359	LOC105614851
3	206936601	206936701	0.574359	LOC101107274
3	206957855	206957945	0.574359	PEX5
3	206994287	206994489	0.574359	CLSTN3
3	207025631	207025703	0.574359	RBP5
3	207058414	207058539	0.574359	C1RL
3	207069671	207069826	0.574359	LOC105601912
3	207087673	207088107	0.574359	LOC105614854
3	207102112	207102137	0.574359	LOC101107430
3	207137176	207137291	0.574359	C1S
3	207180279	207180423	0.574359	LPCAT3
3	207219806	207220177	0.574359	EMG1
3	207224120	207224144	0.574359	PHB2
3	207229978	207230089	0.574359	PTPN6
3	207255051	207255077	0.574359	ATN1
3	207246848	207246899	0.574359	C3H12orf57
3	207265758	207265824	0.574359	ENO2
3	207280026	207280148	0.574359	LRRC23
3	207304874	207304951	0.574359	TPI1
3	207301330	207301630	0.574359	LOC101109691
3	207301049	207301324	0.574359	LOC105614924
3	207320689	207320873	0.574359	USP5
3	207338422	207338571	0.574359	P3H3
3	207327480	207327773	0.574359	CDCA3
3	207336426	207336482	0.574359	GNB3
3	207354419	207354608	0.574359	GPR162
3	207361348	207361375	0.574359	CD4
3	207398149	207398545	0.574359	LAG3
3	207420724	207420850	0.574359	MLF2
3	207445951	207446112	0.574359	COPS7A
3	207469042	207469639	0.574359	PIANP
3	207486558	207486605	0.574359	ZNF384
3	207502991	207503062	0.574359	ING4
3	207513698	207513877	0.574359	ACRBP
3	207526969	207527542	0.574359	LPAR5
3	207551859	207551955	0.574359	CHD4
3	207580314	207580472	0.574359	IFFO1
3	207573077	207573165	0.574359	NOP2
3	207596203	207596299	0.574359	GAPDH
3	207612753	207612887	0.574359	NCAPD2
3	207627846	207627924	0.574359	MRPL51
3	207644687	207644738	0.574359	VAMP1
3	207648305	207648345	0.574359	TAPBPL
3	207657210	207657394	0.574359	CD27
3	207709929	207710081	0.574359	LTBR
3	207718538	207719470	0.574359	LOC106991088
3	207730169	207730362	0.574359	SCNN1A
3	207757649	207757727	0.574359	TNFRSF1A
3	207763179	207763185	0.574359	PLEKHG6
3	207844925	207844987	0.574359	CD9
10	1834536	1834649	0.573751	TDRD3
13	15357376	15357425	0.572684	LOC106991508
13	15451345	15451394	0.572633	ECHDC3
3	207944582	207944636	0.571892	VWF
3	208074941	208074950	0.571892	ANO2
3	208261670	208261780	0.571144	LOC105614855
13	15612221	15612360	0.570029	UPF2
13	15708308	15708502	0.570029	DHTKD1
13	15740858	15740864	0.570029	SEC61A2
13	15768749	15768802	0.570029	NUDT5
13	15792943	15793014	0.570029	CDC123
13	15912487	15912591	0.570029	CAMK1D
13	16388615	16388887	0.570029	CCDC3
13	16529850	16529909	0.570029	LOC101109728
13	16588124	16588152	0.570029	LOC101118373
3	201284361	201284438	0.569655	EMP1
12	1310964	1311054	0.568138	KISS1
12	1318152	1318187	0.568138	GOLT1A
13	15525758	15525895	0.565752	PROSER2
3	206859030	206859201	0.562593	LOC100191064
3	206702937	206703009	0.562439	LOC105608603
3	206725590	206725774	0.562439	EM4B
3	204504047	204504101	0.56097	LOC101120999
3	204525560	204525619	0.56097	LOC101102973
3	204581947	204582103	0.56097	LOC101103227
3	204647697	204647825	0.56097	LOC101103714
3	204680182	204680287	0.56097	KLRF1
3	204750524	204750723	0.56097	CD69
3	204778060	204778131	0.56097	LOC101121762
3	204970173	204970348	0.56097	CLEC2D
3	204975650	204975766	0.56097	LOC105613686
3	204995509	204995607	0.56097	KLRB1
3	205099326	205099390	0.56097	LOC101122683
3	205189404	205189527	0.56097	LOC101104482
3	205242614	205242699	0.56097	LOC101122940
3	205401492	205401812	0.56097	LOC101104740
3	205438814	205438818	0.56097	LOC105614850
3	205468534	205468606	0.56097	LOC105608615
3	205486974	205487036	0.56097	KLRG1
3	204421874	204421984	0.56097	LOC105613004
3	204437996	204438089	0.56097	LOC101120482
3	204470288	204470428	0.56097	LOC101102719
3	206215223	206215250	0.55948	CLEC4D
3	206239212	206239248	0.55948	CLEC4E
3	206306978	206307023	0.55948	LOC105612575
3	206385365	206385431	0.55948	LOC106990118
3	206465259	206465306	0.55948	LOC105608606
3	206485193	206485513	0.55948	LOC105614286
3	206609249	206609440	0.55948	LOC106991008
18	22501257	22501454	0.55451	BTBD1
18	22575568	22575671	0.55451	TM6SF1
3	205536011	205536130	0.553269	M6PR
3	205553485	205553595	0.553269	PHC1
3	205582452	205582554	0.553269	A2ML1
6	2140326	2140516	0.549575	2024-03-01
6	2287594	2287678	0.549575	TMA16
6	2339479	2341471	0.549575	TKTL2
6	2573380	2574717	0.549575	NPY5R
6	2590841	2591416	0.549575	LOC101107098
3	204300001	204300141	0.546784	CLEC1A
3	204322235	204322325	0.546784	CLEC9A
3	204328195	204328336	0.546784	CLEC1B
3	204348170	204348763	0.546784	LOC101102473
3	204356267	204356382	0.546784	CLEC12B
3	204368320	204368410	0.546784	LOC101119973
3	206100394	206101824	0.546293	C3AR1
3	206138359	206138404	0.546293	NECAP1
3	206156092	206156170	0.546293	CLEC4A
3	206176375	206176387	0.546293	CLEC6A
3	206055568	206055588	0.546293	SLC2A3
3	206090693	206090794	0.546293	FOXJ2
3	201423483	201423801	0.545825	GSG1
3	201435183	201435403	0.545825	FAM234B
3	190705109	190705120	0.545416	SOX5
3	200001606	200001632	0.544289	ATF7IP
3	181828522	181828612	0.544067	FGD4
3	201518382	201518459	0.543941	HEBP1
3	201575408	201576286	0.543941	GPRC5D
3	187333582	187333696	0.540244	MED21
3	187351100	187351250	0.540244	TM7SF3
3	187410682	187410795	0.540244	FGFR1OP2
3	187430751	187430975	0.540244	ASUN
3	187546455	187546546	0.540244	ITPR2
3	181517724	181517859	0.536865	PKP2
3	181626233	181626403	0.536865	YARS2
3	181630954	181631130	0.536865	DNM1L
3	193518302	193518391	0.536055	SLCO1B3
3	193576344	193576563	0.536055	SLCO1C1
3	193706905	193707108	0.536055	PDE3A
3	201604893	201604982	0.532883	GPRC5A
3	201669380	201669450	0.532883	DDX47
3	201698031	201698570	0.532883	APOLD1
3	201757919	201758393	0.530758	CDKN1B
3	201810060	201810978	0.530758	GPR19
3	201824862	201824863	0.530758	CREBL2
3	201930382	201930609	0.530758	DUSP16
3	201987858	201988085	0.530758	BORCS5
3	202102772	202102994	0.530758	MANSC1
3	202169417	202169471	0.530758	LRP6
3	202372568	202372635	0.530758	BCL2L14
3	202587325	202587467	0.530758	ETV6
3	205674605	205674691	0.52848	RIMKLB
3	195019642	195019684	0.526995	AEBP2
3	198487672	198487784	0.526648	DERA
3	198610996	198611054	0.526648	STRAP
3	198800135	198800191	0.526648	EPS8
3	198949968	198950103	0.526648	PTPRO
3	199283743	199283803	0.526648	RERG
3	205949543	205949678	0.526616	NANOG
3	205968172	205968840	0.526616	LOC105612572
3	189704630	189704740	0.525642	BCAT1
3	188237370	188237411	0.52562	SSPN
3	195153180	195153271	0.524373	PLEKHA5
3	186909719	186909914	0.523725	SMCO2
3	187006045	187006178	0.523725	ARNTL2
3	187120116	187120207	0.523725	STK38L
3	208556227	208556244	0.522145	NTF3
3	208877118	208877189	0.522145	KCNA5
3	208905339	208905701	0.522145	LOC105608607
3	209000223	209001204	0.522145	KCNA1
3	209096907	209097488	0.522145	LOC105608581
3	209140887	209140904	0.522145	GALNT8
3	209206726	209206902	0.522145	NDUFA9
3	209238549	209238644	0.522145	AKAP3
3	209259210	209259451	0.522145	DYRK4
3	209321447	209321550	0.522145	RAD51AP1
3	209331095	209331272	0.522145	C3H12orf4
3	209404456	209404801	0.522145	FGF6
3	209462359	209462466	0.522145	FGF23
3	209473491	209473568	0.522145	TIGAR
3	189022567	189022590	0.516426	LMNTD1
3	189245222	189245366	0.516426	LOC105607111
3	189346012	189346122	0.516426	KRAS
3	189387177	189387395	0.516426	LYRM5
3	189393699	189393701	0.516426	CASC1
3	189485949	189486050	0.516426	LRMP
3	189589209	189589690	0.516426	LOC101115109
3	189582102	189582205	0.516426	LOC105607108
3	209512974	209513122	0.51551	CCND2
3	193342859	193342944	0.51379	IAPP
3	193395756	193395862	0.51379	SLCO1A2
15	531292	532221	0.512531	LOC101113787
15	465238	466161	0.512531	LOC101117277
15	474392	474395	0.512531	LOC105614466
15	462999	463102	0.512531	LOC106990769
15	379110	380024	0.512531	LOC101113524
15	206058	206500	0.512531	LOC101115227
15	223938	224891	0.512531	LOC101115480
15	244006	244348	0.512531	LOC105614142
3	205807747	205807910	0.512148	RPS26_1
3	205814983	205815138	0.512148	APOBEC1
3	205848056	205848323	0.512148	GDF3
3	205878320	205878451	0.512148	LOC101104982
3	188389750	188390167	0.511812	BHLHE41
3	188439960	188440078	0.511812	RASSF8
3	192080828	192080901	0.510742	ETNK1
3	192144715	192145506	0.510742	LOC101116132
2	139006164	139006290	0.510525	LRP2
2	139209008	139209320	0.510525	DHRS9
2	139261131	139261132	0.510525	ABCB11
2	139367370	139367485	0.510525	G6PC2
2	139394790	139394894	0.510525	SPC25
2	139410827	139410916	0.510525	NOSTRIN
2	139505610	139505766	0.510525	CERS6
3	199902218	199902323	0.509962	PLBD1
3	199804967	199805102	0.509962	GUCY2C
13	10528456	10528597	0.507357	RBM17
3	192232670	192232765	0.507106	C2CD5
3	199530703	199530776	0.505455	PDE6H
3	199553356	199553358	0.505455	ARHGDIB
3	199574432	199574525	0.505455	ERP27
3	192401486	192401721	0.504147	ST8SIA1
3	186701999	186702046	0.503761	PPFIBP1
3	186790553	186790712	0.503761	C3H12orf71
13	10419020	10419110	0.501426	IL15RA
13	10444382	10444603	0.501426	IL2RA
3	197860155	197860360	0.499763	LMO3
3	184313199	184313376	0.498748	TMTC1
3	184630163	184630457	0.498748	OVCH1
3	184740496	184740601	0.498748	ERGIC2
3	184793598	184793769	0.498748	FAR2
3	203006882	203006953	0.498364	LOC101119976
3	203062997	203063060	0.498364	LOC105613747
3	203093522	203093760	0.498364	LOC105613745
3	203143366	203143628	0.498364	LOC101114093
3	185707861	185707968	0.49616	CCDC91
3	195496216	195496436	0.49595	LOC101116645
3	192900001	192900143	0.49576	ABCC9
3	192966930	192967303	0.49576	KCNJ8
3	193082157	193082285	0.49576	LDHB
3	193142928	193143045	0.49576	GYS2
3	193208041	193208096	0.49576	SPX
3	193231322	193231413	0.49576	GOLT1B
3	193242382	193242397	0.49576	RECQL
3	193274250	193274495	0.49576	PYROXD1
3	203224346	203224930	0.495657	LOC101120233
3	203236996	203237931	0.495657	LOC101120486
3	203244604	203245536	0.495657	LOC101120742
3	203256672	203256875	0.495657	SMIM10L1
3	203281342	203281814	0.495657	LOC101121003
3	203296401	203296616	0.495657	LOC101121507
3	198084597	198084840	0.494997	MGST1
3	192620943	192621155	0.492507	LOC101115359
3	192688464	192688606	0.492507	CMAS
3	186406689	186406789	0.491921	PTHLH
2	200647	200658	0.491588	ACP1
2	224107	224149	0.491588	FAM150B
2	139050	139237	0.491588	SH3YL1
3	205740024	205740059	0.489897	MFAP5
3	205766193	205766200	0.489897	AICDA
3	186584896	186585344	0.489696	KLHL42
3	186610043	186610271	0.489696	MANSC4
3	186621071	186621337	0.489696	MRPS35
3	186674732	186675427	0.489696	REP15
13	10106012	10106115	0.487882	LOC101106098
13	10190649	10190831	0.487882	LOC101106868
13	10254177	10254244	0.487882	LOC101107122
13	10333573	10333573	0.487882	FBXO18
3	198208790	198208959	0.486802	SLC15A5
3	203802870	203802970	0.479986	LOC101116388
3	203847002	203847101	0.479986	LOC105613000
3	203869243	203869276	0.479986	LOC101116641
3	203907563	203907714	0.479986	LOC105614844
3	203928654	203928855	0.479986	LOC105613001
3	203964083	203964255	0.479986	LOC101123288
3	204027063	204027155	0.479986	LOC101116896
3	204040990	204041113	0.479986	LOC101117151
3	204078802	204078953	0.479986	LOC101101976
3	204094415	204094518	0.479986	LOC101102227
3	204163394	204163494	0.479986	LOC105613002
3	204193039	204193128	0.479986	GABARAPL1
3	204204664	204204905	0.479986	TMEM52B
3	204237768	204237907	0.479986	OLR1
3	204261023	204261125	0.479986	CLEC7A
3	199636217	199636355	0.476466	MGP
3	199683036	199683744	0.476466	ART4
3	199697221	199697934	0.476466	C3H12orf60
12	1238405	1238526	0.476275	SOX13
12	1277505	1277631	0.476275	ETNK2
12	1290845	1290853	0.476275	REN
2	138714195	138714276	0.476112	LOC101118851
2	138737728	138738450	0.476112	PHOSPHO2
2	138743501	138743549	0.476112	CCDC173
2	138774794	138775898	0.476112	PPIG
2	138820713	138821047	0.476112	FASTKD1
2	138867085	138867242	0.476112	KLHL41
2	138885268	138885363	0.476112	BBS5
3	203344237	203345145	0.470916	LOC101114857
3	203388412	203389338	0.470916	LOC101115110
3	203418630	203418676	0.470916	LOC101122269
3	203439300	203439690	0.470916	LOC106991007
3	203446653	203447588	0.470916	LOC101122514
3	203441636	203442078	0.470916	LOC101115357
15	187457	188386	0.470664	LOC101113267
2	138602135	138602274	0.468797	UBR3
2	138657408	138657589	0.468797	METTL5
2	138665287	138665427	0.468797	SSB
3	195863807	195863817	0.463525	PLCZ1
3	195861992	195862888	0.463525	CAPZA3
3	195924724	195924873	0.463525	PIK3C2G
12	77701434	77701499	0.462392	TMEM9
12	77734167	77734278	0.462392	IGFN1
12	77806540	77806559	0.462392	PKP1
12	77860280	77860287	0.462392	LOC105610042
12	77872855	77872869	0.462392	LOC101109820
12	77893580	77893764	0.462392	ADIPOR1
12	77902351	77902788	0.462392	KLHL12
12	77934098	77934340	0.462392	RABIF
12	77954311	77954645	0.462392	LOC105616599
12	77996221	77996322	0.462392	LOC101110351
12	78031648	78031802	0.462392	LOC106991504
12	78147403	78147572	0.462392	SYT2
12	78213636	78213685	0.462392	LOC101110859
12	78335114	78335219	0.462392	UBE2T
12	78351411	78351483	0.462392	LOC106990232
12	78378935	78379006	0.462392	LOC101111113
12	78444181	78444251	0.462392	LOC101111382
12	78452073	78452108	0.462392	LOC105616627
12	78476998	78477109	0.462392	CSRP1
12	78528054	78528278	0.462392	TNNI1
12	78537820	78537949	0.462392	TNNT2
12	78590388	78591889	0.462392	LOC101112664
12	78670516	78671070	0.462392	LOC106991464
12	78696086	78696313	0.462392	NAV1
12	77626610	77626737	0.462392	CACNA1S
12	77684437	77684607	0.462392	LOC105610045
3	199711817	199712491	0.461272	SMCO3
3	199717156	199717219	0.461272	WBP11
3	199749333	199749719	0.461272	LOC101107687
3	199751874	199752182	0.461272	LOC101107948
13	16677539	16677671	0.460617	YME1L1
13	16699955	16700000	0.460617	MASTL
13	16743338	16743605	0.446325	ACBD5
13	16782792	16782908	0.446325	ABI1
3	203536672	203536752	0.443133	LOC101122777
3	203617125	203617208	0.443133	STYK1
3	203642931	203642945	0.443133	MAGOHB
3	203655733	203655847	0.443133	LOC101116133
3	203681834	203681924	0.443133	LOC101123029
3	203759399	203759550	0.443133	LOC105614843
8	90554262	90554368	0.442812	PSMB1
8	90585672	90585725	0.442812	TBP
8	90599874	90600029	0.442812	PDCD2
2	140049852	140049975	0.418621	STK39
3	196511777	196511828	0.417112	RERGL
8	90406504	90406506	0.411993	DLL1
8	90427437	90427466	0.411993	FAM120B
13	10036202	10036265	0.410207	SNRPB2
13	10059509	10059619	0.410207	OTOR
5	106802612	106802690	0.403373	TMEM232
5	106863420	106863468	0.403373	SLC25A46
5	107303728	107303755	0.403373	WDR36
5	107474582	107474742	0.403373	CAMK4
5	107767322	107767548	0.403373	STARD4
5	107379434	107384137	0.403373	LOC106991207
12	4896775	4896957	0.384987	CFH
3	124106944	124107210	0.373434	CEP290
3	124173431	124173628	0.373434	TMTC3
3	124491772	124491838	0.373434	KITLG
16	70467404	70467427	0.368852	LRRC14B
16	70477777	70478429	0.368852	CCDC127
16	70499915	70500090	0.368852	SDHA
16	70530713	70530822	0.368852	PDCD6
16	70555459	70555520	0.368852	AHRR
16	70641174	70641317	0.368852	EXOC3
16	70678931	70679020	0.368852	SLC9A3
16	70790736	70790904	0.368852	CEP72
16	70828715	70828906	0.368852	TPPP
16	70852091	70852110	0.368852	BRD9
16	70864156	70864211	0.368852	TRIP13
25	2100076	2100311	0.365693	LOC106991926
25	2201017	2202054	0.365693	LOC101106652
25	2253216	2253361	0.365693	LOC101108188
25	2266094	2267017	0.365693	LOC101108450
25	2289257	2290171	0.365693	LOC101108625
25	2362755	2363655	0.365693	LOC101108881
25	2554646	2555260	0.365693	LOC101110565
25	2541273	2542208	0.365693	LOC101110298
25	2633489	2633497	0.365693	LOC101112374
25	2692279	2692786	0.365693	LOC105613978
25	3067804	3068733	0.365693	LOC105604896
25	3082657	3082757	0.365693	FMN2
25	2391323	2392249	0.365693	LOC101109143
18	22338978	22339161	0.360546	FAM103A1
18	22352903	22353030	0.360546	C18H15orf40
13	16871388	16871468	0.354933	PDSS1
12	7416840	7420316	0.339337	LOC105616610
2	138478648	138478758	0.33433	LOC105609182
12	931203	931406	0.334257	ZC3H11A
12	961386	961439	0.334257	SNRPE
13	9811031	9811100	0.334209	KIF16B
18	18311698	18311766	0.334166	NTRK3
18	18643243	18643490	0.334166	MRPL46
18	18652818	18652882	0.334166	MRPS11
18	18693596	18693782	0.334166	DET1
18	18774214	18774460	0.334166	AEN
18	18781422	18781649	0.334166	ISG20
18	18805541	18805748	0.334166	LOC101123072
18	18808906	18808988	0.334166	LOC101116769
18	18830790	18831779	0.334166	LOC101117021
18	18884389	18885327	0.334166	LOC101123585
18	18960064	18960996	0.334166	LOC101118056
18	18974441	18975322	0.334166	LOC105603085
18	18987196	18987779	0.334166	LOC101118563
18	19014864	19015304	0.334166	LOC101119079
18	19021924	19022165	0.334166	LOC105603292
18	19068139	19069160	0.334166	LOC101119588
18	19078874	19079764	0.334166	LOC101119852
18	19165477	19165901	0.334166	LOC101120360
18	19171763	19172668	0.334166	LOC101120610
18	19194292	19195257	0.334166	LOC101120869
18	19221144	19222070	0.334166	LOC101121378
18	19240545	19241123	0.334166	LOC105603293
18	19256676	19257355	0.334166	LOC101121632
18	19270672	19271598	0.334166	LOC101102268
18	19087230	19088129	0.334166	LOC101120114
3	124029935	124030026	0.310886	C3H12orf50
3	124068494	124068691	0.310886	C3H12orf29
3	181007349	181007417	0.298821	SYT10
2	138312095	138312171	0.295901	MYO3B
18	19312271	19313116	0.288451	LOC101121887
18	19322539	19323422	0.288451	LOC101122139
18	19341933	19342324	0.288451	LOC101122387
18	19364590	19365453	0.288451	LOC101122633
18	68334753	68335251	0.288127	LOC101107475
18	68349793	68349919	0.288127	LOC101107738
18	68433920	68434000	0.288127	LOC105603286
18	68436701	68436745	0.288127	LOC101108522
18	68263494	68263656	0.288127	C18H14orf80
18	68284682	68285037	0.288127	TMEM121
21	38126854	38127047	0.280882	PAG11
21	38259993	38260134	0.280882	LOC101105540
21	38305295	38305347	0.280882	LOC105604094
21	38334149	38334259	0.280882	LOC101105788
21	38375823	38375964	0.280882	PAG9
21	38457773	38457919	0.280882	LOC101106045
21	38479311	38479363	0.280882	LOC101104869
21	38600919	38601065	0.280882	LOC101106809
21	38631520	38631666	0.280882	LOC101105115
21	38712267	38712383	0.280882	PAG6
21	38764406	38764524	0.280882	LOC443348
21	38809038	38809151	0.280882	LOC101107562
21	38853510	38853611	0.280882	LOC101107832
21	38909914	38910142	0.280882	LOC101108093
21	38931590	38931679	0.280882	LOC101108616
21	38983201	38983300	0.280882	LOC101105369
21	39014588	39014704	0.280882	LOC101108872
21	39048932	39049048	0.280882	LOC101105611
21	39086154	39086252	0.280882	LOC101105864
21	39096140	39096756	0.280882	VWCE
18	24232216	24232305	0.280174	RASGRF1
1	203372801	203373679	0.278838	SOX2
12	877210	877561	0.276175	LOC101106702
18	22131980	22132156	0.276067	FSD2
18	22172902	22173146	0.276067	WHAMM
18	22215317	22215423	0.276067	HOMER2
1	204129599	204129672	0.27	DNAJC19
1	204141873	204141964	0.27	FXR1
6	2604448	2604915	0.269802	NPY1R
13	16911632	16911750	0.269622	LOC101109989
13	16938093	16938431	0.269622	APBB1IP
12	5096481	5096575	0.268347	KCNT2
14	2776139	2776223	0.265265	CNTNAP4
12	52214666	52215185	0.259138	LOC101111473
12	52264369	52264656	0.259138	LOC105613543
12	52274772	52275058	0.259138	LOC101111985
12	52294810	52295385	0.259138	LOC101112241
3	223703043	223703152	0.258036	ADM2
3	223713347	223713452	0.258036	MIOX
3	223726287	223726392	0.258036	LMF2
3	223729295	223729402	0.258036	NCAPH2
3	223745726	223745839	0.258036	ODF3B
3	223740070	223740867	0.258036	LOC101121590
3	223775505	223775656	0.258036	SYCE3
3	223772720	223773280	0.258036	KLHDC7B
3	223819366	223819436	0.258036	CHKB
3	223814126	223814263	0.258036	CPT1B
3	223846843	223847015	0.258036	MAPK8IP2
3	223863294	223863511	0.258036	ARSA
3	223876952	223877101	0.258036	SHANK3
3	223930982	223931049	0.258036	ACR
3	223958390	223958496	0.258036	RABL2B
3	223600411	223600593	0.258036	PLXNB2
3	223617404	223617493	0.258036	DENND6B
3	223676275	223676501	0.258036	PPP6R2
19	41377212	41377357	0.255176	FHIT
9	50868868	50869140	0.252642	PI15
9	51011823	51012080	0.252642	CRISPLD1
18	22017535	22017709	0.251196	CPEB1
18	22060395	22060492	0.251196	AP3B2
12	77522472	77522526	0.251176	C12H1orf106
12	77543382	77543514	0.251176	LOC105610049
12	77559876	77559975	0.251176	LOC105610048
12	77576803	77576916	0.251176	KIF21B
12	78835246	78835334	0.248548	IPO9
12	78870081	78870214	0.248548	SHISA4
3	209849220	209849237	0.247525	PARP11
13	59200106	59200111	0.24605	PSMF1
13	59311728	59311806	0.24605	RSPO4
13	59386131	59386439	0.24605	ANGPT4
13	59444380	59444892	0.24605	LOC101121190
13	59457001	59457122	0.24605	FAM110A
13	59503262	59503471	0.24605	SLC52A3
13	59587648	59587683	0.24605	SCRT2
13	59600256	59600468	0.24605	SRXN1
13	59648342	59648428	0.24605	TCF15
13	59747729	59747812	0.24605	CSNK2A1
13	59779627	59779642	0.24605	TBC1D20
13	59801332	59801409	0.24605	RBCK1
13	59832116	59832602	0.24605	TRIB3
13	59868595	59869017	0.24605	NRSN2
13	59889604	59890390	0.24605	SOX12
13	59911860	59911928	0.24605	ZCCHC3
13	59930708	59930820	0.24605	C13H20orf96
13	59971429	59971486	0.24605	DEFB129
13	60015235	60015292	0.24605	DEFB127
13	60035057	60035394	0.24605	DEFB125
13	60072821	60072914	0.24605	DEFB115
13	60120933	60121174	0.24605	LOC101110610
13	60159745	60159802	0.24605	LOC105611318
13	60189298	60189355	0.24605	LOC101123139
10	71606121	71606231	0.241333	LOC105601884
10	71646084	71646199	0.241333	LOC101109105
10	71757049	71757234	0.241333	LOC101109370
10	71908010	71908132	0.241333	LOC101109626
10	72111986	72111989	0.241333	LOC101109890
10	72184221	72184229	0.241333	CLDN10
18	19510541	19510834	0.238556	ACAN
18	19547014	19547297	0.238556	HAPLN3
18	19568032	19568187	0.238556	MFGE8
19	60324976	60325091	0.233547	TXNRD3
19	60371041	60371559	0.233547	UROC1
19	60386574	60386733	0.233547	KLF15
19	60415797	60415845	0.233547	CFAP100
1	250533241	250533337	0.230554	STAG1
1	250807107	250807225	0.230554	PCCB
1	250954868	250955009	0.230554	MSL2
1	250989738	250989861	0.230554	PPP2R3A
12	77301331	77301429	0.223475	KIF14
12	77330466	77330594	0.223475	DDX59
12	77397041	77397179	0.223475	CAMSAP2
13	59126507	59126572	0.219657	C13H20orf202
13	59141728	59142426	0.219657	TMEM74B
13	60281730	60282069	0.219441	REM1
13	64301088	64301162	0.217892	CPNE1
13	64339486	64339591	0.217892	NFS1
13	64353644	64353774	0.217892	ROMO1
13	64358389	64358470	0.217892	RBM39
13	64431625	64431707	0.217892	PHF20
13	64426680	64427087	0.217892	LOC105606901
13	64547710	64547856	0.217892	SCAND1
13	64565669	64565722	0.217892	CNBD2
13	64691415	64691520	0.217892	EPB41L1
13	64830718	64830849	0.217892	AAR2
13	64997490	64998053	0.217892	DLGAP4
13	65107258	65107419	0.217892	MYL9
13	65134121	65134312	0.217892	TGIF2
13	65161925	65162052	0.217892	LOC101121958
13	65167912	65168074	0.217892	SLA2
13	65199707	65199745	0.217892	NDRG3
13	65269908	65269995	0.217892	DSN1
13	65299482	65300000	0.217892	SOGA1
13	58835985	58836953	0.21505	MC3R
13	58866017	58866092	0.21505	SIRPD
13	58881792	58881912	0.21505	SIRPB2
13	58904929	58905026	0.21505	NSFL1C
13	58949131	58949241	0.21505	FKBP1A
13	58994421	58994474	0.21505	SDCBP2
13	59014535	59014584	0.21505	SNPH
13	59059546	59059731	0.21505	RAD21L1
1	1234384	1234410	0.214832	OTOS
1	1292408	1292750	0.214832	LOC101105206
1	1281337	1281572	0.214832	LOC105611997
1	1308145	1309071	0.214832	LOC101105463
1	1328053	1329000	0.214832	LOC101105712
1	1372215	1372278	0.214832	LOC101106484
1	1380359	1381033	0.214832	LOC101106736
1	1453266	1454201	0.214832	LOC101107492
1	1471669	1472586	0.214832	LOC101107754
1	1478593	1478667	0.214832	NDUFA10
1	1962638	1962659	0.214832	HDAC4
1	1031656	1031786	0.213718	GPC1
13	58700391	58700492	0.213303	CASS4
13	58733288	58733544	0.213303	CSTF1
13	58752016	58752154	0.213303	AURKA
13	58765847	58766060	0.213303	FAM210B
24	26500134	26500547	0.210923	QPRT
24	26520536	26521864	0.210923	SPN
24	26535850	26536167	0.210923	LOC101102954
24	26552422	26552857	0.210923	CD2BP2
24	26556905	26557537	0.210923	TBC1D10B
24	26554489	26554491	0.210923	LOC101103208
24	26572346	26572424	0.210923	MYLPF
24	26574612	26574711	0.210923	SEPT1
24	26589636	26590774	0.210923	ZNF48
24	26603604	26604404	0.210923	ZNF771
24	26622829	26623815	0.210923	SEPHS2
24	26610304	26610414	0.210923	DCTPP1
24	26671670	26671724	0.210923	ITGAL
24	26729894	26730597	0.210923	LOC101122752
24	26722900	26722945	0.210923	ZNF768
24	26745203	26745316	0.210923	ZNF688
24	26765392	26765844	0.210923	ZNF689
24	26786514	26786682	0.210923	PRR14
24	26802713	26802840	0.210923	FBRS
24	26837818	26837940	0.210923	LOC105604737
24	26847609	26847937	0.210923	SRCAP
24	26870214	26870381	0.210923	TMEM265
24	26885904	26886029	0.210923	PHKG2
24	26886807	26886982	0.210923	CCDC189
24	26897832	26897949	0.210923	RNF40
24	26913035	26913107	0.210923	ZNF629
24	26977784	26977875	0.210923	BCL7C
24	26983636	26983908	0.210923	CTF1
24	27002976	27003035	0.210923	FBXL19
24	27062576	27062689	0.210923	ORAI3
24	27076475	27076837	0.210923	SETD1A
24	27095624	27095723	0.210923	HSD3B7
24	27101308	27101418	0.210923	STX1B
24	27135710	27135809	0.210923	STX4
24	27158740	27158964	0.210923	ZNF668
24	27172768	27173751	0.210923	ZNF646
24	27176801	27177029	0.210923	PRSS53
24	27182616	27182821	0.210923	VKORC1
24	27195695	27195793	0.210923	BCKDK
24	27212127	27212278	0.210923	PRSS8
24	27206774	27206777	0.210923	KAT8
24	27217682	27217957	0.210923	PRSS36
24	27252711	27252745	0.210923	FUS
24	27268714	27268990	0.210923	LOC101105208
24	27288464	27288496	0.210923	TRIM72
24	27332111	27332127	0.210923	ITGAM
24	27393027	27393130	0.210923	ITGAX
24	27437704	27437749	0.210923	ITGAD
24	27465721	27465801	0.210923	LOC101106131
24	27491551	27491563	0.210923	TGFB1I1
24	27488152	27488965	0.210923	ARMC5
18	67806948	67807085	0.207006	TMEM179
18	67800086	67800177	0.207006	C18H14orf180
18	67860483	67860528	0.207006	AKT1
18	67926629	67926689	0.207006	CEP170B
18	67960124	67960270	0.207006	PLD4
18	67967570	67969900	0.207006	AHNAK2
18	68014016	68014480	0.207006	C18H14orf79
18	68024615	68025088	0.207006	CDCA4
18	68057835	68058376	0.207006	GPR132
18	68134283	68134322	0.207006	BRF1
18	68144636	68145473	0.207006	BTBD6
18	67730278	67730913	0.207006	INF2
18	67738984	67739101	0.207006	ADSSL1
18	67763860	67763977	0.207006	SIVA1
18	67685232	67686724	0.207006	LOC106991751
2	104400498	104400808	0.206187	NEIL2
2	104410794	104410892	0.206187	FDFT1
2	104442641	104442723	0.206187	CTSB
2	104558438	104558548	0.206187	DEFB134
2	104721621	104723960	0.206187	LOC101111693
2	104732515	104734689	0.206187	LOC101111942
2	104827709	104827779	0.206187	GLRA3
2	105105526	105106963	0.206187	LOC106990533
2	105189158	105189215	0.206187	HPGD
2	105361433	105361640	0.206187	CEP44
2	104758917	104761106	0.206187	ADAM29
1	205725848	205725904	0.203902	GNB4
1	205764788	205764866	0.203902	MFN1
1	205814121	205814643	0.203902	ZNF639
1	205896086	205896277	0.203902	KCNMB3
1	205913650	205913728	0.203902	PIK3CA
1	206037435	206037704	0.203902	ZMAT3
1	206186641	206186922	0.203902	KCNMB2
1	206694403	206695098	0.203902	LOC101110986
13	60314623	60314646	0.20344	HM13
13	60371052	60371083	0.20344	ID1
1	814676	814781	0.200471	KIF1A
1	910797	911627	0.200471	GPR35
1	925956	926204	0.200471	CAPN10
1	982426	982704	0.200471	ANKMY1
13	64214621	64214896	0.199956	C13H20orf173
13	64240485	64240674	0.199956	LOC101120595
13	64226141	64226260	0.199956	ERGIC3
13	64290478	64290567	0.199956	SPAG4
13	64276643	64276831	0.199956	LOC101117181
2	104335044	104335100	0.199348	GATA4
14	43800192	43800312	0.198773	LSM14A
14	43914014	43914508	0.198773	KIAA0355
14	43973724	43973792	0.198773	GPI
14	44004654	44004727	0.198773	PDCD2L
14	44028228	44028250	0.198773	UBA2
14	44067703	44067864	0.198773	WTIP
14	44156939	44156965	0.198773	LOC106991568
14	44162830	44162899	0.198773	LOC101120353
14	44202697	44202811	0.198773	LOC101113168
14	44278664	44278730	0.198773	LOC101113693
14	44478146	44478212	0.198773	LOC105607568
14	44514537	44514632	0.198773	ZNF181
14	44535428	44536950	0.198773	ZNF599
14	44569029	44569155	0.198773	LOC105607569
10	2455193	2455225	0.196939	DIAPH3
4	35437991	35438141	0.196611	SEMA3D
13	64103170	64103274	0.195994	LOC101116076
13	64127646	64128490	0.195994	GDF5
13	64159525	64159574	0.195994	CEP250
1	204404349	204404438	0.19388	CCDC39
1	204462661	204463573	0.19388	TTC14
1	205546117	205546205	0.193784	NDUFB5
1	205568344	205568474	0.193784	MRPL47
1	205581502	205581608	0.193784	ACTL6A
23	14105299	14105403	0.19318	PIK3C3
14	44683231	44684684	0.193031	ZNF792
14	57728728	57728733	0.19289	LOC106991608
14	57750595	57751155	0.19289	LOC105601907
14	57945214	57945846	0.19289	LOC106991609
14	58009472	58009598	0.19289	LOC101111046
14	58057135	58057143	0.19289	ZNF331
14	58078904	58079276	0.19289	LOC101111313
14	58095182	58095208	0.19289	DPRX
14	58121915	58122073	0.19289	LOC101111573
14	58150737	58150924	0.19289	LOC101111827
14	58170780	58170938	0.19289	LOC101112084
14	58226637	58228320	0.19289	NLRP12
14	58244549	58244942	0.19289	LOC101112343
14	58260401	58260688	0.19289	LOC101112843
14	58275186	58275555	0.19289	LOC101113094
14	58305554	58305712	0.19289	LOC101117868
14	58323685	58323887	0.19289	LOC105601996
14	58338408	58338460	0.19289	LOC101113357
14	58364481	58364703	0.19289	LOC101113619
14	58383233	58383455	0.19289	LOC105601909
14	58397511	58397669	0.19289	LOC101113879
14	58433325	58433511	0.19289	LOC101114134
14	58455768	58455870	0.19289	LOC101114383
14	58472819	58472934	0.19289	LOC101114638
14	58498372	58498594	0.19289	LOC101114898
14	58516123	58516238	0.19289	LOC101115153
14	58575961	58576157	0.19289	LOC101115398
14	58638666	58639053	0.19289	LOC101115899
14	58662193	58662332	0.19289	LOC101116169
14	57982910	57983449	0.19289	LOC106991610
14	57604759	57604773	0.19289	LOC101109733
14	57633337	57633419	0.19289	LOC105601991
14	57649024	57649038	0.19289	LOC101109994
14	57503350	57504009	0.19289	LOC101108681
14	57506985	57507444	0.19289	LOC101108945
14	57532432	57532558	0.19289	LOC101109476
14	57577191	57577235	0.19289	LOC101117099
13	62520856	62520946	0.191145	ZNF341
13	62553573	62553762	0.191145	CHMP4B
13	62782118	62782373	0.191145	RALY
13	62801272	62801357	0.191145	EIF2S2
13	62912281	62912502	0.191145	LOC101111988
13	62954048	62954176	0.191145	LOC101112245
13	63063228	63063230	0.191145	ASIP
13	63144150	63144278	0.191145	AHCY
13	63274573	63274642	0.191145	ITCH
13	63340053	63340124	0.191145	DYNLRB1
13	63372403	63372691	0.191145	MAP1LC3A
13	63374674	63374784	0.191145	PIGU
13	63498178	63498356	0.191145	TP53INP2
24	1601771	1601846	0.190975	TSC2
24	1619280	1621210	0.190975	PKD1
24	1660951	1661050	0.190975	RAB26
24	1676195	1676252	0.190975	TRAF7
24	1687020	1687088	0.190975	CASKIN1
24	1716007	1716098	0.190975	BRICD5
24	1712000	1712048	0.190975	MLST8
24	1727150	1727286	0.190975	E4F1
24	1721183	1721191	0.190975	PGP
24	1743539	1743685	0.190975	ECI1
24	1739206	1739256	0.190975	DNASE1L2
24	1763888	1764043	0.190975	RNPS1
24	1832111	1832372	0.190975	ABCA3
24	1924778	1924971	0.190975	CCNF
24	1948795	1949084	0.190975	NTN3
24	1941659	1941767	0.190975	C24H16orf59
24	1973494	1973557	0.190975	TBC1D24
24	1989904	1990026	0.190975	ATP6V0C
24	1990915	1990997	0.190975	AMDHD2
24	2009848	2009973	0.190975	PDPK1
24	2073565	2073816	0.190975	KCTD5
24	2105485	2105533	0.190975	PRSS27
24	2153023	2153271	0.190975	PRSS22
24	2206366	2206494	0.190975	LOC101117984
24	2204984	2205025	0.190975	ZG16B
24	2226526	2226592	0.190975	LOC101118241
24	2240105	2240131	0.190975	PRSS33
24	2258442	2258612	0.190975	TCEB2
24	2265599	2272182	0.190975	LOC101118752
24	2263777	2263922	0.190975	LOC106991905
24	2306211	2306311	0.190975	FLYWCH2
24	2331443	2331930	0.190975	FLYWCH1
24	2358259	2358339	0.190975	KREMEN2
24	2360666	2360815	0.190975	PAQR4
24	2364063	2364124	0.190975	PKMYT1
24	2422738	2422858	0.190975	CCDC64B
24	2411490	2412137	0.190975	CLDN6
24	2409576	2410226	0.190975	CLDN9
24	2418350	2418478	0.190975	HCFC1R1
24	2416899	2416951	0.190975	TNFRSF12A
24	2420006	2420121	0.190975	THOC6
24	2451658	2451864	0.190975	LOC106991906
24	2458864	2458946	0.190975	LOC101120293
24	2509316	2509693	0.190975	LOC105604623
24	2520768	2520794	0.190975	LOC105604851
24	2530001	2530039	0.190975	IL32
24	2538271	2538669	0.190975	ZSCAN10
24	2555160	2555342	0.190975	ZNF205
24	2571164	2571363	0.190975	ZNF213
24	2578906	2579022	0.190975	LOC101120797
19	42373060	42373149	0.190333	C19H3orf67
1	123500074	123500565	0.189993	LOC101106046
1	123511783	123512250	0.189993	LOC101115849
1	123507036	123507536	0.189993	LOC101115597
1	123553612	123554100	0.189993	LOC101116371
1	123575219	123575701	0.189993	LOC101116626
1	123614265	123614930	0.189993	LOC101106296
1	123641123	123641674	0.189993	LOC101106558
1	123672343	123672526	0.189993	LOC101116882
1	123761725	123762399	0.189993	CLDN8
1	123819308	123819982	0.189993	CLDN17
1	124107223	124107340	0.189993	GRIK1
18	21932647	21932798	0.189092	RPS17
1	205405205	205405358	0.188148	USP13
22	48971231	48971349	0.186944	TCERG1L
3	125424046	125424483	0.186818	DUSP6
18	67213920	67213979	0.186187	KIF26A
18	67398362	67398489	0.186187	LOC106991749
24	26211414	26211464	0.185681	PPP4C
24	26200377	26200559	0.185681	YPEL3
24	26205923	26205993	0.185681	TBX6
24	26230363	26230518	0.185681	LOC105604728
24	26220527	26220687	0.185681	ALDOA
24	26246049	26246173	0.185681	FAM57B
24	26254041	26254161	0.185681	C24H16orf92
24	26262406	26262515	0.185681	DOC2A
24	26273190	26273270	0.185681	INO80E
24	26274132	26274252	0.185681	HIRIP3
24	26278279	26278764	0.185681	LOC106991889
24	26287576	26287669	0.185681	LOC101117721
24	26310889	26311078	0.185681	TMEM219
24	26349181	26349424	0.185681	KCTD13
24	26377103	26377288	0.185681	SEZ6L2
24	26365619	26366498	0.185681	ASPHD1
24	26409856	26410071	0.185681	MVP
24	26397054	26397196	0.185681	CDIPT
24	26436511	26436518	0.185681	PRRT2
24	26430463	26430659	0.185681	PAGR1
24	26441460	26441659	0.185681	MAZ
24	26445888	26445932	0.185681	KIF22
24	26467668	26467980	0.185681	ZG16
24	26486667	26486903	0.185681	C24H16orf54
2	105411549	105411675	0.185137	FBXO8
1	205353875	205354032	0.183909	PEX5L
5	601154	601317	0.182397	GFPT2
5	640027	640148	0.182397	MAPK9
5	778942	779073	0.182397	RASGEF1C
5	859002	859659	0.182397	RNF130
5	1062957	1063145	0.182397	TBC1D9B
5	1096016	1096026	0.182397	C5H5orf45
5	1111693	1111773	0.182397	SQSTM1
5	1158616	1158837	0.182397	LOC101121770
5	1185011	1185119	0.182397	MGAT4B
5	1196667	1196705	0.182397	LTC4S
5	1227889	1228128	0.182397	MAML1
5	1292280	1292393	0.182397	CANX
5	1315958	1316063	0.182397	CBY3
5	1374613	1374748	0.182397	HNRNPH1
5	1389091	1389210	0.182397	RUFY1
12	52121249	52121499	0.182059	LRRC38
12	52191000	52191557	0.182059	LOC101110955
10	86068880	86069129	0.181834	GAS6
10	86163061	86163108	0.181834	LOC101121181
10	86177344	86177447	0.181834	RASA3
10	86298149	86298196	0.181834	CDC16
10	86336389	86336487	0.181834	UPF3A
10	86364924	86367329	0.181834	CHAMP1
6	79584865	79584989	0.181112	TECRL
13	37500095	37501779	0.179429	ZNF133
13	37543683	37545367	0.179429	LOC101121441
13	37567401	37567497	0.179429	DZANK1
13	37614344	37614418	0.179429	POLR3F
13	37618422	37618645	0.179429	RBBP9
13	37632269	37632326	0.179429	SEC23B
13	37673175	37673265	0.179429	DTD1
13	37770924	37771391	0.179429	SCP2D1
13	37967161	37967323	0.179429	SLC24A3
13	38407817	38408029	0.179429	LOC101123316
13	58632393	58632647	0.177916	LOC101118805
13	58638076	58638171	0.177916	RTFDC1
13	58658330	58658550	0.177916	GCNT7
10	72292822	72293018	0.1767	DZIP1
13	52444581	52444605	0.175087	SIRPA
13	52590844	52591222	0.175087	LOC105606238
13	52613699	52613774	0.175087	LOC101114799
13	52675655	52675727	0.175087	LOC106991510
13	52733294	52733366	0.175087	LOC101105937
13	52836889	52836951	0.175087	GINS1
13	52891663	52891786	0.175087	PCMTD2
13	52920642	52920785	0.175087	MYT1
13	53012197	53013204	0.175087	NPBWR2
13	53018837	53019192	0.175087	OPRL1
13	53031402	53031437	0.175087	LKAAEAR1
13	53040735	53040796	0.175087	RGS19
13	53046591	53046644	0.175087	TCEA2
13	53062247	53062289	0.175087	SOX18
13	53082351	53082472	0.175087	PRPF6
13	53070000	53070399	0.175087	LOC105616788
13	53111105	53111129	0.175087	SAMD10
13	53123096	53123175	0.175087	ZNF512B
13	53131876	53131943	0.175087	UCKL1
13	53149103	53149239	0.175087	DNAJC5
13	53181752	53181793	0.175087	TPD52L2
13	53196575	53196643	0.175087	ABHD16B
13	53238235	53239039	0.175087	ZBTB46
13	53276574	53276589	0.175087	ZGPAT
13	53272382	53272749	0.175087	LIME1
13	53295999	53296116	0.175087	RTEL1
13	53287058	53287097	0.175087	ARFRP1
13	53294058	53294624	0.175087	TNFRSF6B
13	53329142	53329317	0.175087	STMN3
13	53345476	53345511	0.175087	GMEB2
13	53361084	53362082	0.175087	C13H20orf195
13	53368609	53368750	0.175087	SRMS
13	53373071	53373300	0.175087	PTK6
13	53383209	53383398	0.175087	PPDPF
13	53399838	53399981	0.175087	EEF1A2
21	39140245	39140452	0.175056	DDB1
21	39170645	39170734	0.175056	LOC101106637
21	39167906	39167958	0.175056	TKFC
21	39184754	39184829	0.175056	TMEM138
21	39199682	39199718	0.175056	TMEM216
3	134149261	134149532	0.174891	FIGNL2
3	134166743	134167013	0.174891	SCN8A
3	134410320	134410329	0.174891	SLC4A8
3	134527003	134527175	0.174891	GALNT6
3	134558995	134559034	0.174891	CELA1
3	134577018	134577098	0.174891	BIN2
3	134620959	134620992	0.174891	SMAGP
3	134645401	134645519	0.174891	DAZAP2
3	134675207	134675254	0.174891	POU6F1
3	134703980	134704101	0.174891	TFCP2
3	134765410	134765560	0.174891	CSRNP2
3	134784174	134784295	0.174891	LETMD1
3	134823398	134823523	0.174891	LOC101115614
3	134904807	134904852	0.174891	LOC101116975
3	134975022	134975148	0.174891	LOC101116391
3	135062651	135062884	0.174891	LOC101117657
12	648379	649348	0.173868	PRELP
12	666316	666493	0.173868	OPTC
13	60411853	60412083	0.173502	LOC101102327
13	60432233	60432367	0.173502	BCL2L1
13	60517152	60517271	0.173502	TPX2
13	60568128	60568426	0.173502	MYLK2
13	60592243	60593148	0.173502	FOXS1
13	60598249	60598345	0.173502	LOC106991529
13	60595875	60595982	0.173502	DUSP15
20	209165	209185	0.173133	KHDRBS2
6	112112847	112112930	0.173107	QDPR
6	112131390	112131642	0.173107	CLRN2
6	112271837	112271985	0.173107	LOC101117587
6	112351706	112351802	0.173107	MAN2B2
6	112415795	112416175	0.173107	LOC101108390
6	112462323	112462357	0.173107	BLOC1S4
6	112573269	112573499	0.173107	KIAA0232
6	112655159	112655877	0.173107	TBC1D14
6	112782558	112782901	0.173107	GRPEL1
6	70482260	70482359	0.173105	KDR
6	70716172	70716392	0.173105	SRD5A3
6	70775967	70776149	0.173105	TMEM165
6	70793432	70793681	0.173105	CLOCK
6	70921850	70922058	0.173105	PDCL2
6	70967169	70967222	0.173105	NMU
6	71216116	71216246	0.173105	EXOC1
6	71300214	71300404	0.173105	CEP135
13	58560496	58560640	0.171518	TFAP2C
2	140448429	140449406	0.170995	B3GALT1
1	182762644	182762795	0.170871	NR1I2
1	182775827	182775891	0.170871	GSK3B
1	183065481	183065559	0.170871	GPR156
1	183206141	183206346	0.170871	LRRC58
1	183260932	183260973	0.170871	FSTL1
1	183448705	183448764	0.170871	NDUFB4
1	183461638	183461784	0.170871	HGD
1	183514015	183514053	0.170871	RABL3
1	183550820	183550866	0.170871	GTF2E1
13	53418187	53418206	0.170834	KCNQ2
13	53489998	53490142	0.170834	CHRNA4
13	53497951	53497964	0.170834	COL20A1
13	52045345	52045489	0.170123	TGM3
13	52255732	52256441	0.170123	STK35
13	52386143	52386787	0.170123	PDYN
24	27503400	27503525	0.170019	SLC5A2
24	27512847	27513031	0.170019	C24H16orf58
24	27529822	27529896	0.170019	AHSP
24	27555555	27556490	0.170019	LOC101107252
24	27557694	27557870	0.170019	SEPT14
24	27594750	27594955	0.170019	LOC101107495
3	180700238	180701290	0.169335	ALG10
13	64006178	64006302	0.168618	FAM83C
13	64001108	64001214	0.168618	EIF6
1	211793221	211793280	0.16842	NLGN1
1	212267988	212268509	0.16842	SPATA16
1	212647071	212647225	0.16842	ECT2
13	53515436	53515532	0.168023	ARFGAP1
13	53541496	53541686	0.168023	BIRC7
13	53562404	53563055	0.168023	YTHDF1
22	49717499	49717582	0.167451	JAKMIP3
22	49746131	49746216	0.167451	DPYSL4
22	49763331	49763375	0.167451	STK32C
22	49839475	49839708	0.167451	LOC101109500
22	49860769	49860775	0.167451	LOC105604373
22	49881868	49882611	0.167451	PWWP2B
22	49891518	49891873	0.167451	LOC105606161
22	49974702	49974776	0.167451	INPP5A
22	50167565	50167622	0.167451	LOC101110287
22	50393160	50393236	0.167451	KNDC1
22	50471381	50471661	0.167451	PAOX
22	50486182	50486286	0.167451	MTG1
22	50505977	50507020	0.167451	LOC101111846
22	50497453	50497478	0.167451	SPRN
22	50633379	50633615	0.167451	LOC101112616
22	50653686	50653827	0.167451	CYP2E1
22	50684970	50685037	0.167451	ECHS1
22	50696077	50696095	0.167451	FUOM
22	50544350	50545306	0.167451	LOC101112366
13	78114182	78114244	0.167436	PARD6B
13	78158242	78158331	0.167436	BCAS4
13	78228676	78231241	0.167436	ADNP
13	78264304	78264372	0.167436	DPM1
13	78279698	78281092	0.167436	MOCS3
13	78328016	78328789	0.167436	KCNG1
13	78652012	78652064	0.167436	NFATC2
13	78839613	78839746	0.167436	ATP9A
13	78985739	78985757	0.167436	SALL4
12	53520204	53520396	0.167177	RABGAP1L
3	125503429	125503530	0.167004	POC1B
23	9514312	9517947	0.166942	DSEL
13	63503648	63503688	0.166722	NCOA6
13	65371837	65371890	0.166094	SAMHD1
13	65373186	65373218	0.166094	TLDC2
13	37304999	37305122	0.165981	SNX5
13	37321617	37322130	0.165981	MGME1
13	37351627	37351937	0.165981	OVOL2
13	37410321	37410385	0.165981	PET117
13	37414178	37414436	0.165981	CSRP2BP
12	5550755	5550791	0.165756	LOC101116246
12	5603205	5603290	0.165756	LAX1
12	5613945	5614137	0.165756	LOC101116750
12	5856882	5856938	0.165756	LOC101117007
1	212728836	212728973	0.165205	NCEH1
3	135115483	135115731	0.164398	TMPRSS12
3	135182167	135182297	0.164398	ATF1
3	135249258	135249381	0.164398	DIP2B
13	65701711	65701860	0.163336	MANBAL
13	65780464	65780481	0.163336	SRC
13	65916103	65916363	0.163336	BLCAP
13	65919330	65919884	0.163336	NNAT
13	66071268	66071297	0.163336	CTNNBL1
13	66268052	66268172	0.163336	VSTM2L
13	66290453	66291565	0.163336	LOC105616740
13	66354809	66354949	0.163336	TTI1
13	66383770	66383899	0.163336	RPRD1B
13	66484960	66485232	0.163336	TGM2
13	66566146	66566244	0.163336	KIAA1755
13	66647718	66647781	0.163336	BPI
13	66683259	66683382	0.163336	LBP
13	51917976	51918127	0.163265	SNRPB
13	51949161	51949315	0.163265	TGM6
3	209971298	209971513	0.163048	CRACR2A
13	66765517	66765631	0.16301	LOC105616741
7	22435525	22435576	0.162623	LOC101107447
7	22509904	22510214	0.162623	LOC106991273
7	22521203	22521555	0.162623	LOC101109021
7	22541536	22541587	0.162623	LOC101109278
7	22545465	22545510	0.162623	LOC105615646
7	22586257	22586600	0.162623	LOC105614493
7	22607920	22607965	0.162623	LOC101110848
7	22602748	22603091	0.162623	LOC101110597
7	22622104	22622173	0.162623	LOC106991256
7	22640834	22640882	0.162623	LOC106991272
7	22645593	22645656	0.162623	LOC106991271
7	22656668	22656716	0.162623	LOC105614521
7	22683990	22684035	0.162623	LOC106991270
7	22710382	22710433	0.162623	LOC101112904
7	22720587	22721041	0.162623	LOC101113153
7	22731952	22732394	0.162623	LOC101113415
7	22767863	22768807	0.162623	LOC101106775
7	22775860	22776798	0.162623	LOC101113680
7	22801960	22802315	0.162623	LOC105613137
7	22810657	22811610	0.162623	LOC101113937
7	22815724	22816677	0.162623	LOC101107024
7	22825684	22826622	0.162623	LOC101107284
7	22839425	22839841	0.162623	LOC101107525
7	22865276	22865348	0.162623	SALL2
7	22886312	22886411	0.162623	METTL3
7	22903202	22903282	0.162623	TOX4
7	22914598	22914669	0.162623	RAB2B
7	22931234	22931375	0.162623	CHD8
7	22987923	22987988	0.162623	SUPT16H
7	23032679	23032776	0.162623	RPGRIP1
7	23118215	23118455	0.162623	HNRNPC
7	23161871	23162812	0.162623	LOC101114196
7	23215029	23215034	0.162623	ZNF219
7	23207192	23207293	0.162623	TMEM253
7	23229360	23229475	0.162623	ARHGEF40
7	23254644	23254824	0.162623	LOC105615652
7	23272966	23273433	0.162623	LOC101110239
7	23284634	23285100	0.162623	RNASE13
7	23295475	23295549	0.162623	NDRG2
7	23287025	23287210	0.162623	TPPP2
7	23309580	23310209	0.162623	SLC39A2
7	23326629	23326813	0.162623	METTL17
7	23376911	23377384	0.162623	RNASE2
7	22368006	22368385	0.162623	LOC101106175
3	58302455	58302555	0.162339	RMND5A
3	58338531	58338579	0.162339	CD8A
3	58375076	58375462	0.162339	LOC101107943
3	58408288	58408377	0.162339	CD8B
3	58458937	58459707	0.162339	KRCC1
3	58505344	58505520	0.162339	SMYD1
3	58543629	58543676	0.162339	FABP1
3	58581424	58581618	0.162339	THNSL2
3	58845236	58845858	0.162339	FOXI3
3	58921924	58922343	0.162339	TEX37
3	58949311	58949508	0.162339	EIF2AK3
3	59092244	59092304	0.162339	RPIA
3	59160074	59160393	0.162339	LOC101110577
3	59178687	59179006	0.162339	LOC105606421
3	59203166	59203500	0.162339	LOC105606420
3	59220937	59220978	0.162339	LOC105606419
2	104200001	104200125	0.162066	BLK
12	77180906	77182911	0.162052	ZNF281
4	36227888	36227959	0.161762	SEMA3A
13	57518550	57518660	0.161631	PMEPA1
13	57767200	57767373	0.161631	ZBP1
13	57813278	57813501	0.161631	PCK1
13	57868025	57868185	0.161631	CTCFL
13	57956071	57956193	0.161631	RBM38
13	57996547	57996639	0.161631	RAE1
13	58013048	58013147	0.161631	SPO11
13	58080981	58081018	0.161631	BMP7
5	39421484	39422431	0.161345	LOC101111094
5	39472611	39473567	0.161345	LOC101121936
5	39492000	39492962	0.161345	LOC101122191
5	39516315	39517253	0.161345	LOC101122438
5	39533557	39534522	0.161345	LOC101122694
5	39547632	39547805	0.161345	LOC101122949
5	39555534	39556463	0.161345	LOC101111363
5	39598047	39598982	0.161345	LOC101123466
5	39656225	39657175	0.161345	LOC101102391
5	39674040	39674978	0.161345	LOC101102643
5	39735894	39736853	0.161345	LOC101111629
5	39759178	39760116	0.161345	LOC101102900
5	39799447	39800373	0.161345	LOC101103395
5	39833435	39834367	0.161345	LOC101103645
5	39861520	39861548	0.161345	LOC101103895
5	39910225	39910291	0.161345	LYPD8
5	39990883	39990974	0.161345	SH3BP5L
5	40021062	40021356	0.161345	ZNF692
5	40018074	40019468	0.161345	ZNF672
5	40062314	40062877	0.161345	LOC101104400
5	40130341	40132102	0.161345	PGBD2
5	40149176	40150120	0.161345	LOC101104907
5	40172563	40173528	0.161345	LOC101105411
5	40199941	40200876	0.161345	LOC101105657
5	40245359	40246294	0.161345	LOC101105913
5	40263194	40264126	0.161345	LOC101106169
5	40272688	40273620	0.161345	LOC101106428
5	40351119	40351330	0.161345	PLPP2
5	40360588	40360606	0.161345	MIER2
5	40392330	40392565	0.161345	THEG
19	48412856	48412887	0.161169	NISCH
19	48430881	48430972	0.161169	SEMA3G
19	48416277	48416307	0.161169	TNNC1
19	48462515	48462558	0.161169	PHF7
19	48474624	48474881	0.161169	DNAH1
19	48467545	48467623	0.161169	BAP1
19	48580358	48580509	0.161169	GLYCTK
19	48608441	48608601	0.161169	WDR82
19	48628080	48628221	0.161169	PPM1M
19	48641985	48642009	0.161169	TWF2
19	48654255	48654792	0.161169	TLR9
19	48673176	48673398	0.161169	ALAS1
19	48708580	48708597	0.161169	POC1A
19	48802861	48802917	0.161169	DUSP7
19	48924989	48925025	0.161169	RPL29
19	48934521	48934700	0.161169	ABHD14A
19	48927544	48927705	0.161169	ACY1
19	48952887	48952950	0.161169	PCBP4
19	48943518	48943694	0.161169	ABHD14B
19	48966369	48966391	0.161169	PARP3
19	48969845	48969940	0.161169	RRP9
19	48955999	48956046	0.161169	GPR62
19	48983322	48983438	0.161169	LOC101115577
19	48993010	48993452	0.161169	LOC101115831
19	49001066	49001449	0.161169	IQCF2
19	49012805	49013017	0.161169	LOC101116353
19	49029171	49029188	0.161169	LOC101113891
19	49052102	49052173	0.161169	LOC101116610
19	49097438	49097508	0.161169	GRM2
19	49114193	49114531	0.161169	TEX264
19	49151655	49151747	0.161169	RAD54L2
19	49272695	49272908	0.161169	VPRBP
19	49361157	49361239	0.161169	DOCK3
19	49349609	49349644	0.161169	RBM15B
19	49352951	49353132	0.161169	MANF
6	71557144	71557204	0.16071	KIAA1211
6	71691229	71691351	0.16071	AASDH
6	71727864	71727984	0.16071	PPAT
6	71717794	71717797	0.16071	LOC105615499
6	71776975	71777155	0.16071	PAICS
6	71793382	71793413	0.16071	SRP72
6	71815701	71815861	0.16071	ARL9
6	71836252	71836723	0.16071	THEGL
6	71904815	71905285	0.16071	LOC101110060
6	71918952	71919086	0.16071	HOPX
3	132509618	132509773	0.160576	CALCOCO1
3	132558107	132558218	0.160576	ATP5G2
3	132613982	132614029	0.160576	ATF7
3	132698501	132698615	0.160576	NPFF
3	132699222	132699376	0.160576	TARBP2
3	132721082	132721115	0.160576	PCBP2
3	132719346	132719438	0.160576	MAP3K12
3	132749854	132750218	0.160576	PRR13
3	132771317	132771523	0.160576	AMHR2
3	132789286	132789485	0.160576	SP1
3	132866077	132866515	0.160576	SP7
3	132872605	132872727	0.160576	AAAS
3	132887256	132887437	0.160576	C3H12orf10
3	132905753	132906080	0.160576	ESPL1
3	132895779	132895884	0.160576	PFDN5
3	132927668	132929017	0.160576	MFSD5
3	132947890	132948073	0.160576	RARG
3	132970894	132971109	0.160576	ITGB7
3	132994214	132994222	0.160576	ZNF740
3	133012543	133012658	0.160576	CSAD
3	133051325	133051464	0.160576	IGFBP6
3	133041531	133041906	0.160576	SOAT2
3	133060196	133060218	0.160576	SPRYD3
3	133081720	133081803	0.160576	TNS2
3	133100302	133100530	0.160576	EIF4B
3	133167107	133167330	0.160576	KRT18
3	133216662	133216720	0.160576	KRT8
3	133255637	133255851	0.160576	KRT78
3	133267813	133268069	0.160576	KRT79
3	133293703	133293938	0.160576	KRT4
3	133309425	133309589	0.160576	KRT3
3	133332102	133332197	0.160576	LOC101111271
3	133365277	133365441	0.160576	LOC101111791
3	133377401	133377967	0.160576	KRT77
3	133402700	133402760	0.160576	KRT1
3	133429942	133430520	0.160576	KRT2
3	133445417	133445477	0.160576	LOC101109951
3	133462179	133462494	0.160576	KRT72
3	133491912	133492119	0.160576	KRT74
13	65484468	65484539	0.160006	RBL1
1	201611190	201611476	0.15986	KLHL6
1	201712331	201712406	0.15986	LOC101109765
1	201873298	201874440	0.15986	B3GNT5
1	201978065	201978194	0.15986	LOC105603001
1	201990578	201990626	0.15986	LAMP3
1	202046604	202046699	0.15986	MCCC1
1	202127672	202127846	0.15986	DCUN1D1
1	202176816	202176894	0.15986	ATP11B
3	223097044	223097186	0.159769	LOC101112390
3	223181793	223181924	0.159769	BRD1
3	223245085	223245579	0.159769	ZBED4
3	223259363	223259536	0.159769	ALG12
3	223278361	223278827	0.159769	LOC106991012
3	223326460	223326596	0.159769	IL17REL
3	223377582	223378267	0.159769	TTLL8
3	223410613	223410774	0.159769	MLC1
3	223433591	223433637	0.159769	MOV10L1
3	223503370	223503595	0.159769	PANX2
3	223516457	223516536	0.159769	TRABD
3	223520766	223520831	0.159769	LOC101115204
3	223542850	223542916	0.159769	TUBGCP6
3	223571307	223571365	0.159769	HDAC10
3	223574039	223574115	0.159769	MAPK12
3	223583240	223583274	0.159769	LOC101116223
3	135497598	135497933	0.159695	LARP4
3	135567028	135567198	0.159695	FAM186A
13	79225685	79225936	0.159567	LOC101120007
13	79267764	79267899	0.159567	LOC105608645
1	300130	300266	0.159261	STK25
1	307046	307135	0.159261	FARP2
1	408747	408845	0.159261	SEPT2
1	473853	474059	0.159261	HDLBP
1	507559	507719	0.159261	ANO7
1	536617	536747	0.159261	PPP1R7
1	551723	551955	0.159261	PASK
1	588556	589039	0.159261	MTERF4
1	599056	599136	0.159261	SNED1
1	703276	703446	0.159261	CROCC2
1	734349	734630	0.159261	LOC106990826
1	743479	743568	0.159261	C1H2orf54
1	747504	747658	0.159261	AGXT
12	20629223	20632686	0.15926	LOC106991450
12	20739916	20739988	0.15926	LYPLAL1
12	21493360	21493856	0.15926	SLC30A10
12	21536089	21536236	0.15926	EPRS
3	133506379	133506439	0.159217	KRT71
3	133542672	133542706	0.159217	KRT5
3	133557652	133557866	0.159217	LOC101112304
3	133577826	133577860	0.159217	LOC101111178
3	133586712	133586880	0.159217	LOC101112555
3	133617545	133618024	0.159217	LOC101111440
3	133639604	133639768	0.159217	KRT82
3	133654350	133654871	0.159217	KRT84
3	133676089	133676137	0.159217	LOC100141295
3	133690678	133690868	0.159217	LOC101112805
18	5017575	5017769	0.159021	LOC105603025
18	5087245	5087381	0.159021	ASB7
18	5139269	5139428	0.159021	LINS1
18	5218125	5218297	0.159021	CERS3
18	5440072	5440150	0.159021	ADAMTS17
18	5924145	5924753	0.159021	LYSMD4
18	5975821	5976178	0.159021	MEF2A
5	39327929	39328888	0.158729	LOC101121172
5	39341255	39342190	0.158729	LOC101110838
5	39397808	39398767	0.158729	LOC101121681
14	58715189	58715291	0.158397	MYADM
14	58735868	58736020	0.158397	PRKCG
14	58748689	58748829	0.158397	CACNG7
14	58784392	58784401	0.158397	CACNG8
1	182611164	182611244	0.158381	MAATS1
14	39502590	39502852	0.158091	C14H19orf12
14	39610945	39611064	0.158091	CCNE1
14	39716928	39717020	0.158091	URI1
14	40150789	40152732	0.158091	ZNF536
13	78003797	78003882	0.157511	PTPN1
13	78011733	78011816	0.157511	FAM65C
1	123207058	123207306	0.157324	KRTAP6-1
14	39405612	39405634	0.157137	LOC106990158
14	39431923	39432000	0.157137	POP4
14	39478866	39479390	0.157137	PLEKHF1
13	51818496	51818684	0.156534	TMC2
12	36157680	36157815	0.156206	GORAB
12	36270164	36270404	0.156206	PRRX1
12	36558577	36558631	0.156206	MROH9
12	36706134	36706265	0.156206	FMO3
12	36754829	36754960	0.156206	LOC101104591
12	36833449	36833580	0.156206	FMO2
12	36894203	36894334	0.156206	FMO1
12	36952577	36952739	0.156206	FMO4
12	37087410	37087581	0.156206	PRRC2C
1	133474084	133474192	0.155317	NCAM2
3	58103571	58103713	0.154807	LOC101107266
6	4800176	4800260	0.154345	PRDM5
6	5613079	5613151	0.154345	MAD2L1
6	81012199	81012263	0.154303	EPHA5
13	57329066	57329196	0.154237	ANKRD60
13	57390101	57390182	0.154237	C13H20orf85
13	38517684	38517740	0.154	RIN2
12	37169133	37169914	0.153794	MYOC
12	37221778	37221829	0.153794	VAMP4
12	37267045	37267240	0.153794	METTL13
13	53646681	53647085	0.153657	BHLHE23
13	53670373	53670533	0.153657	SLC17A9
13	53693835	53693952	0.153657	GID8
24	2640279	2641232	0.153584	LOC101121309
24	2641838	2641868	0.153584	LOC101121564
24	2660781	2661650	0.153584	LOC101120292
24	2679117	2679363	0.153584	ZNF200
24	2687048	2687103	0.153584	MEFV
24	2731353	2731479	0.153584	ZNF263
24	2738801	2739152	0.153584	LOC105604632
24	2747351	2747351	0.153584	LOC105604630
24	2740792	2742435	0.153584	TIGD7
24	2770516	2770536	0.153584	ZNF75A
24	2820779	2821714	0.153584	LOC101119008
24	2842215	2842622	0.153584	ZNF174
24	2859166	2859978	0.153584	ZNF597
24	2885247	2885376	0.153584	NAA60
24	2893147	2893452	0.153584	C24H16orf90
24	2902827	2902848	0.153584	CLUAP1
24	2940186	2940269	0.153584	NLRC3
24	2972752	2974018	0.153584	SLX4
24	2991005	2991259	0.153584	LOC101121905
24	3020622	3020666	0.153584	DNASE1
24	3023567	3023712	0.153584	TRAP1
24	3077264	3077782	0.153584	CREBBP
24	3273052	3274240	0.153584	ADCY9
13	61500970	61501019	0.153075	SUN5
13	61519930	61520023	0.153075	BPIFB2
13	61554308	61554375	0.153075	BPIFB6
13	61570903	61571043	0.153075	BPIFB3
13	61602622	61602675	0.153075	BPIFB4
13	61734760	61734841	0.153075	LOC101114720
13	61857842	61857989	0.153075	LOC101115983
13	61907912	61908013	0.153075	LOC101107619
13	61944026	61944123	0.153075	LOC101116248
13	61997456	61997663	0.153075	LOC101116500
13	62043793	62043942	0.153075	BPIFA3
13	62056158	62056317	0.153075	BPIFA1
13	62094659	62094766	0.153075	BPIFB1
13	62123955	62124086	0.153075	LOC101108675
13	62160124	62160572	0.153075	LOC101116754
13	62148423	62149284	0.153075	LOC101108938
13	62188423	62188572	0.153075	CDK5RAP1
13	62218814	62218903	0.153075	SNTA1
13	62262082	62263041	0.153075	LOC101109899
13	62385939	62386056	0.153075	CBFA2T2
13	62434912	62435003	0.153075	NECAB3
13	62442307	62442711	0.153075	C13H20orf144
13	62455921	62456151	0.153075	E2F1
13	62481850	62482048	0.153075	PXMP4
14	48739552	48739689	0.151613	C14H19orf47
14	48771520	48771659	0.151613	PLD3
14	48777397	48777753	0.151613	HIPK4
14	48785231	48788287	0.151613	PRX
14	48808686	48809402	0.151613	SERTAD1
14	48818767	48819360	0.151613	SERTAD3
14	48828870	48828998	0.151613	BLVRB
14	48846489	48846660	0.151613	SPTBN4
14	48918349	48918416	0.151613	LOC106991557
14	48934949	48935063	0.151613	SHKBP1
14	48953044	48953175	0.151613	LTBP4
14	48996116	48996421	0.151613	NUMBL
14	49020615	49020680	0.151613	ADCK4
14	49038230	49039363	0.151613	ITPKC
14	49062948	49063261	0.151613	C14H19orf54
14	49064783	49064855	0.151613	SNRPA
14	49077651	49077784	0.151613	MIA
14	49085747	49085859	0.151613	RAB4B
14	49099290	49099342	0.151613	EGLN2
14	49113115	49113275	0.151613	LOC101121539
14	49170354	49170532	0.151613	CYP2A6
14	49195661	49195939	0.151613	LOC101121288
14	49282714	49282855	0.151613	LOC105608805
14	49314320	49314507	0.151613	LOC101121796
14	49323962	49324096	0.151613	LOC101122211
14	49328983	49329029	0.151613	LOC105614537
14	49378125	49378181	0.151613	LOC101122718
14	49421407	49421625	0.151613	ERICH4
14	49444149	49444336	0.151613	LOC105614373
14	49490763	49490959	0.151613	ATP5SL
14	49510070	49510156	0.151613	BCKDHA
14	49499150	49499788	0.151613	B3GNT8
14	49526453	49526593	0.151613	EXOSC5
14	49535267	49535279	0.151613	TMEM91
14	49544548	49544635	0.151613	B9D2
14	49553525	49553527	0.151613	TGFB1
14	49574258	49574375	0.151613	CCDC97
14	49588586	49588872	0.151613	HNRNPUL1
14	49621633	49621981	0.151613	AXL
14	49675218	49675367	0.151613	LOC101122545
6	35441745	35444084	0.151568	GPRIN3
6	35571157	35572731	0.151568	TIGD2
6	35599655	35599681	0.151568	FAM13A
6	35938457	35938640	0.151568	HERC3
6	35956510	35957259	0.151568	NAP1L5
5	14635190	14635303	0.151342	ANGPTL4
5	14644856	14644895	0.151342	RAB11B
5	14669201	14669376	0.151342	2024-03-02
5	14684053	14684165	0.151342	HNRNPM
5	14728900	14728945	0.151342	PRAM1
5	14741246	14741248	0.151342	ZNF414
5	14759766	14759847	0.151342	MYO1F
5	14787176	14787361	0.151342	ADAMTS10
5	14856924	14857778	0.151342	LOC105615219
5	14880616	14881214	0.151342	ACTL9
5	14894136	14895077	0.151342	LOC101105330
5	14913764	14913832	0.151342	LOC105609450
5	14949772	14950008	0.151342	LOC101106326
5	15022475	15022570	0.151342	LOC101106588
5	15083611	15083718	0.151342	LOC101106844
5	15144533	15144535	0.151342	ADGRE1
5	15255951	15256001	0.151342	VAV1
5	15330844	15330927	0.151342	SH2D3A
5	15346869	15346931	0.151342	TRIP10
5	15356305	15356438	0.151342	GPR108
5	15367670	15367807	0.151342	C3
5	15462366	15462757	0.151342	CD70
5	15528610	15528772	0.151342	LOC101108653
5	15520435	15520471	0.151342	TNFSF9
5	15537128	15537188	0.151342	TUBB4A
5	15561983	15562067	0.151342	CRB3
5	15557958	15558002	0.151342	DENND1C
5	15568541	15568699	0.151342	SLC25A23
5	15595653	15595710	0.151342	KHSRP
5	15587140	15587287	0.151342	SLC25A41
5	15625222	15625375	0.150672	GTF2F1
5	15636671	15636837	0.150672	CLPP
5	15630578	15630623	0.150672	PSPN
5	15632316	15632534	0.150672	ALKBH7
5	15662971	15663063	0.150672	ACER1
5	15707723	15707903	0.150672	MLLT1
5	15789307	15789524	0.150672	ACSBG2
5	15899394	15899507	0.150672	RFX2
20	48533736	48533825	0.150618	CDYL
20	48712674	48712767	0.150618	LOC105603946
20	48839595	48839748	0.150618	ECI2
20	48853905	48854175	0.150618	C20H6orf201
20	48872596	48872663	0.150618	FAM217A
20	48889203	48889340	0.150618	PRPF4B
20	49035766	49035880	0.150618	PXDC1
20	49169079	49169148	0.150618	SLC22A23
20	49274193	49274253	0.150618	LOC101122475
20	49314167	49314251	0.150618	BPHL
20	49312014	49313071	0.150618	LOC101122734
20	49337104	49337387	0.150618	RIPK1
20	49407244	49407297	0.150618	NQO2
20	49440988	49441152	0.150618	LOC101110458
20	49485090	49485227	0.150618	LOC101123244
14	44736798	44737069	0.150514	GRAMD1A
14	44776325	44776340	0.150514	HPN
14	44772755	44772896	0.150514	SCN1B
14	44842839	44842878	0.150514	FXYD3
14	44849551	44850056	0.150514	LGI4
14	44874609	44874669	0.150514	FXYD5
14	44860764	44860824	0.150514	LOC101115476
14	44938897	44939655	0.150514	LOC101102084
14	44932322	44933091	0.150514	LOC101123657
14	44944121	44944232	0.150514	LSR
14	44985137	44985223	0.150514	USF2
14	44989945	44990043	0.150514	HAMP
14	45001182	45001439	0.150514	MAG
14	45039422	45039518	0.150514	CD22
14	45046327	45047229	0.150514	FFAR1
14	45051173	45052216	0.150514	FFAR3
14	45114019	45115005	0.150514	FFAR2
14	45146060	45146095	0.150514	KRTDAP
14	45160787	45160831	0.150514	DMKN
14	45183845	45183910	0.150514	SBSN
14	45201084	45201220	0.150514	TMEM147
14	45192185	45192251	0.150514	GAPDHS
14	45208367	45208490	0.150514	ATP4A
14	45350786	45350891	0.150514	HAUS5
14	45366016	45366143	0.150514	RBM42
14	45378607	45378617	0.150514	ETV2
14	45390542	45390647	0.150514	LOC101121538
14	45412648	45412755	0.150514	UPK1A
14	45447677	45448381	0.150514	KMT2B
14	45444249	45444523	0.150514	ZBTB32
14	45470714	45470780	0.150514	U2AF1L4
14	45474499	45474532	0.150514	LIN37
14	45467102	45467615	0.150514	IGFLR1
14	45472737	45472873	0.150514	PSENEN
14	45480364	45480479	0.150514	HSPB6
14	45486797	45487099	0.150514	LOC101122717
14	45497202	45497283	0.150514	LOC106991536
14	45495803	45495915	0.150514	PROSER3
23	42991151	42991292	0.150307	GNAL
23	43040096	43040101	0.150307	MPPE1
23	43025019	43025615	0.150307	CHMP1B
23	43064435	43064450	0.150307	IMPA2
23	43095538	43095587	0.150307	CIDEA
23	43116568	43116628	0.150307	TUBB6
23	43138697	43138774	0.150307	AFG3L2
23	43166467	43166498	0.150307	PRELID3A
23	43197622	43197692	0.150307	SPIRE1
23	43347544	43347877	0.150307	CEP76
23	43360209	43360211	0.150307	PSMG2
23	43384276	43384294	0.150307	PTPN2
23	43482795	43482828	0.150307	CEP192
23	43706479	43706619	0.150307	LDLRAD4
23	43761045	43761275	0.150307	FAM210A
23	43791982	43792146	0.150307	RNMT
1	209244419	209244614	0.150248	NAALADL2
5	106103060	106103254	0.149779	MAN2A1
13	57223403	57223474	0.149246	RAB22A
13	57120034	57120586	0.149246	APCDD1L
13	57142843	57142998	0.149246	VAPB
14	48641901	48642081	0.14902	MAP3K10
14	48660332	48660421	0.14902	CNTD2
14	48653499	48653605	0.14902	TTC9B
14	48670098	48670373	0.14902	AKT2
5	39228842	39229777	0.148871	LOC101110587
5	39246647	39247579	0.148871	LOC101120664
5	39265177	39266118	0.148871	LOC101120921
13	53720457	53720670	0.148672	DIDO1
13	53752735	53752887	0.148672	TCFL5
13	53771803	53771908	0.148672	COL9A3
13	53796879	53797890	0.148672	OGFR
13	53807688	53807769	0.148672	MRGBP
13	53902074	53902097	0.148672	SLCO4A1
13	54025811	54026348	0.148672	GATA5
13	54063154	54063171	0.148672	RBBP8NL
13	54079671	54079907	0.148672	CABLES2
13	54093174	54093237	0.148672	RPS21
2	104111582	104111950	0.148608	FAM167A
6	64472559	64472825	0.148479	GABRG1
5	400573	400684	0.147228	CNOT6
6	77411835	77411901	0.147089	ADGRL3
6	77435023	77436408	0.147089	LOC101114018
1	168214815	168214887	0.147041	ALCAM
1	201029034	201029175	0.146849	AP2M1
1	201023997	201024069	0.146849	ABCF3
1	201039376	201039612	0.146849	DVL3
1	201064235	201064412	0.146849	EIF2B5
1	201091222	201091448	0.146849	LOC101122747
1	201119280	201119479	0.146849	LOC101123171
1	201166165	201166334	0.146849	LOC101108715
1	201186061	201186189	0.146849	ABCC5
1	201302284	201302408	0.146849	PARL
1	201358913	201358930	0.146849	MAP6D1
1	201375215	201375416	0.146849	YEATS2
1	201522074	201522262	0.146849	KLHL24
21	46071470	46071631	0.146659	CCND1
21	46084697	46084814	0.146659	ORAOV1
21	46115386	46115489	0.146659	FGF19
21	46173703	46173806	0.146659	FGF4
21	46216144	46216197	0.146659	FGF3
21	46444725	46444777	0.146659	ANO1
21	46559462	46559747	0.146659	FADD
21	46605933	46606196	0.146659	PPFIA1
21	46712337	46712345	0.146659	CTTN
21	46746333	46746454	0.146659	LOC105604140
21	46754326	46754893	0.146659	SHANK2
13	60625880	60625894	0.146077	TTLL9
13	60676541	60676620	0.146077	PDRG1
13	60699077	60699205	0.146077	XKR7
1	197669717	197669877	0.145732	BCL6
1	197703951	197704455	0.145732	RTP2
1	197727516	197727653	0.145732	SST
1	197987148	197987329	0.145732	RTP4
1	198079047	198079051	0.145732	MASP1
1	198156865	198157136	0.145732	RTP1
1	198166475	198167326	0.145732	LOC101111595
1	198256037	198256281	0.145732	ST6GAL1
3	133723875	133724000	0.145372	LOC100526780
3	133732695	133732988	0.145372	KRT2.11
3	133755840	133756061	0.145372	LOC105610939
3	133755024	133755111	0.145372	LOC101112469
3	133791085	133791239	0.145372	KRT7
3	133788375	133788397	0.145372	LOC101113055
1	198461952	198462469	0.145268	ADIPOQ
1	198499231	198499309	0.145268	RFC4
1	124818444	124818887	0.144792	BACH1
5	14547481	14547589	0.144521	CERS4
5	14570693	14571078	0.144521	CD320
5	14597843	14598024	0.144521	KANK3
5	14583661	14583810	0.144521	NDUFA7
13	65551215	65551370	0.144354	MROH8
13	65599308	65599326	0.144354	RPN2
13	65663781	65663860	0.144354	GHRH
19	48325300	48325393	0.144306	NT5DC2
19	48332515	48332592	0.144306	STAB1
18	67105161	67105218	0.1442	TDRD9
18	67177524	67177961	0.1442	LOC106991750
21	26004162	26005094	0.143746	LOC101123246
21	26023707	26024651	0.143746	LOC101102350
21	26043099	26044019	0.143746	LOC101102853
21	26062040	26062897	0.143746	LOC101103358
21	26055549	26056469	0.143746	LOC101103104
21	26072172	26073098	0.143746	LOC101103605
21	26094796	26095728	0.143746	LOC101103853
21	26102970	26103518	0.143746	LOC101104104
21	26122649	26123575	0.143746	LOC101104356
21	26139301	26140230	0.143746	LOC101104617
21	26151808	26152716	0.143746	LOC101104871
21	26181736	26182665	0.143746	LOC101101934
21	26197134	26197280	0.143746	TMEM225
21	26192230	26193156	0.143746	LOC101102189
21	26222370	26222412	0.143746	VWA5A
21	26259051	26259983	0.143746	LOC101105866
21	26282105	26283034	0.143746	LOC101106380
21	26337480	26338412	0.143746	LOC101106638
21	26348225	26349157	0.143746	LOC101106894
21	26362567	26363319	0.143746	LOC101107148
21	26388114	26388254	0.143746	LOC101107914
21	26405244	26406173	0.143746	LOC101102436
21	26431354	26432262	0.143746	LOC101108970
21	26462709	26462843	0.143746	LOC101102682
21	26478892	26479010	0.143746	LOC101109750
21	26503665	26504666	0.143746	LOC101110281
21	26523737	26524666	0.143746	LOC101102942
21	26567437	26568189	0.143746	LOC105604042
21	26562386	26562405	0.143746	LOC101110550
21	26576682	26577617	0.143746	LOC101103194
21	26594966	26595895	0.143746	LOC101103682
21	26635205	26635754	0.143746	LOC101110802
21	26640443	26641093	0.143746	LOC105604043
21	26644640	26644663	0.143746	LOC101111061
21	26668086	26668108	0.143746	LOC101111327
21	26680509	26681429	0.143746	LOC101111589
21	26695332	26696264	0.143746	LOC101111842
21	26707788	26708735	0.143746	LOC101112097
21	26721853	26722094	0.143746	LOC101112611
21	26728296	26729228	0.143746	LOC101112863
21	26745176	26746099	0.143746	LOC101104189
21	26765009	26765938	0.143746	LOC101113113
21	26782420	26783121	0.143746	LOC101113374
21	26815051	26815977	0.143746	LOC101104437
21	26846687	26846868	0.143746	LOC101114148
21	26859210	26860136	0.143746	LOC101114401
21	26883920	26884861	0.143746	LOC101104697
21	26889129	26890070	0.143746	LOC101104942
21	26916553	26917494	0.143746	LOC101105196
21	26936399	26937013	0.143746	LOC101114913
21	26983855	26984799	0.143746	LOC101105451
21	26967364	26968290	0.143746	LOC101115168
3	58042054	58042209	0.143739	KDM3A
6	4518866	4518879	0.143056	NDNF
5	15958802	15958823	0.142831	RANBP3
3	125605643	125607505	0.1424	LOC101111006
3	125696379	125696561	0.1424	ATP2B1
13	63614526	63614614	0.142238	GGT7
13	63633614	63633791	0.142238	ACSS2
13	63679967	63680156	0.142238	GSS
13	63724660	63724766	0.142238	MYH7B
13	63748346	63748480	0.142238	TRPC4AP
3	117343409	117343489	0.142206	PPFIA2
3	117586255	117586342	0.142206	LOC101105993
3	118078498	118078656	0.142206	CCDC59
3	118090749	118090912	0.142206	METTL25
1	182516125	182516214	0.142018	PLA1A
1	182544493	182544575	0.142018	POPDC2
1	182579439	182579545	0.142018	LOC101107153
3	57954551	57954582	0.14172	REEP1
12	77011818	77012062	0.141615	NR5A2
24	3422798	3423606	0.141609	SRL
24	3472101	3472199	0.141609	TFAP4
1	200864107	200864247	0.141588	CHRD
1	200878704	200878818	0.141588	POLR2H
1	200870295	200870307	0.141588	THPO
1	200883758	200883835	0.141588	CLCN2
1	200899974	200900446	0.141588	FAM131A
1	200916593	200916693	0.141588	EIF4G1
1	200933503	200933682	0.141588	PSMD2
1	200949254	200949427	0.141588	ECE2
1	200971967	200972034	0.141588	CAMK2N2
1	200980489	200980684	0.141588	ALG3
1	200986253	200986798	0.141588	VWA5B2
9	48134319	48134402	0.141488	MSC
9	48309385	48309498	0.141488	TRPA1
9	48619207	48619785	0.141488	KCNB2
5	1689998	1690241	0.141158	ADAMTS2
1	182103804	182103863	0.141051	C1H3orf30
1	182138475	182138543	0.141051	UPK1B
1	182170218	182170340	0.141051	B4GALT4
1	182224786	182224885	0.141051	ARHGAP31
1	182358349	182358469	0.141051	TMEM39A
1	182389253	182389343	0.141051	POGLUT1
1	182435714	182435792	0.141051	TIMMDC1
1	182449636	182449746	0.141051	CD80
1	182477300	182477361	0.141051	ADPRH
1	251990591	251990696	0.140907	EPHB1
20	49519935	49520333	0.14079	SERPINB1
20	49538885	49539095	0.14079	WRNIP1
20	49565326	49565641	0.14079	MYLK4
6	21800700	21800771	0.14061	BDH2
6	21849292	21849462	0.14061	SLC9B2
6	21928630	21928698	0.14061	SLC9B1
6	22006472	22006558	0.14061	CISD2
6	22058478	22058501	0.14061	UBE2D3
6	22108725	22108901	0.14061	MANBA
6	22248409	22248533	0.14061	NFKB1
6	22487984	22488202	0.14061	SLC39A8
6	22734293	22734356	0.14061	BANK1
1	181905251	181905373	0.140348	IGSF11
13	37153010	37153135	0.140319	BANF2
1	200748849	200749733	0.140238	LOC101119356
14	39219285	39219428	0.14021	HYDIN
1	185534630	185534672	0.140208	PDIA5
1	185677965	185677969	0.140208	SEC22A
1	185803538	185803654	0.140208	ADCY5
1	185989955	185990076	0.140208	HACD2
1	186100911	186101040	0.140208	MYLK
11	56553056	56553119	0.14011	SDK2
11	56873098	56873894	0.14011	CDC42EP4
11	56911336	56912782	0.14011	C11H17orf80
11	56915832	56916052	0.14011	FAM104A
11	56931805	56931948	0.14011	COG1
11	56975725	56976828	0.14011	SSTR2
11	57039163	57039270	0.14011	SLC39A11
24	27632174	27632231	0.14005	GBAS
24	27668362	27668466	0.14005	PSPH
24	27702595	27702768	0.14005	CCT6A
24	27721203	27721284	0.14005	SUMF2
24	27723488	27723578	0.14005	PHKG1
24	27735776	27736012	0.14005	CHCHD2
24	27744750	27745043	0.14005	NUPR2
24	27814083	27814128	0.14005	VKORC1L1
24	27883533	27883991	0.14005	GUSB
1	2367519	2367998	0.140042	TWIST2
23	42714943	42715038	0.139245	PIEZO2
6	65212073	65212309	0.139064	LOC101121518
6	65391170	65391250	0.139064	GABRA4
6	65505050	65505129	0.139064	GABRB1
3	44508987	44508989	0.138957	MDH1
3	44602105	44602165	0.138957	WDPCP
3	44906180	44906464	0.138957	LOC101119462
3	44988066	44988162	0.138957	OTX1
3	44996371	44996428	0.138957	EHBP1
12	52019311	52019377	0.138842	PDPN
25	45159458	45160286	0.138561	AGT
25	45170780	45170878	0.138561	COG2
25	45032561	45032630	0.138561	ZNF32
25	45087120	45087263	0.138561	TFAM
25	45071792	45073111	0.138561	ZNF239
13	66837711	66838082	0.138409	LOC105606886
13	66867515	66867700	0.138409	RALGAPB
13	66812341	66814203	0.138409	LOC105616742
5	14401231	14401381	0.138172	FBN3
13	61021222	61021304	0.138155	ASXL1
13	61093658	61093749	0.138155	NOL4L
13	61274867	61274944	0.138155	LOC105611334
13	61317567	61317623	0.138155	COMMD7
13	61363139	61363168	0.138155	DNMT3B
13	61396298	61396418	0.138155	MAPRE1
13	61439596	61439714	0.138155	EFCAB8
7	97616526	97616769	0.138107	FOXN3
7	98251285	98251363	0.138107	EFCAB11
6	65993468	65993530	0.137985	COMMD8
6	66065945	66066060	0.137985	ATP10D
6	66171631	66171902	0.137985	CORIN
17	402892	403084	0.137633	MSMO1
17	447337	447640	0.137633	CPE
17	1305124	1305259	0.137633	TLL1
22	257296	257338	0.13755	UBE2D1
22	338978	339064	0.13755	CISD1
22	358644	358815	0.13755	IPMK
22	1060700	1061180	0.13755	LOC105604204
21	47802284	47802319	0.137322	NAP1L4
21	47821084	47821185	0.137322	SLC22A18
21	47815998	47816063	0.137322	PHLDA2
21	47865324	47865330	0.137322	CDKN1C
21	48083547	48083668	0.137322	KCNQ1
21	48322996	48323474	0.137322	TSSC4
21	48329360	48329419	0.137322	CD81
21	48397331	48397405	0.137322	TSPAN32
21	48540076	48540332	0.137322	TH
21	48572582	48572812	0.137322	IGF2
21	48608176	48608184	0.137322	LOC105604151
21	48659855	48660073	0.137322	LSP1
21	48708500	48708507	0.137322	TNNI2
21	48712687	48712853	0.137322	SYT8
21	48792494	48792506	0.137322	MUC6
21	48799156	48799230	0.137322	AP2A2
14	3780051	3780405	0.137089	MON1B
14	3786326	3786395	0.137089	SYCE1L
23	30909033	30909159	0.137021	PSMA8
23	30940223	30940299	0.137021	SS18
23	31773070	31775982	0.137021	ZNF521
11	61800819	61801014	0.136979	CACNG5
11	61859616	61859645	0.136979	CACNG4
11	61920856	61921087	0.136979	CACNG1
11	61944593	61944924	0.136979	HELZ
1	198513659	198513798	0.136834	EIF4A2
1	198553399	198553506	0.136834	KNG1
1	198584854	198585020	0.136834	HRG
13	9101791	9101872	0.136434	MACROD2
3	127084162	127084285	0.136284	CCER1
3	127095639	127095806	0.136284	EPYC
3	127180648	127180817	0.136284	KERA
3	127226601	127227474	0.136284	LUM
3	127268851	127268989	0.136284	DCN
6	70105022	70105291	0.136182	KIT
7	97320401	97320445	0.136142	TTC8
13	63901347	63901598	0.135607	PROCR
13	63972099	63972403	0.135607	MMP24
3	45521487	45521496	0.135378	TMEM17
18	21819208	21819264	0.135317	PDE8A
1	212908658	212908786	0.135216	TNFSF10
1	212955219	212955520	0.135216	GHSR
[truncated: 724 more rows]

## Sheet: KE_CM.FST
chr	start	end	Fst	gene
3	182424868	182424951	0.595694	KIAA1551
3	182680388	182680425	0.595694	AMN1
3	182767623	182767963	0.595694	METTL20
3	182972659	182972692	0.595694	DENND5B
3	183170954	183171104	0.595694	FAM60A
3	183273942	183274193	0.595694	CAPRIN2
3	183329367	183329450	0.595694	IPO8
3	182231335	182231547	0.577678	BICD1
3	182231673	182232233	0.577678	LOC106990375
10	70400041	70400187	0.562794	LOC101106781
10	70485954	70486027	0.562794	LOC101107030
10	70662242	70662405	0.562794	LOC106991388
10	70696694	70696804	0.562794	LOC106991387
10	70773951	70774076	0.562794	LOC106991366
10	70810248	70810444	0.562794	LOC105616215
10	70901045	70901078	0.562794	LOC105601928
10	71031849	71031890	0.562794	LOC105613864
10	71115590	71115651	0.562794	LOC105616214
10	71293506	71293702	0.562794	LOC105614203
10	71391069	71391086	0.562794	LOC101108321
3	200599729	200600139	0.542403	GRIN2B
3	206907746	206908078	0.540895	LOC105614851
3	206936601	206936701	0.540895	LOC101107274
3	206957855	206957945	0.540895	PEX5
3	206994287	206994489	0.540895	CLSTN3
3	207025631	207025703	0.540895	RBP5
3	207058414	207058539	0.540895	C1RL
3	207069671	207069826	0.540895	LOC105601912
3	207087673	207088107	0.540895	LOC105614854
3	207102112	207102137	0.540895	LOC101107430
3	207137176	207137291	0.540895	C1S
3	207180279	207180423	0.540895	LPCAT3
3	207219806	207220177	0.540895	EMG1
3	207224120	207224144	0.540895	PHB2
3	207229978	207230089	0.540895	PTPN6
3	207255051	207255077	0.540895	ATN1
3	207246848	207246899	0.540895	C3H12orf57
3	207265758	207265824	0.540895	ENO2
3	207280026	207280148	0.540895	LRRC23
3	207304874	207304951	0.540895	TPI1
3	207301330	207301630	0.540895	LOC101109691
3	207301049	207301324	0.540895	LOC105614924
3	207320689	207320873	0.540895	USP5
3	207338422	207338571	0.540895	P3H3
3	207327480	207327773	0.540895	CDCA3
3	207336426	207336482	0.540895	GNB3
3	207354419	207354608	0.540895	GPR162
3	207361348	207361375	0.540895	CD4
3	207398149	207398545	0.540895	LAG3
3	207420724	207420850	0.540895	MLF2
3	207445951	207446112	0.540895	COPS7A
3	207469042	207469639	0.540895	PIANP
3	207486558	207486605	0.540895	ZNF384
3	207502991	207503062	0.540895	ING4
3	207513698	207513877	0.540895	ACRBP
3	207526969	207527542	0.540895	LPAR5
3	207551859	207551955	0.540895	CHD4
3	207580314	207580472	0.540895	IFFO1
3	207573077	207573165	0.540895	NOP2
3	207596203	207596299	0.540895	GAPDH
3	207612753	207612887	0.540895	NCAPD2
3	207627846	207627924	0.540895	MRPL51
3	207644687	207644738	0.540895	VAMP1
3	207648305	207648345	0.540895	TAPBPL
3	207657210	207657394	0.540895	CD27
3	207709929	207710081	0.540895	LTBR
3	207718538	207719470	0.540895	LOC106991088
3	207730169	207730362	0.540895	SCNN1A
3	207757649	207757727	0.540895	TNFRSF1A
3	207763179	207763185	0.540895	PLEKHG6
3	207844925	207844987	0.540895	CD9
3	207944582	207944636	0.538387	VWF
3	208074941	208074950	0.538387	ANO2
3	208261670	208261780	0.537636	LOC105614855
3	201284361	201284438	0.536174	EMP1
3	206859030	206859201	0.528946	LOC100191064
3	206702937	206703009	0.528803	LOC105608603
3	206725590	206725774	0.528803	EM4B
3	204504047	204504101	0.52734	LOC101120999
3	204525560	204525619	0.52734	LOC101102973
3	204581947	204582103	0.52734	LOC101103227
3	204647697	204647825	0.52734	LOC101103714
3	204680182	204680287	0.52734	KLRF1
3	204750524	204750723	0.52734	CD69
3	204778060	204778131	0.52734	LOC101121762
3	204970173	204970348	0.52734	CLEC2D
3	204975650	204975766	0.52734	LOC105613686
3	204995509	204995607	0.52734	KLRB1
3	205099326	205099390	0.52734	LOC101122683
3	205189404	205189527	0.52734	LOC101104482
3	205242614	205242699	0.52734	LOC101122940
3	205401492	205401812	0.52734	LOC101104740
3	205438814	205438818	0.52734	LOC105614850
3	205468534	205468606	0.52734	LOC105608615
3	205486974	205487036	0.52734	KLRG1
3	204421874	204421984	0.52734	LOC105613004
3	204437996	204438089	0.52734	LOC101120482
3	204470288	204470428	0.52734	LOC101102719
3	206215223	206215250	0.525793	CLEC4D
3	206239212	206239248	0.525793	CLEC4E
3	206306978	206307023	0.525793	LOC105612575
3	206385365	206385431	0.525793	LOC106990118
3	206465259	206465306	0.525793	LOC105608606
3	206485193	206485513	0.525793	LOC105614286
3	206609249	206609440	0.525793	LOC106991008
3	205536011	205536130	0.519545	M6PR
3	205553485	205553595	0.519545	PHC1
3	205582452	205582554	0.519545	A2ML1
3	204300001	204300141	0.51299	CLEC1A
3	204322235	204322325	0.51299	CLEC9A
3	204328195	204328336	0.51299	CLEC1B
3	204348170	204348763	0.51299	LOC101102473
3	204356267	204356382	0.51299	CLEC12B
3	204368320	204368410	0.51299	LOC101119973
3	206100394	206101824	0.51249	C3AR1
3	206138359	206138404	0.51249	NECAP1
3	206156092	206156170	0.51249	CLEC4A
3	206176375	206176387	0.51249	CLEC6A
3	206055568	206055588	0.51249	SLC2A3
3	206090693	206090794	0.51249	FOXJ2
3	201423483	201423801	0.512026	GSG1
3	201435183	201435403	0.512026	FAM234B
3	190705109	190705120	0.511619	SOX5
3	200001606	200001632	0.510475	ATF7IP
3	181828522	181828612	0.510233	FGD4
3	201518382	201518459	0.510119	HEBP1
3	201575408	201576286	0.510119	GPRC5D
3	187333582	187333696	0.506372	MED21
3	187351100	187351250	0.506372	TM7SF3
3	187410682	187410795	0.506372	FGFR1OP2
3	187430751	187430975	0.506372	ASUN
3	187546455	187546546	0.506372	ITPR2
3	181517724	181517859	0.502987	PKP2
3	181626233	181626403	0.502987	YARS2
3	181630954	181631130	0.502987	DNM1L
3	193518302	193518391	0.50217	SLCO1B3
3	193576344	193576563	0.50217	SLCO1C1
3	193706905	193707108	0.50217	PDE3A
3	201604893	201604982	0.498989	GPRC5A
3	201669380	201669450	0.498989	DDX47
3	201698031	201698570	0.498989	APOLD1
3	201757919	201758393	0.49684	CDKN1B
3	201810060	201810978	0.49684	GPR19
3	201824862	201824863	0.49684	CREBL2
3	201930382	201930609	0.49684	DUSP16
3	201987858	201988085	0.49684	BORCS5
3	202102772	202102994	0.49684	MANSC1
3	202169417	202169471	0.49684	LRP6
3	202372568	202372635	0.49684	BCL2L14
3	202587325	202587467	0.49684	ETV6
3	205674605	205674691	0.494562	RIMKLB
3	195019642	195019684	0.493041	AEBP2
3	198487672	198487784	0.492692	DERA
3	198610996	198611054	0.492692	STRAP
3	198800135	198800191	0.492692	EPS8
3	198949968	198950103	0.492692	PTPRO
3	199283743	199283803	0.492692	RERG
3	205949543	205949678	0.492683	NANOG
3	205968172	205968840	0.492683	LOC105612572
3	189704630	189704740	0.491707	BCAT1
3	188237370	188237411	0.491667	SSPN
3	195153180	195153271	0.49041	PLEKHA5
3	186909719	186909914	0.489746	SMCO2
3	187006045	187006178	0.489746	ARNTL2
3	187120116	187120207	0.489746	STK38L
3	208556227	208556244	0.488193	NTF3
3	208877118	208877189	0.488193	KCNA5
3	208905339	208905701	0.488193	LOC105608607
3	209000223	209001204	0.488193	KCNA1
3	209096907	209097488	0.488193	LOC105608581
3	209140887	209140904	0.488193	GALNT8
3	209206726	209206902	0.488193	NDUFA9
3	209238549	209238644	0.488193	AKAP3
3	209259210	209259451	0.488193	DYRK4
3	209321447	209321550	0.488193	RAD51AP1
3	209331095	209331272	0.488193	C3H12orf4
3	209404456	209404801	0.488193	FGF6
3	209462359	209462466	0.488193	FGF23
3	209473491	209473568	0.488193	TIGAR
3	189022567	189022590	0.482435	LMNTD1
3	189245222	189245366	0.482435	LOC105607111
3	189346012	189346122	0.482435	KRAS
3	189387177	189387395	0.482435	LYRM5
3	189393699	189393701	0.482435	CASC1
3	189485949	189486050	0.482435	LRMP
3	189589209	189589690	0.482435	LOC101115109
3	189582102	189582205	0.482435	LOC105607108
3	209512974	209513122	0.481561	CCND2
2	139006164	139006290	0.480941	LRP2
2	139209008	139209320	0.480941	DHRS9
2	139261131	139261132	0.480941	ABCB11
2	139367370	139367485	0.480941	G6PC2
2	139394790	139394894	0.480941	SPC25
2	139410827	139410916	0.480941	NOSTRIN
2	139505610	139505766	0.480941	CERS6
3	193342859	193342944	0.479834	IAPP
3	193395756	193395862	0.479834	SLCO1A2
3	205807747	205807910	0.478189	RPS26_1
3	205814983	205815138	0.478189	APOBEC1
3	205848056	205848323	0.478189	GDF3
3	205878320	205878451	0.478189	LOC101104982
3	188389750	188390167	0.477829	BHLHE41
3	188439960	188440078	0.477829	RASSF8
25	45159458	45160286	0.476995	AGT
25	45170780	45170878	0.476995	COG2
25	45032561	45032630	0.476995	ZNF32
25	45087120	45087263	0.476995	TFAM
25	45071792	45073111	0.476995	ZNF239
3	192080828	192080901	0.476792	ETNK1
3	192144715	192145506	0.476792	LOC101116132
3	199902218	199902323	0.475997	PLBD1
3	199804967	199805102	0.475997	GUCY2C
3	192232670	192232765	0.473148	C2CD5
3	199530703	199530776	0.471483	PDE6H
3	199553356	199553358	0.471483	ARHGDIB
3	199574432	199574525	0.471483	ERP27
3	192401486	192401721	0.470194	ST8SIA1
3	186701999	186702046	0.469772	PPFIBP1
3	186790553	186790712	0.469772	C3H12orf71
3	197860155	197860360	0.46582	LMO3
3	184313199	184313376	0.464793	TMTC1
3	184630163	184630457	0.464793	OVCH1
3	184740496	184740601	0.464793	ERGIC2
3	184793598	184793769	0.464793	FAR2
3	203006882	203006953	0.464409	LOC101119976
3	203062997	203063060	0.464409	LOC105613747
3	203093522	203093760	0.464409	LOC105613745
3	203143366	203143628	0.464409	LOC101114093
3	185707861	185707968	0.462235	CCDC91
3	195496216	195496436	0.46204	LOC101116645
3	192900001	192900143	0.46184	ABCC9
3	192966930	192967303	0.46184	KCNJ8
3	193082157	193082285	0.46184	LDHB
3	193142928	193143045	0.46184	GYS2
3	193208041	193208096	0.46184	SPX
3	193231322	193231413	0.46184	GOLT1B
3	193242382	193242397	0.46184	RECQL
3	193274250	193274495	0.46184	PYROXD1
3	203224346	203224930	0.461714	LOC101120233
3	203236996	203237931	0.461714	LOC101120486
3	203244604	203245536	0.461714	LOC101120742
3	203256672	203256875	0.461714	SMIM10L1
3	203281342	203281814	0.461714	LOC101121003
3	203296401	203296616	0.461714	LOC101121507
3	198084597	198084840	0.461069	MGST1
3	192620943	192621155	0.458591	LOC101115359
3	192688464	192688606	0.458591	CMAS
3	186406689	186406789	0.457986	PTHLH
3	205740024	205740059	0.456006	MFAP5
3	205766193	205766200	0.456006	AICDA
3	186584896	186585344	0.455763	KLHL42
3	186610043	186610271	0.455763	MANSC4
3	186621071	186621337	0.455763	MRPS35
3	186674732	186675427	0.455763	REP15
3	198208790	198208959	0.452898	SLC15A5
3	203802870	203802970	0.446161	LOC101116388
3	203847002	203847101	0.446161	LOC105613000
3	203869243	203869276	0.446161	LOC101116641
3	203907563	203907714	0.446161	LOC105614844
3	203928654	203928855	0.446161	LOC105613001
3	203964083	203964255	0.446161	LOC101123288
3	204027063	204027155	0.446161	LOC101116896
3	204040990	204041113	0.446161	LOC101117151
3	204078802	204078953	0.446161	LOC101101976
3	204094415	204094518	0.446161	LOC101102227
3	204163394	204163494	0.446161	LOC105613002
3	204193039	204193128	0.446161	GABARAPL1
3	204204664	204204905	0.446161	TMEM52B
3	204237768	204237907	0.446161	OLR1
3	204261023	204261125	0.446161	CLEC7A
3	199636217	199636355	0.442661	MGP
3	199683036	199683744	0.442661	ART4
3	199697221	199697934	0.442661	C3H12orf60
2	138714195	138714276	0.442322	LOC101118851
2	138737728	138738450	0.442322	PHOSPHO2
2	138743501	138743549	0.442322	CCDC173
2	138774794	138775898	0.442322	PPIG
2	138820713	138821047	0.442322	FASTKD1
2	138867085	138867242	0.442322	KLHL41
2	138885268	138885363	0.442322	BBS5
2	138442554	138442763	0.439766	UBR3
2	138478648	138478758	0.439766	LOC105609182
2	138657408	138657589	0.439766	METTL5
2	138665287	138665427	0.439766	SSB
3	203344237	203345145	0.437152	LOC101114857
3	203388412	203389338	0.437152	LOC101115110
3	203418630	203418676	0.437152	LOC101122269
3	203439300	203439690	0.437152	LOC106991007
3	203446653	203447588	0.437152	LOC101122514
3	203441636	203442078	0.437152	LOC101115357
2	138312095	138312171	0.431128	MYO3B
3	195863807	195863817	0.429865	PLCZ1
3	195861992	195862888	0.429865	CAPZA3
3	195924724	195924873	0.429865	PIK3C2G
3	199711817	199712491	0.427626	SMCO3
3	199717156	199717219	0.427626	WBP11
3	199749333	199749719	0.427626	LOC101107687
3	199751874	199752182	0.427626	LOC101107948
12	52414255	52414822	0.411792	LOC101113513
12	52492015	52492143	0.411792	LOC101114039
12	52506219	52506505	0.411792	LOC101114293
12	52525796	52525995	0.411792	LOC101114542
12	52579087	52579659	0.411792	LOC101115051
12	52601932	52601935	0.411792	LOC105601896
12	52633898	52634016	0.411792	LOC105601879
12	52686032	52686347	0.411792	C12H1orf158
12	52737189	52737402	0.411792	AADACL3
12	52891990	52892084	0.411792	PRDX6
12	52914129	52914314	0.411792	SLC9C2
12	53017143	53017168	0.411792	ANKRD45
12	53040450	53040662	0.411792	LOC101112996
12	53078310	53078332	0.411792	KLHL20
12	53160389	53160562	0.411792	CENPL
12	53176329	53176452	0.411792	DARS2
12	53206281	53207203	0.411792	ZBTB37
12	53240107	53240244	0.411792	SERPINC1
12	53263073	53263220	0.411792	RC3H1
12	53298427	53298447	0.411792	LOC105616620
3	203536672	203536752	0.409758	LOC101122777
3	203617125	203617208	0.409758	STYK1
3	203642931	203642945	0.409758	MAGOHB
3	203655733	203655847	0.409758	LOC101116133
3	203681834	203681924	0.409758	LOC101123029
3	203759399	203759550	0.409758	LOC105614843
2	140049852	140049975	0.404466	STK39
3	196511777	196511828	0.384363	RERGL
12	52305811	52306097	0.380245	LOC101112497
12	52351914	52352200	0.380245	LOC101112749
12	52365256	52365342	0.380245	LOC101112997
12	52391846	52392418	0.380245	LOC101113257
15	47619855	47620802	0.327454	LOC101105186
15	47636289	47637224	0.327454	LOC101105439
15	47648262	47649215	0.327454	LOC101105686
15	47675346	47676284	0.327454	LOC101106201
15	47700400	47700491	0.327454	LOC101106712
15	47731143	47732090	0.327454	LOC101107221
15	47746929	47747867	0.327454	LOC101107469
15	47761243	47762190	0.327454	LOC101107731
15	47777173	47777323	0.327454	LOC106990501
15	47790046	47790996	0.327454	LOC101108252
15	47813119	47814120	0.327454	LOC101108775
15	47850290	47850411	0.327454	LOC101109562
15	47866286	47867242	0.327454	LOC101109827
15	47888963	47889712	0.327454	LOC101110360
15	47894693	47895649	0.327454	LOC101110617
15	47906612	47906723	0.327454	LOC101110868
15	47921843	47922086	0.327454	LOC101111122
15	47927933	47928889	0.327454	LOC101111391
15	47949814	47950770	0.327454	LOC101111904
15	47941588	47942544	0.327454	LOC101111657
15	47969641	47970066	0.327454	LOC101112160
15	47986889	47987914	0.327454	LOC101112418
15	48001726	48002718	0.327454	LOC101106457
15	48011958	48012899	0.327454	LOC101106711
15	48032393	48033349	0.327454	LOC101112924
15	48024298	48025239	0.327454	LOC101112672
15	48045649	48046596	0.327454	LOC101113172
15	48060470	48060509	0.327454	LOC101113434
15	48083511	48084467	0.327454	LOC101113956
15	48073237	48074244	0.327454	LOC101113698
15	48105329	48106264	0.327454	LOC101106965
15	48127816	48128748	0.327454	LOC101114212
15	48134363	48135295	0.327454	LOC101107220
15	48147546	48148139	0.327454	LOC101114466
15	48154137	48155078	0.327454	LOC101114725
15	48171809	48172747	0.327454	LOC101107468
15	48178962	48179522	0.327454	LOC101107730
15	48196110	48197042	0.327454	LOC101107990
15	48207100	48208059	0.327454	LOC101114975
15	48230600	48231538	0.327454	LOC101108251
15	48239358	48240302	0.327454	LOC101108512
15	48271669	48272610	0.327454	LOC101115731
15	48295834	48296796	0.327454	LOC101108773
15	48284680	48285630	0.327454	LOC101115987
15	48308928	48309866	0.327454	LOC101109039
15	48314035	48314970	0.327454	LOC101109298
15	48337997	48338122	0.327454	LOC101109561
15	48347198	48348178	0.327454	LOC101116254
15	48354614	48354996	0.327454	LOC101116507
15	48392640	48393593	0.327454	LOC101109826
15	48383854	48384801	0.327454	LOC101116764
15	48410073	48411038	0.327454	LOC101110085
15	48418373	48419320	0.327454	LOC101110358
15	48430528	48430791	0.327454	LOC101117018
15	48445512	48445585	0.327454	LOC101117278
15	48457286	48458227	0.327454	LOC101117534
15	48483784	48484740	0.327454	LOC101117788
15	48503310	48503326	0.327454	LOC101118050
15	48528191	48529147	0.327454	LOC101110866
15	48537965	48538906	0.327454	LOC101118303
15	48558345	48559286	0.327454	LOC101118816
15	48568984	48569667	0.327454	LOC101119076
15	48570845	48571792	0.327454	LOC101119333
15	48585144	48586085	0.327454	LOC101111120
15	48250797	48251735	0.327454	LOC101115228
15	47840497	47841441	0.327454	LOC101109299
15	47505625	47505847	0.327454	LOC101106199
15	47512950	47513015	0.327454	LOC101103180
15	47527692	47528648	0.327454	LOC101103422
15	47573974	47574927	0.327454	LOC101104426
15	47595822	47596769	0.327454	LOC101104933
15	47400001	47400425	0.327454	LOC101102421
15	47442974	47443196	0.327454	LOC101105185
15	47432087	47432325	0.327454	LOC101102671
15	47448172	47448263	0.327454	LOC101102928
15	47460758	47460843	0.327454	LOC101105437
15	47483512	47483603	0.327454	LOC101105945
15	47304365	47304971	0.327454	LOC105613974
15	47386715	47387647	0.327454	LOC101104931
3	181007349	181007417	0.305092	SYT10
13	62385939	62386056	0.279016	CBFA2T2
13	62434912	62435003	0.279016	NECAB3
13	62442307	62442711	0.279016	C13H20orf144
13	62455921	62456151	0.279016	E2F1
13	62481850	62482048	0.279016	PXMP4
13	62520856	62520946	0.279016	ZNF341
13	62553573	62553762	0.279016	CHMP4B
13	62782118	62782373	0.279016	RALY
13	62801272	62801357	0.279016	EIF2S2
13	62912281	62912502	0.279016	LOC101111988
13	62954048	62954176	0.279016	LOC101112245
13	63063228	63063230	0.279016	ASIP
13	63144150	63144278	0.279016	AHCY
13	63274573	63274642	0.279016	ITCH
3	209849220	209849237	0.273225	PARP11
6	116536566	116536760	0.26687	CPLX1
6	116628707	116628881	0.26687	UVSSA
6	116661159	116661354	0.26687	MAEA
6	116680120	116680524	0.26687	LOC101108322
6	116701492	116701849	0.26687	PCGF3
6	116690167	116691210	0.26687	LOC105601929
6	116735745	116735813	0.26687	MFSD7
6	116754561	116754822	0.26687	ATP5I
6	116758396	116758454	0.26687	PDE6B
6	116825499	116825709	0.26687	PIGG
6	116405891	116406041	0.26687	DGKQ
6	116411265	116411373	0.26687	TMEM175
6	116430900	116430940	0.26687	GAK
1	182224786	182224885	0.232597	ARHGAP31
1	182358349	182358469	0.232597	TMEM39A
1	182389253	182389343	0.232597	POGLUT1
1	182435714	182435792	0.232597	TIMMDC1
1	182449636	182449746	0.232597	CD80
1	182477300	182477361	0.232597	ADPRH
1	182496948	182497020	0.232597	PLA1A
1	182544493	182544575	0.232597	POPDC2
1	182579439	182579545	0.232597	LOC101107153
1	182596748	182596871	0.232597	MAATS1
1	182762644	182762795	0.232597	NR1I2
1	182775827	182775891	0.232597	GSK3B
1	183065481	183065559	0.232597	GPR156
15	47212847	47212888	0.231417	LOC101122462
15	47225117	47226058	0.231417	LOC101103669
15	47236840	47237856	0.231417	LOC101122723
15	47247527	47248477	0.231417	LOC101122977
15	47256400	47257332	0.231417	LOC101103919
15	47282638	47283621	0.231417	LOC101104424
15	47268410	47268525	0.231417	LOC101104175
15	47271851	47272810	0.231417	LOC101123234
20	33451781	33451835	0.222687	LOC101119768
20	33471024	33471203	0.222687	PRP2
20	33552060	33552245	0.222687	LOC101120027
20	33603161	33603268	0.222687	LOC101120448
20	33656886	33656897	0.222687	PRP1
20	33700326	33700433	0.222687	LOC101109399
20	33753838	33753934	0.222687	LOC105603944
20	33783478	33783693	0.222687	LOC101109654
20	33893929	33894110	0.222687	LOC105613815
20	33951734	33952189	0.222687	LOC105601864
20	34058102	34058281	0.222687	LOC101110459
15	47116595	47118145	0.221691	LOC101120692
15	47123266	47123749	0.221691	LOC101120949
15	47130958	47131911	0.221691	LOC101121200
15	47143567	47144511	0.221691	LOC101121453
15	47153210	47153940	0.221691	LOC101121708
15	47158874	47158921	0.221691	LOC101121967
15	47175830	47176768	0.221691	LOC101122215
15	47193763	47194704	0.221691	LOC101103421
13	63340053	63340124	0.219487	DYNLRB1
13	63372403	63372691	0.219487	MAP1LC3A
13	63374674	63374784	0.219487	PIGU
12	78738525	78738627	0.21651	NAV1
12	78835246	78835334	0.21651	IPO9
12	78870081	78870214	0.21651	SHISA4
12	78904755	78904780	0.21651	TIMM17A
12	78935764	78935876	0.21651	RNPEP
12	78945974	78946085	0.21651	ELF3
12	79001687	79001986	0.21651	GPR37L1
12	79019617	79019693	0.21651	LOC101114718
12	79009687	79009765	0.21651	ARL8A
12	78604204	78605162	0.21651	LOC101112664
12	78670516	78671070	0.21651	LOC106991464
12	78528054	78528278	0.21651	TNNI1
12	78537820	78537949	0.21651	TNNT2
10	86300840	86300878	0.21251	CDC16
10	86336389	86336487	0.21251	UPF3A
10	86364924	86367329	0.21251	CHAMP1
19	60324976	60325091	0.209963	TXNRD3
19	60371041	60371559	0.209963	UROC1
19	60386574	60386733	0.209963	KLF15
19	60415797	60415845	0.209963	CFAP100
1	183206141	183206346	0.208953	LRRC58
1	183260932	183260973	0.208953	FSTL1
21	31612730	31612821	0.206817	ARHGAP32
21	31784043	31784400	0.206817	BARX2
21	32140343	32140732	0.206817	LOC101117120
21	32149908	32149973	0.206817	JAM3
21	32286868	32287009	0.206817	IGSF9B
21	32350460	32350523	0.206817	SPATA19
13	63498178	63498356	0.205952	TP53INP2
1	182103804	182103863	0.205248	C1H3orf30
1	182138475	182138543	0.205248	UPK1B
1	182170218	182170340	0.205248	B4GALT4
15	80408611	80408705	0.205009	LOC101115732
15	80475619	80475839	0.205009	LOC106991631
15	80476412	80476550	0.205009	LOC101115988
15	80506901	80506923	0.205009	LOC101116255
15	80539200	80539433	0.205009	B3GAT1
15	80753241	80753242	0.205009	LOC101114465
12	52214666	52215185	0.20491	LOC101111473
12	52264369	52264656	0.20491	LOC105613543
12	52274772	52275058	0.20491	LOC101111985
12	52294810	52295385	0.20491	LOC101112241
13	63503648	63503688	0.203357	NCOA6
2	104335044	104335100	0.202738	GATA4
2	104393772	104393909	0.202738	NEIL2
2	104410794	104410892	0.202738	FDFT1
2	104442641	104442723	0.202738	CTSB
2	104558438	104558548	0.202738	DEFB134
2	104721621	104723960	0.202738	LOC101111693
2	104732515	104734689	0.202738	LOC101111942
2	104827709	104827779	0.202738	GLRA3
2	105105526	105106963	0.202738	LOC106990533
2	105189158	105189215	0.202738	HPGD
2	104758917	104761106	0.202738	ADAM29
24	34509553	34509650	0.200986	PRKRIP1
24	34551785	34552057	0.200986	SH2B2
24	34576677	34576743	0.200986	CUX1
24	34574361	34574364	0.200986	LOC106991890
24	34608875	34609269	0.200986	LOC105604781
24	35057660	35057662	0.200986	MYL10
24	35086156	35086241	0.200986	COL26A1
24	35296976	35297178	0.200986	IFT22
24	35332556	35332609	0.200986	FIS1
24	35348889	35349053	0.200986	CLDN15
24	35355886	35355904	0.200986	ZNHIT1
24	35370625	35370777	0.200986	PLOD3
24	35386168	35386370	0.200986	LOC101121996
24	35412500	35412674	0.200986	LOC101122246
24	35436363	35436500	0.200986	NAT16
24	35449478	35449522	0.200986	AP1S1
24	35446447	35446500	0.200986	VGF
24	35468248	35468282	0.200986	SERPINE1
12	78335114	78335219	0.200181	UBE2T
12	78351411	78351483	0.200181	LOC106990232
12	78378935	78379006	0.200181	LOC101111113
12	78444181	78444251	0.200181	LOC101111382
12	78452073	78452108	0.200181	LOC105616627
12	78476998	78477109	0.200181	CSRP1
12	78213636	78213685	0.200181	LOC101110859
12	78147403	78147572	0.200181	SYT2
24	34401755	34401974	0.196533	LOC101117044
24	34434540	34434820	0.196533	LOC101117299
24	34454764	34454816	0.196533	POLR2J
24	34469100	34469297	0.196533	ALKBH4
24	34462766	34462973	0.196533	LRWD1
24	34478022	34478558	0.196533	ORAI2
4	93843882	93844036	0.194981	ZC3HC1
4	93880818	93880955	0.194981	KLHDC10
4	93978302	93978398	0.194981	TMEM209
4	93995497	93995679	0.194981	SSMEM1
4	94059800	94059898	0.194981	LOC101116474
4	94108337	94108471	0.194981	LOC101116902
4	94137039	94137103	0.194981	LOC101117326
4	94154534	94154648	0.194981	CEP41
4	94272610	94272707	0.194981	COPG2
4	94260849	94261002	0.194981	MEST
4	94411133	94411299	0.194981	TSGA13
4	94499206	94499293	0.194981	KLF14
21	38126854	38127047	0.194614	PAG11
21	38259993	38260134	0.194614	LOC101105540
21	38305295	38305347	0.194614	LOC105604094
21	38334149	38334259	0.194614	LOC101105788
21	38375823	38375964	0.194614	PAG9
21	38457773	38457919	0.194614	LOC101106045
21	38479311	38479363	0.194614	LOC101104869
21	38600919	38601065	0.194614	LOC101106809
21	38631520	38631666	0.194614	LOC101105115
21	38712267	38712383	0.194614	PAG6
21	38764406	38764524	0.194614	LOC443348
21	38809038	38809151	0.194614	LOC101107562
21	38853510	38853611	0.194614	LOC101107832
21	38909914	38910142	0.194614	LOC101108093
21	38931590	38931679	0.194614	LOC101108616
21	38983201	38983300	0.194614	LOC101105369
21	39014588	39014704	0.194614	LOC101108872
21	39048932	39049048	0.194614	LOC101105611
21	39086154	39086252	0.194614	LOC101105864
21	39096140	39096756	0.194614	VWCE
3	209971298	209971513	0.194319	CRACR2A
13	62207068	62207102	0.190571	CDK5RAP1
13	62218814	62218903	0.190571	SNTA1
13	62262082	62263041	0.190571	LOC101109899
24	34304218	34304256	0.189007	SSC4D
24	34336193	34336323	0.189007	ZP3
24	34369150	34369250	0.189007	DTX2
24	34387670	34387799	0.189007	LOC101116795
4	94847044	94847060	0.188569	MKLN1
3	223503370	223503595	0.188493	PANX2
3	223516457	223516536	0.188493	TRABD
3	223520766	223520831	0.188493	LOC101115204
3	223542850	223542916	0.188493	TUBGCP6
3	223571307	223571365	0.188493	HDAC10
3	223574039	223574115	0.188493	MAPK12
3	223591763	223591910	0.188493	PLXNB2
3	223583240	223583274	0.188493	LOC101116223
3	223617404	223617493	0.188493	DENND6B
3	223676275	223676501	0.188493	PPP6R2
3	223703043	223703152	0.188493	ADM2
3	223713347	223713452	0.188493	MIOX
3	223726287	223726392	0.188493	LMF2
3	223729295	223729402	0.188493	NCAPH2
3	223745726	223745839	0.188493	ODF3B
3	223740070	223740867	0.188493	LOC101121590
3	223775505	223775656	0.188493	SYCE3
3	223772720	223773280	0.188493	KLHDC7B
3	223819366	223819436	0.188493	CHKB
3	223814126	223814263	0.188493	CPT1B
3	223846843	223847015	0.188493	MAPK8IP2
3	223863294	223863511	0.188493	ARSA
3	223876952	223877101	0.188493	SHANK3
3	223930982	223931049	0.188493	ACR
3	223958390	223958496	0.188493	RABL2B
1	181905251	181905373	0.187891	IGSF11
23	61111163	61111239	0.186035	ZCCHC2
23	61232928	61233112	0.186035	PHLPP1
23	61586369	61586500	0.186035	BCL2
23	61795688	61795804	0.186035	KDSR
23	61864893	61865012	0.186035	VPS4B
23	61854682	61856022	0.186035	LOC105604589
23	61931116	61931283	0.186035	SERPINB5
23	61976380	61976619	0.186035	SERPINB12
23	62011107	62011262	0.186035	SERPINB13
23	62028709	62029110	0.186035	LOC101103612
23	62062304	62062360	0.186035	LOC101103862
23	62077248	62077403	0.186035	LOC101104114
2	111505651	111505869	0.185631	MFSD14B
2	111674410	111675375	0.185631	LOC101123184
2	111713231	111713686	0.185631	LOC101123441
2	111971661	111971666	0.185631	LGSN
2	112098128	112098221	0.185631	OCA2
2	112454539	112454680	0.185631	LOC101102534
2	111428015	111428032	0.185631	ANXA10
10	67788946	67789100	0.184691	GPC5
10	68155263	68155422	0.184691	GPC6
12	53520204	53520396	0.184319	RABGAP1L
12	3822639	3822704	0.18342	IL10
12	3898712	3898855	0.18342	IL19
12	3923980	3924045	0.18342	IL20
12	3959564	3959737	0.18342	FCMR
12	3955053	3955115	0.18342	IL24
12	3989453	3989584	0.18342	PIGR
12	4027245	4027283	0.18342	FCAMR
12	4099860	4100652	0.18342	C12H1orf116
12	4141989	4142076	0.18342	PFKFB2
12	4138715	4138874	0.18342	YOD1
12	4189435	4189456	0.18342	C4BPB
12	4207413	4207444	0.18342	C4BPA
12	4294121	4294262	0.18342	LOC101114456
12	4390228	4390334	0.18342	PLEKHA6
12	4402883	4402936	0.18342	LOC106991474
12	4472426	4472596	0.18342	LOC101120001
12	4580739	4581039	0.18342	CD55
12	4732737	4732916	0.18342	CR2
12	4780775	4781005	0.18342	CR1L
12	3700424	3701995	0.18342	DYRK3
12	3782826	3782911	0.18342	MAPKAPK2
12	3629664	3629813	0.18342	LOC101117178
12	3636367	3636541	0.18342	EIF2D
12	3503262	3503486	0.18342	SRGAP2
12	3533712	3533891	0.18342	IKBKE
12	3557249	3557712	0.18342	LOC106991473
2	104200001	104200125	0.181731	BLK
4	95221942	95222616	0.180155	PODXL
5	7608290	7608418	0.178148	LOC101123297
5	7626462	7626674	0.178148	LOC105615346
5	7630987	7631230	0.178148	EPHX3
5	7654521	7654631	0.178148	NOTCH3
5	7730738	7731688	0.178148	LOC101101981
5	7762297	7762431	0.178148	ILVBL
5	7777483	7777697	0.178148	SYDE1
5	7794812	7795717	0.178148	LOC101102482
5	7802640	7803578	0.178148	LOC101102727
5	7861484	7861510	0.178148	CASP14
5	7901791	7902039	0.178148	CCDC105
5	7944955	7945298	0.178148	SLC1A6
5	7966676	7967635	0.178148	LOC101103474
5	8000693	8001658	0.178148	LOC101103976
5	8015710	8016028	0.178148	LOC101104235
5	8052749	8053699	0.178148	LOC101104488
5	8109133	8110062	0.178148	LOC101104994
5	8096276	8097205	0.178148	LOC101104746
5	8123570	8124499	0.178148	LOC101105246
5	8130080	8130997	0.178148	LOC101105497
5	8157657	8158607	0.178148	LOC105614131
5	8167896	8168597	0.178148	LOC101106259
5	8205747	8206712	0.178148	LOC101106524
5	8238272	8239181	0.178148	LOC101121597
5	8272417	8273385	0.178148	LOC101107018
5	8283570	8284523	0.178148	LOC101107278
5	8339315	8339442	0.178148	LOC101108306
5	8348704	8349624	0.178148	LOC101108569
5	8374083	8375150	0.178148	LOC101108830
5	8398132	8399091	0.178148	LOC101109355
5	8440860	8441287	0.178148	LOC101110142
5	8456068	8456481	0.178148	LOC101110412
5	8478457	8479281	0.178148	LOC101110673
5	8546974	8547900	0.178148	LOC101111191
5	8553043	8553990	0.178148	LOC101111452
5	7814706	7815653	0.178148	LOC101102980
5	7978651	7979586	0.178148	LOC101103721
5	8322120	8323139	0.178148	LOC101107785
9	33282053	33282079	0.177191	SNTG1
9	33731238	33731599	0.177191	PCMTD1
9	33877129	33877217	0.177191	ST18
2	137807536	137807566	0.176298	ERICH2
2	137852993	137853392	0.176298	SP5
21	48083547	48083668	0.176145	KCNQ1
21	48322996	48323474	0.176145	TSSC4
21	48329360	48329419	0.176145	CD81
21	48397331	48397405	0.176145	TSPAN32
21	48540076	48540332	0.176145	TH
21	48572582	48572812	0.176145	IGF2
21	48608176	48608184	0.176145	LOC105604151
21	48659855	48660073	0.176145	LSP1
21	48708500	48708507	0.176145	TNNI2
21	48712687	48712853	0.176145	SYT8
21	48792494	48792506	0.176145	MUC6
21	48800305	48800421	0.176145	AP2A2
21	48880094	48880204	0.176145	CHID1
21	48898583	48898804	0.176145	TSPAN4
21	48918817	48919362	0.176145	IFITM10
2	104111582	104111950	0.175768	FAM167A
17	15110153	15110243	0.175388	INPP4B
2	109926741	109928189	0.174752	LOC105608622
2	109951135	109951209	0.174752	AADAT
2	110044380	110044671	0.174752	MFAP3L
6	32956444	32956926	0.174349	CCSER1
13	50153740	50154844	0.173894	ADRA1D
13	50200051	50200211	0.173894	SMOX
13	50478668	50478810	0.173894	RNF24
13	50539422	50539675	0.173894	PANK2
13	50591453	50591625	0.173894	MAVS
13	50625677	50626103	0.173894	AP5S1
13	50638950	50639087	0.173894	CDC25B
13	50647947	50648068	0.173894	CENPB
13	50665137	50665248	0.173894	SPEF1
13	50681124	50681266	0.173894	C13H20orf27
13	50690382	50690556	0.173894	HSPA12B
13	50729562	50729858	0.173894	SIGLEC1
13	50756714	50756790	0.173894	ADAM33
13	50770680	50770845	0.173894	GFRA4
13	50785288	50785409	0.173894	ATRN
13	50967236	50967280	0.173894	LOC106991509
13	10419020	10419110	0.17364	IL15RA
13	10444382	10444603	0.17364	IL2RA
13	10528456	10528597	0.17364	RBM17
13	10537546	10537696	0.17364	PFKFB3
13	10852822	10852974	0.17364	PRKCQ
13	11396308	11396483	0.17364	SFMBT2
2	111208217	111208838	0.172303	LOC105611786
2	111273675	111273746	0.172303	LOC101115261
13	63614526	63614614	0.171879	GGT7
13	63633614	63633791	0.171879	ACSS2
13	63679967	63680156	0.171879	GSS
12	78001737	78001871	0.170204	LOC101110351
12	78031648	78031802	0.170204	LOC106991504
13	10106012	10106115	0.170154	LOC101106098
13	10190649	10190831	0.170154	LOC101106868
13	10254177	10254244	0.170154	LOC101107122
13	10333573	10333573	0.170154	FBXO18
21	47700153	47700268	0.169969	OSBPL5
21	47723175	47723263	0.169969	CARS
21	47770612	47770670	0.169969	NAP1L4
21	47821084	47821185	0.169969	SLC22A18
21	47815998	47816063	0.169969	PHLDA2
21	47865324	47865330	0.169969	CDKN1C
1	183448705	183448764	0.169716	NDUFB4
1	183461638	183461784	0.169716	HGD
22	13445103	13445137	0.168613	2024-03-05
22	13559375	13559467	0.168613	IDE
22	13683204	13683280	0.168613	KIF11
22	13744471	13744561	0.168613	HHEX
22	13872116	13872231	0.168613	EXOC6
22	14069632	14069787	0.168613	LOC101104703
22	14077367	14077591	0.168613	LOC101103439
22	14287627	14287662	0.168613	MYOF
16	31129269	31129387	0.168587	NNT
16	31240844	31240942	0.168587	PAIP1
16	31274490	31274551	0.168587	C16H5orf34
16	31322287	31322598	0.168587	C16H5orf28
16	31346432	31346501	0.168587	CCL28
16	31423860	31424307	0.168587	HMGCS1
16	31446135	31446403	0.168587	NIM1K
16	31527044	31527727	0.168587	ZNF131
16	31731671	31732214	0.168587	SEPP1
16	31735246	31735373	0.168587	CCDC152
16	31834331	31835299	0.168587	GHR
20	34123659	34123838	0.167947	LOC443319
20	34158348	34158356	0.167947	PRL
13	11612032	11612793	0.167906	LOC101114294
13	11669970	11670347	0.167906	ITIH5
10	62725111	62727288	0.167074	SLITRK5
9	32716573	32716624	0.166758	C9H8orf22
23	60914871	60915035	0.166534	TNFRSF11A
17	34012074	34013030	0.166204	SPRY1
17	34077185	34077358	0.166204	SPATA5
5	9580230	9580299	0.165792	ADGRL1
5	9627049	9627157	0.165792	ASF1B
5	9648587	9648649	0.165792	PRKACA
5	9659903	9660295	0.165792	SAMD1
5	9665623	9665757	0.165792	C5H19orf67
5	9682372	9682452	0.165792	PALM3
5	9672141	9672708	0.165792	LOC105610494
5	9696833	9697016	0.165792	IL27RA
5	9711063	9711289	0.165792	RLN3
5	9742083	9742222	0.165792	RFX1
5	9769548	9769982	0.165792	DCAF15
5	9807871	9808653	0.165792	PODNL1
5	9813214	9813304	0.165792	CC2D1A
5	9829441	9829492	0.165792	C5H19orf57
5	9853228	9853749	0.165792	NANOS3
5	9860548	9861741	0.165792	LOC106991162
5	9895715	9895850	0.165792	ZSWIM4
5	9915722	9915862	0.165792	C5H19orf53
5	9922222	9922346	0.165792	MRI1
5	9936237	9936319	0.165792	CCDC130
5	10174044	10174233	0.165792	CACNA1A
5	10427970	10428284	0.165792	LOC101103232
5	10461025	10461452	0.165792	IER2
5	10467019	10467126	0.165792	STX10
5	10478149	10478519	0.165792	NACC1
5	10492690	10492787	0.165792	TRMT1
21	44321619	44321757	0.165574	KDM2A
21	44372077	44372189	0.165574	ADRBK1
21	44396346	44396467	0.165574	LOC101108527
21	44413290	44413428	0.165574	SSH3
21	44402669	44402730	0.165574	LOC106991824
21	44438308	44438404	0.165574	POLD4
21	44447918	44448409	0.165574	CLCF1
21	44476645	44476875	0.165574	PPP1CA
21	44471460	44471569	0.165574	RAD9A
21	44480800	44480914	0.165574	TBC1D10C
21	44497614	44497894	0.165574	CARNS1
21	44508921	44509523	0.165574	PTPRCAP
21	44514442	44514505	0.165574	CORO1B
21	44502858	44502898	0.165574	RPS6KB2
21	44522808	44523062	0.165574	GPR152
21	44528161	44528186	0.165574	CABP4
21	44534547	44534590	0.165574	TMEM134
21	44561129	44561236	0.165574	PITPNM1
21	44554230	44554432	0.165574	AIP
21	44570855	44570919	0.165574	CDK2AP2
21	44578797	44578819	0.165574	CABP2
21	44590797	44590797	0.165574	GSTP1
21	44641287	44641457	0.165574	NDUFV1
21	44655228	44655876	0.165574	NUDT8
21	44659756	44659864	0.165574	TBX10
21	44648958	44649029	0.165574	LOC101121557
21	44678060	44678145	0.165574	LOC101111922
21	44695281	44695399	0.165574	UNC93B1
21	44726827	44726926	0.165574	LOC101112687
21	44742266	44742381	0.165574	TCIRG1
21	44732344	44732407	0.165574	NDUFS8
21	44760290	44760396	0.165574	CHKA
21	44837831	44838582	0.165574	KMT5B
21	44928922	44929753	0.165574	C21H11orf24
21	45018583	45018780	0.165574	LRP5
21	45169440	45169577	0.165574	PPP6R3
21	45276777	45276854	0.165574	GAL
21	45293888	45293990	0.165574	MTL5
2	105361433	105361640	0.164578	CEP44
2	207602944	207603063	0.164511	ADAM23
2	207664914	207665050	0.164511	LOC101116456
2	207682238	207682668	0.164511	DYTN
2	207761563	207761639	0.164511	MDH1B
2	207798077	207798180	0.164511	FASTKD2
2	207961955	207962022	0.164511	CPO
2	208094550	208094598	0.164511	KLF7
2	208598441	208598514	0.164511	METTL21A
2	208595663	208595776	0.164511	CREB1
5	8609439	8610302	0.164392	LOC101112479
5	8644448	8645377	0.164392	LOC101112979
5	8699928	8700187	0.164392	LOC101113494
5	8717991	8718938	0.164392	LOC101113756
5	8761003	8762004	0.164392	LOC101114016
5	8779134	8780087	0.164392	LOC101114269
1	183514015	183514053	0.164243	RABL3
1	183550820	183550866	0.164243	GTF2E1
6	116303385	116303510	0.164196	LOC101105412
6	116345679	116345866	0.164196	FGFRL1
6	116373567	116373670	0.164196	IDUA
2	137735460	137735524	0.164044	GAD1
2	103538590	103538663	0.163701	PINX1
2	103627382	103627531	0.163701	XKR6
2	103967243	103967424	0.163701	MTMR9
2	104059007	104059190	0.163701	LOC101118164
14	44478146	44478212	0.163557	LOC105607568
14	44514537	44514632	0.163557	ZNF181
14	44535428	44536950	0.163557	ZNF599
14	44569029	44569155	0.163557	LOC105607569
14	44683231	44684684	0.163557	ZNF792
14	44736798	44737069	0.163557	GRAMD1A
14	44776325	44776340	0.163557	HPN
14	44772755	44772896	0.163557	SCN1B
14	44842839	44842878	0.163557	FXYD3
14	44849551	44850056	0.163557	LGI4
14	44874609	44874669	0.163557	FXYD5
14	44860764	44860824	0.163557	LOC101115476
14	44938897	44939655	0.163557	LOC101102084
14	44932322	44933091	0.163557	LOC101123657
14	44944121	44944232	0.163557	LSR
14	44985137	44985223	0.163557	USF2
14	44989945	44990043	0.163557	HAMP
14	45001182	45001439	0.163557	MAG
14	45039422	45039518	0.163557	CD22
14	45046327	45047229	0.163557	FFAR1
14	45051173	45052216	0.163557	FFAR3
14	45114019	45115005	0.163557	FFAR2
14	45146060	45146095	0.163557	KRTDAP
14	45160787	45160831	0.163557	DMKN
14	45183845	45183910	0.163557	SBSN
14	45201084	45201220	0.163557	TMEM147
14	45192185	45192251	0.163557	GAPDHS
14	45208367	45208490	0.163557	ATP4A
6	32342311	32342398	0.163206	GRID2
4	93600545	93600586	0.16312	NRF1
4	93679098	93679226	0.16312	UBE2H
2	223364183	223364429	0.163118	PAX3
2	223585545	223585654	0.163118	SGPP2
2	223743201	223743349	0.163118	FARSB
21	44200001	44200104	0.163077	SYT12
21	44233165	44233218	0.163077	RHOD
1	79304777	79304830	0.162701	COL11A1
1	79867324	79867515	0.162701	RNPC3
1	79963635	79963865	0.162701	LOC101118573
1	80001297	80001527	0.162701	LOC101118831
2	105411549	105411675	0.162539	FBXO8
18	42647745	42647821	0.162422	NPAS3
18	43236686	43236714	0.162422	EGLN3
5	778942	779073	0.161838	RASGEF1C
5	859002	859659	0.161838	RNF130
5	1062957	1063145	0.161838	TBC1D9B
5	1096016	1096026	0.161838	C5H5orf45
5	1111693	1111773	0.161838	SQSTM1
5	1158616	1158837	0.161838	LOC101121770
5	1185011	1185119	0.161838	MGAT4B
5	1196667	1196705	0.161838	LTC4S
5	1227889	1228128	0.161838	MAML1
5	1292280	1292393	0.161838	CANX
5	1315958	1316063	0.161838	CBY3
5	1374613	1374748	0.161838	HNRNPH1
5	1389091	1389210	0.161838	RUFY1
5	1689998	1690241	0.161838	ADAMTS2
3	223245085	223245579	0.161228	ZBED4
3	223259363	223259536	0.161228	ALG12
3	223278361	223278827	0.161228	LOC106991012
3	223326460	223326596	0.161228	IL17REL
3	223377582	223378267	0.161228	TTLL8
3	223410613	223410774	0.161228	MLC1
3	223433591	223433637	0.161228	MOV10L1
3	223100612	223100819	0.161228	LOC101112390
3	223181793	223181924	0.161228	BRD1
3	210070810	210070960	0.160859	PRMT8
17	15749184	15749288	0.160779	IL15
21	16842351	16842388	0.160335	NARS2
21	17100700	17101036	0.160335	GAB2
21	17163002	17163072	0.160335	USP35
21	17234094	17234904	0.160335	KCTD21
21	17258719	17258944	0.160335	LOC443104
21	17283283	17283377	0.160335	ALG8
21	17316077	17316245	0.160335	NDUFC2
21	17329530	17329997	0.160335	THRSP
21	17353427	17353492	0.160335	KCTD14
21	17377442	17377636	0.160335	INTS4
21	17492706	17492801	0.160335	AAMDC
21	17520586	17520639	0.160335	RSF1
21	17688970	17689094	0.160335	CLNS1A
21	17720156	17720232	0.160335	AQP11
17	67108093	67108229	0.15961	TTC28
17	67664529	67664615	0.15961	CHEK2
17	67701182	67701278	0.15961	HSCB
17	67728075	67728212	0.15961	CCDC117
17	67738588	67738716	0.15961	XBP1
17	67852532	67852639	0.15961	ZNRF3
17	67931404	67931406	0.15961	C17H22orf31
17	67957133	67957191	0.15961	KREMEN1
17	68037406	68037410	0.15961	EMID1
17	68074333	68074480	0.15961	RHBDD3
17	68089722	68089889	0.15961	EWSR1
1	192024771	192024944	0.159516	ATP13A4
1	192135562	192135624	0.159516	ATP13A5
1	192214679	192214747	0.159516	HRASLS
1	192396885	192396966	0.159516	MB21D2
2	214232500	214232626	0.15921	SPAG16
4	115457173	115457201	0.159006	DPP6
4	116286682	116286841	0.159006	PAXIP1
4	116346748	116347079	0.159006	HTR5A
17	34385321	34386280	0.158822	LOC101102839
17	34424606	34424843	0.158822	NUDT6
17	34481198	34481380	0.158822	FGF2
3	180700238	180701290	0.158658	ALG10
3	158569970	158570034	0.15821	LOC106991000
5	601154	601317	0.158187	GFPT2
5	640027	640148	0.158187	MAPK9
14	44202697	44202811	0.157819	LOC101113168
14	44278664	44278730	0.157819	LOC101113693
8	66639434	66639435	0.157771	ADGRG6
8	67073577	67073752	0.157771	HIVEP2
8	67382534	67382674	0.157771	AIG1
2	208728677	208728902	0.156838	CCNYL1
2	208775743	208775866	0.156838	FZD5
2	208837277	208837451	0.156838	PLEKHM3
24	35505179	35505924	0.156835	TRIM56
24	35535734	35535810	0.156835	LOC101122753
24	35549904	35550344	0.156835	LOC105604872
24	35545787	35546002	0.156835	LOC106991892
24	35567569	35567585	0.156835	LOC105604785
24	35597741	35600000	0.156835	LOC105604874
24	35595381	35595482	0.156835	LOC101120379
10	44382389	44382560	0.156385	KLHL1
1	214300483	214300667	0.156307	TNIK
1	214365923	214365937	0.156307	SLC2A2
1	214452188	214452292	0.156307	EIF5A2
1	214488192	214488200	0.156307	RPL22L1
1	214814706	214815009	0.156307	SLC7A14
1	214889329	214889558	0.156307	CLDN11
1	214924014	214924169	0.156307	SKIL
1	214987641	214987756	0.156307	PRKCI
1	215027980	215028531	0.156307	LOC106990881
1	215087780	215087945	0.156307	PHC3
1	215166175	215167188	0.156307	GPR160
1	215263006	215263469	0.156307	SEC62
9	34174579	34174594	0.156212	FAM150A
16	34793577	34793716	0.156141	LOC105602672
16	34991559	34991639	0.156141	DAB2
16	35023199	35023243	0.156141	C9
16	35108112	35108114	0.156141	FYB
16	35307651	35307698	0.156141	RICTOR
11	56677008	56677167	0.155843	SDK2
11	56873098	56873894	0.155843	CDC42EP4
11	56911336	56912782	0.155843	C11H17orf80
11	56915832	56916052	0.155843	FAM104A
11	56931805	56931948	0.155843	COG1
11	56975725	56976828	0.155843	SSTR2
11	57039163	57039270	0.155843	SLC39A11
21	44163872	44163941	0.155087	C21H11orf86
26	17858083	17858187	0.155075	FRG1
26	17894042	17894132	0.155075	ASAH1
26	17950093	17950155	0.155075	PCM1
26	17975782	17976201	0.155075	LOC101118415
26	18086096	18086283	0.155075	FGL1
26	18196742	18198835	0.155075	MTUS1
26	18326749	18326934	0.155075	PDGFRL
26	18431629	18431768	0.155075	SLC7A2
26	18601164	18601250	0.155075	MTMR7
26	18658244	18658321	0.155075	VPS37A
26	18693597	18693713	0.155075	CNOT7
26	18724416	18724548	0.155075	ZDHHC2
22	34803936	34803997	0.154508	ATRNL1
22	35387898	35387951	0.154508	GFRA1
22	35668969	35669054	0.154508	CCDC172
22	35778396	35778468	0.154508	PNLIPRP3
3	3106366	3106456	0.154418	LHX3
3	3102697	3102725	0.154418	QSOX2
3	3181805	3182173	0.154418	C3H9orf69
3	3243558	3243792	0.154418	NACC2
3	3314423	3314560	0.154418	UBAC1
3	3362000	3362159	0.154418	CAMSAP1
3	3423201	3423302	0.154418	KCNT1
3	3493083	3493101	0.154418	SOHLH1
3	3511008	3511081	0.154418	LCN9
3	3514708	3514781	0.154418	GLT6D1
3	3538433	3538444	0.154418	PAEP
3	3599111	3599147	0.154418	LOC105614895
3	3667308	3667373	0.154418	GBGT1
3	3690925	3691962	0.154418	LOC106990979
3	3708923	3708959	0.154418	RALGDS
3	3767722	3767864	0.154418	GTF3C5
3	3754392	3754704	0.154418	CEL
3	3816512	3816611	0.154418	GFI1B
3	3862934	3863039	0.154418	TSC1
3	3915315	3915398	0.154418	AK8
3	3901911	3902058	0.154418	C3H9orf9
3	4074591	4074652	0.154418	GTF3C4
3	4095316	4095391	0.154418	DDX31
24	35629527	35629973	0.153797	UFSP1
24	35634136	35634253	0.153797	SRRT
24	35624822	35625454	0.153797	ACHE
24	35648419	35648475	0.153797	TRIP6
24	35650077	35650352	0.153797	SLC12A9
24	35658638	35658962	0.153797	EPHB4
24	35691926	35692134	0.153797	ZAN
24	35749157	35749481	0.153797	POP7
24	35733820	35733842	0.153797	EPO
24	35765638	35765790	0.153797	GIGYF1
24	35774076	35774292	0.153797	GNB2
24	35793306	35793386	0.153797	ACTL6B
24	35796920	35796974	0.153797	TFR2
22	13321014	13321103	0.15366	CPEB3
6	12413940	12414137	0.15348	ANK2
6	13069688	13069765	0.15348	LARP7
6	13106700	13106750	0.15348	ZGRF1
6	13164677	13164718	0.15348	NEUROG2
6	13197467	13197653	0.15348	ALPK1
6	13289011	13289054	0.15348	LOC105610290
6	13333979	13334241	0.15348	AP1AR
6	13325145	13325699	0.15348	TIFA
4	39668505	39669092	0.153377	LOC105614986
4	39920599	39920701	0.153377	SEMA3C
4	40216573	40216646	0.153377	LOC101102230
4	40302112	40302166	0.153377	LOC101114861
4	40370423	40370584	0.153377	LOC101115115
4	40561789	40561906	0.153377	GNAT3
8	67741507	67741547	0.153146	ADAT2
8	67767939	67768011	0.153146	PEX3
24	34207046	34207074	0.152959	SRRM3
24	34233500	34233779	0.152959	HSPB1
24	34258207	34258707	0.152959	YWHAG
10	1834536	1834649	0.152851	TDRD3
10	2455193	2455225	0.152851	DIAPH3
17	14357405	14357563	0.152559	USP38
14	44156939	44156965	0.15224	LOC106991568
14	44162830	44162899	0.15224	LOC101120353
19	40727338	40727495	0.151739	FHIT
8	67812710	67812920	0.15111	FUCA2
15	24411443	24411520	0.150682	REXO2
15	24467466	24468176	0.150682	LOC105602413
15	24493297	24493838	0.150682	LOC101111829
15	24534287	24534496	0.150682	LOC101114973
15	24602386	24602477	0.150682	NXPE2
15	25157278	25157393	0.150682	CADM1
5	17709388	17709587	0.150605	RAX2
5	17703239	17703257	0.150605	MATK
5	17713120	17713249	0.150605	MRPL54
5	17727254	17727324	0.150605	TJP3
5	17723390	17723525	0.150605	APBA3
5	17761756	17761849	0.150605	PIP5K1C
5	17811928	17812089	0.150605	CACTIN
5	17838559	17838706	0.150605	TBXA2R
5	17844803	17845033	0.150605	GIPC3
5	17854789	17854950	0.150605	HMG20B
5	17874578	17874708	0.150605	MFSD12
5	17875710	17875853	0.150605	C5H19orf71
5	17883032	17883136	0.150605	FZR1
5	17921348	17921578	0.150605	DOHH
5	17931402	17931564	0.150605	SMIM24
5	17943972	17943986	0.150605	NFIC
5	18074433	18074878	0.150605	CELF5
5	18132075	18132155	0.150605	NCLN
5	18146380	18147317	0.150605	S1PR4
5	18160043	18160266	0.150605	GNA15
5	18189799	18189986	0.150605	GNA11
5	18230691	18230788	0.150605	AES
5	18267217	18267361	0.150605	TLE2
5	18274693	18274834	0.150605	TLE6
5	18304074	18305163	0.150605	LOC101119987
5	18337386	18337399	0.150605	LOC101119303
5	18377741	18377773	0.150605	LOC101119043
5	18391483	18391635	0.150605	THOP1
5	18417194	18417300	0.150605	SGTA
5	18443394	18444125	0.150605	SLC39A3
5	18454811	18455404	0.150605	DIRAS1
5	18620290	18620512	0.150605	GADD45B
5	18651865	18652035	0.150605	LMNB2
5	18671144	18671428	0.150605	TMPRSS9
24	2206366	2206494	0.150006	LOC101117984
24	2204984	2205025	0.150006	ZG16B
24	2226526	2226592	0.150006	LOC101118241
24	2240105	2240131	0.150006	PRSS33
24	2258442	2258612	0.150006	TCEB2
24	2265599	2272182	0.150006	LOC101118752
24	2263777	2263922	0.150006	LOC106991905
24	2306211	2306311	0.150006	FLYWCH2
24	2331443	2331930	0.150006	FLYWCH1
24	2358259	2358339	0.150006	KREMEN2
24	2360666	2360815	0.150006	PAQR4
24	2364063	2364124	0.150006	PKMYT1
24	2422738	2422858	0.150006	CCDC64B
24	2411490	2412137	0.150006	CLDN6
24	2409576	2410226	0.150006	CLDN9
24	2418350	2418478	0.150006	HCFC1R1
24	2416899	2416951	0.150006	TNFRSF12A
24	2420006	2420121	0.150006	THOC6
24	2451658	2451864	0.150006	LOC106991906
24	2458864	2458946	0.150006	LOC101120293
24	2509316	2509693	0.150006	LOC105604623
24	2520768	2520794	0.150006	LOC105604851
24	2530001	2530039	0.150006	IL32
24	2538271	2538669	0.150006	ZSCAN10
24	2555160	2555342	0.150006	ZNF205
24	2571164	2571363	0.150006	ZNF213
24	2578906	2579022	0.150006	LOC101120797
24	2640279	2641232	0.150006	LOC101121309
24	2641838	2641868	0.150006	LOC101121564
24	2660781	2661650	0.150006	LOC101120292
24	2679117	2679363	0.150006	ZNF200
24	2687048	2687103	0.150006	MEFV
24	2731353	2731479	0.150006	ZNF263
24	2738801	2739152	0.150006	LOC105604632
24	2747351	2747351	0.150006	LOC105604630
24	2740792	2742435	0.150006	TIGD7
24	2770516	2770536	0.150006	ZNF75A
24	2820779	2821714	0.150006	LOC101119008
24	2842215	2842622	0.150006	ZNF174
24	2859166	2859978	0.150006	ZNF597
24	2885247	2885376	0.150006	NAA60
24	2893147	2893452	0.150006	C24H16orf90
24	2902827	2902848	0.150006	CLUAP1
24	2940186	2940269	0.150006	NLRC3
24	2972752	2974018	0.150006	SLX4
24	2991005	2991259	0.150006	LOC101121905
24	3020622	3020666	0.150006	DNASE1
24	3023567	3023712	0.150006	TRAP1
24	3077264	3077782	0.150006	CREBBP
3	4174214	4174687	0.150003	BARHL1
3	4184725	4184844	0.150003	CFAP77
8	67939364	67939376	0.14986	PHACTR2
23	60677795	60677915	0.149783	PIGN
23	60789488	60789491	0.149783	KIAA1468
26	18805132	18805289	0.149489	MICU3
26	18892427	18892577	0.149489	LOC105605177
26	18919366	18919651	0.149489	FGF20
3	112000500	112000602	0.149395	OSBPL8
3	112327390	112327450	0.149395	ZDHHC17
3	112434136	112434265	0.149395	CSRP2
3	112594183	112594350	0.149395	E2F7
2	110246136	110246195	0.149216	C2H4orf27
2	110254297	110254356	0.149216	CLCN3
2	110394835	110394921	0.149216	NEK1
3	153525169	153525213	0.149185	HMGA2
3	154039281	154039442	0.149185	MSRB3
3	154251978	154252059	0.149185	LEMD3
3	154386217	154386364	0.149185	WIF1
3	113216241	113216312	0.149017	NAV3
5	1971410	1971446	0.149002	ZNF879
5	2052867	2052953	0.149002	GRM6
2	248701499	248701651	0.148534	RSG1
2	248730913	248730987	0.148534	ARHGEF19
2	248772829	248773015	0.148534	EPHA2
2	248864089	248864217	0.148534	LOC101111082
2	248885815	248886082	0.148534	FAM131C
2	248915437	248915524	0.148534	C2H1orf64
9	15297828	15297907	0.148132	MROH5
9	15360977	15361091	0.148132	PTP4A3
9	15367982	15368038	0.148132	LOC105616113
9	15423555	15423839	0.148132	GPR20
9	15496044	15496275	0.148132	SLC45A4
9	15530483	15530533	0.148132	DENND3
9	15705781	15705877	0.148132	PTK2
9	15906027	15906103	0.148132	AGO2
9	15959960	15960075	0.148132	CHRAC1
9	15989234	15989496	0.148132	TRAPPC9
19	35930941	35931060	0.147767	MAGI1
19	36797739	36798142	0.147767	ADAMTS9
21	49080080	49080164	0.147741	KRTAP5.4
8	66518852	66518979	0.147625	VTA1
5	17604950	17605008	0.147625	ATCAY
5	17659253	17659614	0.147625	ZFR2
13	48952910	48952978	0.147418	LOC101117953
2	103424237	103424284	0.147216	C2H8orf74
4	133477	134360	0.147119	LOC106990711
4	437399	437472	0.147119	VSTM2A
6	13412558	13412800	0.146984	C6H4orf32
3	212105999	212106126	0.14697	DCP1B
3	212158309	212158353	0.14697	CACNA1C
3	212565227	212565339	0.14697	IL17RA
3	212593877	212593989	0.14697	CECR5
3	212610885	212611012	0.14697	CECR1
3	212776249	212776304	0.14697	CECR2
3	212825636	212825668	0.14697	ATP6V1E1
3	212840624	212840744	0.14697	BCL2L13
3	212886365	212886504	0.14697	BID
3	212912036	212912336	0.14697	MICAL3
11	18758670	18758778	0.146894	KSR1
11	18820952	18820974	0.146894	LOC106991396
11	18839747	18839857	0.146894	LOC101118202
11	18930270	18930308	0.146894	LOC101102156
11	18950847	18950954	0.146894	NOS2
11	19063030	19063122	0.146894	LYRM9
11	19235216	19235724	0.146894	NLK
11	19397568	19397712	0.146894	TMEM97
11	19401917	19402002	0.146894	IFT20
11	19410861	19411065	0.146894	TNFAIP1
11	19426298	19426353	0.146894	POLDIP2
11	19430243	19430323	0.146894	TMEM199
11	19439879	19440036	0.146894	SEBOX
11	19446444	19446932	0.146894	VTN
11	19449925	19450391	0.146894	SARM1
11	19475366	19475420	0.146894	SLC46A1
11	19533903	19534121	0.146894	SLC13A2
11	19573685	19573781	0.146894	FOXN1
11	19610420	19610534	0.146894	PIGS
11	19604715	19604841	0.146894	UNC119
11	19626198	19626309	0.146894	SPAG5
11	19620980	19621154	0.146894	ALDOC
11	19647301	19647411	0.146894	LOC101120505
11	19651253	19651432	0.146894	KIAA0100
11	19685004	19685200	0.146894	SDF2
11	19697783	19697891	0.146894	SUPT6H
3	213105897	213106192	0.146851	PEX26
3	213123695	213123727	0.146851	TUBA8
3	213185664	213185669	0.146851	LGALS2
3	213177888	213178366	0.146851	CDC42EP1
3	213202349	213202391	0.146851	GGA1
3	213237524	213237618	0.146851	SH3BP1
3	213246218	213246531	0.146851	PDXP
3	213267267	213267429	0.146851	NOL12
3	213256262	213256323	0.146851	LGALS1
3	213277079	213277192	0.146851	LOC105609492
3	213291168	213292202	0.146851	LOC101119130
18	23312032	23312161	0.14683	ADAMTSL3
18	23416110	23417050	0.14683	SAXO2
18	23433008	23433098	0.14683	EFTUD1
18	23615897	23616441	0.14683	MEX3B
18	24163376	24163414	0.14683	MORF4L1
18	24192958	24193083	0.14683	CTSH
18	24232216	24232305	0.14683	RASGRF1
23	60488340	60488424	0.14682	RNF152
3	111985283	111987256	0.146739	BBS10
12	77806540	77806559	0.146656	PKP1
12	77860280	77860287	0.146656	LOC105610042
12	77872855	77872869	0.146656	LOC101109820
12	77893580	77893764	0.146656	ADIPOR1
12	77902351	77902788	0.146656	KLHL12
12	77934098	77934340	0.146656	RABIF
12	77954311	77954645	0.146656	LOC105616599
6	76922115	76922169	0.146577	ADGRL3
21	47511592	47511760	0.14641	NADSYN1
21	47524513	47525448	0.14641	LOC101118574
1	102139924	102140099	0.146245	LOC101121908
1	102161298	102161416	0.146245	PGLYRP4
1	102185223	102185528	0.146245	S100A9
1	102196966	102197103	0.146245	LOC101103771
1	102217923	102218063	0.146245	S100A8
1	102225234	102225443	0.146245	LOC105605551
1	102274702	102275724	0.146245	LOC105605555
1	102381680	102381820	0.146245	LOC101104285
1	102369200	102369728	0.146245	LOC101122657
1	102465211	102465372	0.146245	S100A3
1	102462532	102462672	0.146245	S100A4
1	102457370	102457507	0.146245	S100A5
1	102476428	102476568	0.146245	S100A2
1	102509310	102509462	0.146245	S100A16
1	102525351	102525491	0.146245	S100A1
1	102528224	102528288	0.146245	CHTOP
1	102545116	102545282	0.146245	SNAPIN
1	102560283	102560373	0.146245	ILF2
1	102577248	102577959	0.146245	NPR1
1	102589182	102589273	0.146245	LOC106990802
1	102611893	102612036	0.146245	INTS3
1	102653481	102653690	0.146245	SLC27A3
1	102694065	102694195	0.146245	GATAD2B
1	102774374	102774464	0.146245	DENND4B
1	102792926	102793170	0.146245	CRTC2
1	102807591	102808097	0.146245	CREB3L4
1	102802864	102802900	0.146245	SLC39A1
1	102825601	102825606	0.146245	RPS27
1	102819433	102819510	0.146245	RAB13
1	102812699	102812778	0.146245	JTB
1	102840947	102840947	0.146245	NUP210L
1	102940219	102940336	0.146245	TPM3
1	102961993	102962091	0.146245	C1H1orf189
1	102969144	102969197	0.146245	C1H1orf43
1	102988496	102988608	0.146245	UBAP2L
1	103021665	103021747	0.146245	HAX1
1	103038842	103038960	0.146245	AQP10
1	103050603	103050701	0.146245	ATP8B2
1	103710057	103710122	0.146071	DCST2
1	103720662	103720684	0.146071	DCST1
1	103740627	103740666	0.146071	ADAM15
1	103742368	103742435	0.146071	EFNA4
1	103755418	103755545	0.146071	EFNA3
1	103767003	103767086	0.146071	EFNA1
1	103810966	103811043	0.146071	SLC50A1
1	103813387	103813662	0.146071	DPM3
1	103839077	103839135	0.146071	TRIM46
1	103830937	103831091	0.146071	KRTCAP2
1	103857230	103857256	0.146071	THBS3
1	103843454	103843519	0.146071	MUC1
1	103869580	103869752	0.146071	GBA
1	103864681	103864773	0.146071	MTX1
1	103888072	103888242	0.146071	FAM189B
1	103894417	103894572	0.146071	SCAMP3
1	103900005	103900095	0.146071	CLK2
1	103910498	103910828	0.146071	HCN3
1	103923435	103923587	0.146071	PKLR
1	103949754	103949894	0.146071	FDPS
1	103962026	103962124	0.146071	RUSC1
1	103958021	103958244	0.146071	RUSC1-AS1
1	103972692	103972780	0.146071	ASH1L
1	104165077	104165256	0.146071	LOC105605579
1	104173430	104173729	0.146071	LOC106990804
1	104173842	104173846	0.146071	DAP3
1	104221858	104222042	0.146071	MSTO1
1	104223425	104223571	0.146071	GON4L
1	104332376	104332492	0.146071	LOC101107157
1	104372260	104373083	0.146071	SYT11
1	104397211	104397438	0.146071	RIT1
1	104411420	104411559	0.146071	KIAA0907
1	104439958	104441031	0.146071	RXFP4
1	104445804	104445874	0.146071	ARHGEF2
1	104513130	104513198	0.146071	LOC105608960
1	104497277	104497384	0.146071	SSR2
1	104517077	104517406	0.146071	LOC100037664
1	104533389	104533538	0.146071	UBQLN4
1	104552086	104552128	0.146071	RAB25
1	104548109	104548271	0.146071	LAMTOR2
1	104564885	104565253	0.146071	MEX3A
1	104598570	104598662	0.146071	LMNA
1	104644382	104644532	0.146071	SEMA4A
1	104674127	104674751	0.146071	SLC25A44
1	104687148	104687308	0.146071	LOC101102276
5	17505625	17506051	0.146007	PIAS4
5	17543076	17543266	0.146007	EEF2
5	17557882	17557927	0.146007	DAPK3
5	17573442	17573467	0.146007	NMRK2
1	103611778	103611930	0.145993	PMVK
1	103633524	103633602	0.145993	PBXIP1
1	103636834	103637087	0.145993	LOC101104627
1	103646715	103647779	0.145993	PYGO2
1	103652176	103652414	0.145993	SHC1
1	103660786	103660844	0.145993	CKS1B
1	103667707	103667787	0.145993	FLAD1
1	103693381	103693502	0.145993	ZBTB7B
2	137658061	137658264	0.145958	GORASP2
18	54006591	54006668	0.145953	TUBGCP4
18	54004883	54005197	0.145953	ZSCAN29
18	54050265	54050410	0.145953	TP53BP1
18	54146720	54146821	0.145953	MAP1A
18	54168492	54169435	0.145953	PPIP5K1
18	54213216	54213364	0.145953	CKMT1A
18	54228669	54228851	0.145953	STRC
18	54247022	54247121	0.145953	CATSPER2
18	54259950	54259955	0.145953	PDIA3
18	54282136	54282310	0.145953	ELL3
18	54303849	54303921	0.145953	SERINC4
18	54300036	54300042	0.145953	SERF2
18	54307459	54307521	0.145953	HYPK
18	54311119	54311208	0.145953	MFAP1
18	54325192	54325599	0.145953	WDR76
18	54391530	54391593	0.145953	FRMD5
18	54772393	54772428	0.145953	LOC105603211
18	54878566	54879678	0.145953	GPR68
18	54923189	54923283	0.145953	CCDC88C
25	8111629	8111728	0.145911	TBCE
25	8174405	8174539	0.145911	B3GALNT2
25	8255048	8255094	0.145911	LOC101117215
25	8290971	8291096	0.145911	GNG4
25	8374029	8374164	0.145911	LYST
25	8678278	8678401	0.145911	NID1
25	8829893	8830249	0.145911	GPR137B
25	8892700	8892712	0.145911	ERO1B
25	9059026	9059172	0.145911	EDARADD
5	56906949	56906991	0.145867	LOC101116570
5	56965615	56965652	0.145867	LOC105606696
5	56989761	56989824	0.145867	LOC105606694
5	57012212	57012249	0.145867	LOC101108915
5	57026185	57026227	0.145867	LOC105606698
5	57066063	57066126	0.145867	LOC105606699
5	57077560	57077599	0.145867	LOC101116828
5	57102255	57102324	0.145867	SPINK13
5	57154860	57154980	0.145867	SPINK7
5	57173746	57173962	0.145867	SPINK9
5	57235298	57235425	0.145867	FBXO38
5	57303320	57303401	0.145867	HTR4
5	57675736	57676966	0.145867	ADRB2
5	57843051	57843239	0.145867	SH3TC2
3	159347920	159348735	0.14565	SLC16A7
19	31599349	31599747	0.14562	MITF
2	140448429	140449406	0.145583	B3GALT1
7	18900001	18900108	0.145293	HEXA
7	18945565	18945817	0.145293	LOC101116319
7	18971970	18972047	0.145293	LOC105608556
7	18999613	18999736	0.145293	ARIH1
7	19115895	19115918	0.145293	BBS4
7	19176980	19177078	0.145293	ADPGK
7	19504193	19504226	0.145293	NEO1
7	19755589	19755705	0.145293	HCN4
7	19870899	19871057	0.145293	REC114
1	127099975	127103448	0.145251	LOC105611820
1	127446582	127447361	0.145251	ADAMTS5
19	58402835	58402926	0.145248	NUP210
19	58701210	58701680	0.145248	IQSEC1
19	58735903	58735984	0.145248	ACAD9
19	58747217	58747367	0.145248	LOC105603599
19	58762442	58762522	0.145248	LOC101111751
19	58808950	58809083	0.145248	EFCC1
19	58850782	58850901	0.145248	LOC101106975
19	58871120	58871359	0.145248	CNBP
19	58929106	58929165	0.145248	COPG1
19	58952240	58952255	0.145248	HMCES
19	58968378	58969019	0.145248	LOC101106288
19	58992224	58992446	0.145248	RAB7A
19	59074550	59074659	0.145248	RPN1
19	59135028	59135045	0.145248	GATA2
19	59158920	59159012	0.145248	DNAJB8
19	59184707	59185711	0.145248	EEFSEC
19	59271052	59271332	0.145248	LOC105603605
19	59309919	59310008	0.145248	RUVBL1
19	59336757	59336822	0.145248	SEC61A1
19	59350489	59351166	0.145248	LOC106991760
19	59374026	59374220	0.145248	KBTBD12
2	222512405	222512561	0.145229	EPHA4
11	29109343	29109366	0.145155	LOC101113252
11	29163056	29163187	0.145155	LOC101113508
11	29149240	29150337	0.145155	LOC101103408
11	29180465	29181065	0.145155	ADPRM
11	29194779	29194838	0.145155	TMEM220
11	29250946	29251497	0.145155	LOC101114033
11	29278573	29279016	0.145155	PIRT
11	29561934	29562358	0.145155	SHISA6
11	29828325	29828741	0.145155	DNAH9
1	141851141	141851270	0.145057	ROBO2
8	34907407	34907568	0.14496	GRIK2
5	7511253	7511271	0.144959	AKAP8
5	7510301	7510396	0.144959	AKAP8L
17	14222231	14222302	0.144893	GAB1
16	61036077	61036113	0.1448	CTNND2
2	102107426	102107546	0.144725	INTS9
2	102277785	102277807	0.144725	HMBOX1
2	102421826	102421888	0.144725	KIF13B
2	102873834	102875036	0.144725	LOC101116964
2	102883419	102883554	0.144725	MSRA
13	62103903	62104082	0.144406	BPIFB1
13	62123955	62124086	0.144406	LOC101108675
13	62160124	62160572	0.144406	LOC101116754
13	62148423	62149284	0.144406	LOC101108938
9	32676326	32676404	0.144395	SNAI2
1	57811302	57811374	0.144385	ADGRL2
13	10036202	10036265	0.144245	SNRPB2
13	10059509	10059619	0.144245	OTOR
23	23057292	23057690	0.144172	LOC101112617
23	23097993	23098259	0.144172	NOL4
23	23670962	23671098	0.144172	ASXL3
2	240325093	240325632	0.144085	MAN1C1
2	240364919	240365060	0.144085	LDLRAP1
2	240423902	240424101	0.144085	TMEM57
2	240512100	240512286	0.144085	LOC101114847
2	240542700	240542742	0.144085	TMEM50A
2	240557477	240557724	0.144085	RSRP1
2	240613563	240613725	0.144085	SYF2
2	240917440	240917733	0.144085	RUNX3
2	241003609	241003790	0.144085	CLIC4
2	241148904	241149005	0.144085	SRRM1
2	241217234	241217372	0.144085	NCMAP
2	241292383	241292554	0.144085	RCAN3
14	3896029	3896176	0.143907	ADAMTS18
14	4336148	4336182	0.143907	NUDT7
14	4388238	4388470	0.143907	VAT1L
14	4591343	4591457	0.143907	CLEC3A
14	4629349	4629455	0.143907	WWOX
1	266174035	266174464	0.143828	SETD4
1	266206184	266206472	0.143828	LOC101114408
1	266222465	266222602	0.143828	LOC101114920
1	266220790	266221223	0.143828	LOC101114663
1	266254002	266254462	0.143828	LOC101115172
1	266284855	266285143	0.143828	CBR3
16	20152560	20152751	0.143813	LOC101108953
16	20506509	20506693	0.143813	RAB3C
3	65723790	65723822	0.143812	FANCL
3	65730321	65730482	0.143812	VRK2
1	29201226	29201357	0.143623	USP24
10	19414742	19414868	0.143477	RCBTB1
10	19426147	19426614	0.143477	LOC101116843
10	19481704	19482246	0.143477	ARL11
10	19511527	19511665	0.143477	EBPL
10	19558056	19558187	0.143477	KPNA3
10	19709836	19709938	0.143477	SPRYD7
10	19770676	19770898	0.143477	KCNRG
10	19763002	19764222	0.143477	TRIM13
7	33812230	33812346	0.143307	NUSAP1
7	33824718	33824792	0.143307	NDUFAF1
7	33890962	33891166	0.143307	RTF1
7	33929089	33929289	0.143307	ITPKA
7	33941005	33941064	0.143307	RPAP1
7	33935589	33935728	0.143307	LTK
7	33968264	33968447	0.143307	TYRO3
7	34085116	34086179	0.143307	MGA
7	34181285	34181332	0.143307	MAPKBP1
7	34242028	34242410	0.143307	PLA2G4B
7	34237538	34237594	0.143307	JMJD7
7	34258614	34258773	0.143307	SPTBN5
7	34315306	34315470	0.143307	EHD4
7	34404049	34404252	0.143307	PLA2G4E
7	34499629	34499820	0.143307	PLA2G4D
7	34551231	34551367	0.143307	PLA2G4F
7	34566014	34566089	0.143307	VPS39
7	34618476	34618549	0.143307	TMEM87A
7	34667540	34667667	0.143307	GANC
7	34734109	34734417	0.143307	CAPN3
7	34793806	34793859	0.143307	ZNF106
8	31634611	31634658	0.143276	PREP
8	31926247	31926731	0.143276	POPDC3
8	31957920	31958145	0.143276	BVES
8	32023079	32023436	0.143276	LIN28B
8	32153645	32153965	0.143276	HACE1
24	36224105	36224201	0.142835	CNPY4
24	36220835	36221623	0.142835	MBLAC1
24	36238167	36238197	0.142835	MCM7
24	36230037	36230190	0.142835	TAF6
24	36236162	36236224	0.142835	AP4M1
24	36248118	36248243	0.142835	COPS6
24	36261802	36261893	0.142835	ZNF3
24	36278299	36278491	0.142835	ZKSCAN1
24	36333145	36333228	0.142835	LOC105604795
24	36344070	36344202	0.142835	AZGP1
24	36361399	36361794	0.142835	GJC3
24	36367214	36367582	0.142835	TRIM4
24	36395957	36396861	0.142835	LOC101101861
24	36421904	36422008	0.142835	LOC101110727
24	36468414	36468576	0.142835	LOC101110202
24	36538601	36538693	0.142835	CYP3A24
24	36649012	36649953	0.142835	LOC101102366
24	36665945	36666036	0.142835	ZSCAN25
24	36679312	36679458	0.142835	LOC101112188
24	36695805	36695880	0.142835	LOC101102614
24	36710662	36710855	0.142835	ZNF655
24	36737725	36737757	0.142835	ZNF789
24	36750699	36751813	0.142835	ZKSCAN5
24	36779076	36780382	0.142835	ZNF394
24	36790612	36790738	0.142835	LOC105604801
24	36812961	36813068	0.142835	ATP5J2
24	36816192	36816257	0.142835	CPSF4
24	36830417	36830557	0.142835	PTCD1
24	36845864	36845876	0.142835	PDAP1
24	36845287	36845394	0.142835	LOC106991894
24	36860217	36860324	0.142835	ARPC1B
24	36874397	36874432	0.142835	ARPC1A
24	36976925	36977050	0.142835	KPNA7
24	37015350	37015560	0.142835	SMURF1
24	37123545	37123635	0.142835	TRRAP
24	37199744	37199977	0.142835	LOC106991895
12	52121249	52121499	0.142822	LRRC38
12	52191000	52191557	0.142822	LOC101110955
3	3003062	3003185	0.142463	GPSM1
3	3040109	3040117	0.142463	CCDC187
3	3060562	3060641	0.142463	LOC105607222
2	215706820	215706912	0.142444	BARD1
2	215950621	215950726	0.142444	ABCA12
2	216284922	216285078	0.142444	ATIC
2	216312673	216312741	0.142444	FN1
14	45350786	45350891	0.142413	HAUS5
14	45366016	45366143	0.142413	RBM42
14	45378607	45378617	0.142413	ETV2
14	45390542	45390647	0.142413	LOC101121538
14	45412648	45412755	0.142413	UPK1A
14	45447677	45448381	0.142413	KMT2B
14	45444249	45444523	0.142413	ZBTB32
14	45470714	45470780	0.142413	U2AF1L4
14	45474499	45474532	0.142413	LIN37
14	45467102	45467615	0.142413	IGFLR1
14	45472737	45472873	0.142413	PSENEN
14	45480364	45480479	0.142413	HSPB6
14	45486797	45487099	0.142413	LOC101122717
14	45497202	45497283	0.142413	LOC106991536
14	45495803	45495915	0.142413	PROSER3
14	45509710	45509792	0.142413	ARHGAP33
14	45530767	45530933	0.142413	PRODH2
14	45562515	45562701	0.142413	NPHS1
14	45575228	45575305	0.142413	KIRREL2
14	45590802	45590897	0.142413	APLP1
14	45596254	45596418	0.142413	NFKBID
14	45605871	45605905	0.142413	HCST
14	45608899	45608953	0.142413	TYROBP
14	45649636	45650098	0.142413	LRFN3
14	45694478	45694603	0.142413	ALKBH6
14	45681614	45681853	0.142413	SDHAF1
14	45689785	45689862	0.142413	SYNE4
1	127603185	127603917	0.142322	ADAMTS1
7	19982598	19982619	0.142315	NPTN
7	20047468	20047494	0.142315	CD276
7	20077683	20077983	0.142315	LOC105608558
7	20168508	20168663	0.142315	C7H15orf59
7	20299376	20299435	0.142315	TBC1D21
7	20339569	20339682	0.142315	SDR39U1
7	20345091	20345340	0.142315	KHNYN
7	20354283	20354477	0.142315	CBLN3
7	20374058	20374189	0.142315	NYNRIN
7	20410045	20410109	0.142315	NFATC4
7	20446029	20446114	0.142315	RIPK3
7	20458646	20458783	0.142315	ADCY4
7	20477876	20478112	0.142315	NOP9
7	20476013	20476203	0.142315	CIDEB
7	20465327	20466373	0.142315	LTB4R
7	20470474	20470654	0.142315	LTB4R2
7	20485065	20485144	0.142315	DHRS1
13	62002728	62002841	0.142211	LOC101116500
13	62043793	62043942	0.142211	BPIFA3
13	62056158	62056317	0.142211	BPIFA1
13	61907912	61908013	0.142211	LOC101107619
13	61944026	61944123	0.142211	LOC101116248
13	61857842	61857989	0.142211	LOC101115983
12	41722076	41722166	0.142146	CTNNBIP1
12	41803126	41803330	0.142146	CLSTN1
12	41846602	41846736	0.142146	PIK3CD
12	41880307	41880990	0.142146	LOC106991485
12	41950941	41951035	0.142146	TMEM201
12	41984882	41984982	0.142146	SLC25A33
12	42177639	42177763	0.142146	SPSB1
12	42281514	42281788	0.142146	H6PD
12	42406274	42406639	0.142146	GPR157
12	42438057	42438089	0.142146	SLC2A5
12	42515310	42515458	0.142146	CA6
12	42607713	42607730	0.142146	ENO1
1	215314658	215314849	0.141926	SAMD7
1	215395243	215395410	0.141926	LRRC31
5	10914207	10914240	0.141917	LOC105610484
5	10965045	10965171	0.141917	LOC101102642
5	11022143	11022203	0.141917	LOC105610483
5	11071648	11071715	0.141917	LOC101103644
5	11273257	11274195	0.141917	LOC101108911
5	11291824	11292358	0.141917	LOC105610507
5	11316187	11317137	0.141917	LOC105610506
5	11306931	11307845	0.141917	LOC101104148
5	11336238	11337161	0.141917	LOC105610505
5	11329931	11330683	0.141917	LOC101104906
5	11324219	11325154	0.141917	LOC101104659
5	11346990	11347307	0.141917	LOC101105410
5	11376713	11377639	0.141917	LOC101105656
5	11388853	11389401	0.141917	LOC101105912
5	11425573	11427015	0.141917	LOC101106683
5	11480825	11482141	0.141917	ZNF317
5	11495266	11496201	0.141917	LOC101107193
5	11509558	11510493	0.141917	LOC101107442
5	11548348	11549325	0.141917	LOC101107961
5	11571060	11571986	0.141917	LOC101108747
5	11575215	11575523	0.141917	LOC101109701
5	11604503	11605429	0.141917	LOC101109537
5	11641896	11642822	0.141917	LOC101110328
5	11654845	11655771	0.141917	LOC101110589
5	11669727	11670554	0.141917	LOC101111096
5	11694779	11695606	0.141917	LOC101111632
5	11687603	11688136	0.141917	LOC105615211
5	11705250	11705485	0.141917	LOC101111882
5	11771485	11772492	0.141917	LOC101112395
5	11799196	11800089	0.141917	LOC101112900
5	11877855	11878066	0.141917	LOC105615213
5	11872282	11872329	0.141917	LOC101109964
5	11599505	11600431	0.141917	LOC101109271
5	11402582	11403517	0.141917	LOC101106427
5	2121204	2122534	0.141714	LOC101123551
15	80283695	80283794	0.141298	NCAPD3
15	80361599	80361841	0.141298	VPS26B
15	80378915	80379012	0.141298	ACAD8
15	80366219	80366398	0.141298	THYN1
3	117403021	117403074	0.141168	PPFIA2
3	117586255	117586342	0.141168	LOC101105993
3	118078498	118078656	0.141168	CCDC59
3	118090749	118090912	0.141168	METTL25
3	118398567	118398649	0.141168	TMTC2
10	14752368	14752512	0.141154	SMIM2
10	15049817	15049880	0.141154	LOC101110151
10	15138638	15138784	0.141154	LOC101102822
10	15482133	15482365	0.141154	NUFIP1
5	56801608	56801707	0.141117	LOC101116141
5	56834220	56834341	0.141117	LOC101108654
5	56859086	56859133	0.141117	SPINK14
7	33700753	33700811	0.141067	EXD1
7	33720353	33720419	0.141067	CHP1
7	33779316	33779408	0.141067	OIP5
12	36330149	36330324	0.141	PRRX1
12	36558577	36558631	0.141	MROH9
12	36706134	36706265	0.141	FMO3
12	36754829	36754960	0.141	LOC101104591
12	36833449	36833580	0.141	FMO2
12	36894203	36894334	0.141	FMO1
12	36952577	36952739	0.141	FMO4
12	37087410	37087581	0.141	PRRC2C
12	37169133	37169914	0.141	MYOC
12	37221778	37221829	0.141	VAMP4
12	37267045	37267240	0.141	METTL13
17	64264096	64265181	0.140763	CMKLR1
17	64290970	64291319	0.140763	WSCD2
17	64627905	64628655	0.140763	LOC105602994
17	64682211	64682411	0.140763	PIWIL3
17	64748798	64748950	0.140763	SGSM1
17	64796372	64796631	0.140763	TMEM211
17	64870412	64871644	0.140763	KIAA1671
17	64997719	64997793	0.140763	CRYBB3
17	65014141	65014194	0.140763	CRYBB2
3	213361230	213361811	0.140633	LOC101102223
3	213367596	213367742	0.140633	GCAT
3	213376803	213376906	0.140633	GALR3
3	213392906	213392953	0.140633	ANKRD54
2	240106357	240106548	0.140602	PAQR7
2	240120097	240120238	0.140602	AUNIP
2	240130998	240131107	0.140602	MTFR1L
2	240156248	240156365	0.140602	SEPN1
16	71506026	71506128	0.140598	LPCAT1
16	71529893	71530178	0.140598	SLC6A3
16	71562390	71562537	0.140598	LOC106991652
16	71590808	71590908	0.140598	CLPTM1L
16	71613508	71613608	0.140598	TERT
8	66445576	66445924	0.140481	NMBR
1	61789144	61789602	0.140053	DDAH1
1	61922592	61922805	0.140053	CYR61
1	61980346	61980383	0.140053	ZNHIT6
1	62142679	62142894	0.140053	COL24A1
10	19052154	19052252	0.140042	FNDC3A
10	19162944	19163302	0.140042	MLNR
10	19183535	19184104	0.140042	CDADC1
10	19227201	19227377	0.140042	CAB39L
10	19326063	19326084	0.140042	SETDB2
10	19360130	19360223	0.140042	PHF11
7	33407197	33407255	0.139825	RHOV
7	33429290	33429380	0.139825	VPS18
7	33460229	33460294	0.139825	DLL4
7	33482517	33482640	0.139825	CHAC1
7	33503834	33504048	0.139825	INO80
23	22525169	22525249	0.139798	DTNA
12	41603170	41603217	0.139647	RBP7
12	41644697	41644811	0.139647	NMNAT1
12	41674383	41674464	0.139647	LZIC
24	2105485	2105533	0.139643	PRSS27
24	2153023	2153271	0.139643	PRSS22
11	39507993	39508301	0.13964	NEUROD2
11	39528856	39528916	0.13964	PPP1R1B
11	39548278	39548505	0.13964	STARD3
11	39566042	39566150	0.13964	PNMT
11	39562053	39562443	0.13964	TCAP
11	39580812	39580992	0.13964	PGAP3
11	39598757	39598891	0.13964	ERBB2
11	39617820	39617908	0.13964	MIEN1
11	39628650	39628777	0.13964	GRB7
11	39648275	39648975	0.13964	IKZF3
11	39746363	39746581	0.13964	ZPBP2
11	39758630	39758695	0.13964	LOC101104838
11	39774940	39775111	0.13964	GSDMB
11	39784554	39784686	0.13964	ORMDL3
11	39802568	39802732	0.13964	LRRC3C
11	39828471	39828491	0.13964	GSDMA
11	39844678	39844868	0.13964	PSMD3
11	39858299	39858639	0.13964	CSF3
11	39876278	39876316	0.13964	MED24
11	39908751	39908803	0.13964	THRA
11	39922978	39923618	0.13964	NR1D1
11	39948149	39948916	0.13964	MSL1
11	39962702	39962729	0.13964	CASC3
11	39992432	39992529	0.13964	RAPGEFL1
11	40040265	40040327	0.13964	WIPF2
11	40074698	40074900	0.13964	CDC6
11	40102044	40102221	0.13964	RARA
11	40130777	40131628	0.13964	GJD3
11	40155184	40155383	0.13964	TOP2A
11	40200887	40201235	0.13964	IGFBP4
11	40232842	40232967	0.13964	TNS4
11	40305522	40306598	0.13964	CCR7
11	40366173	40366345	0.13964	SMARCE1
11	40389218	40389443	0.13964	KRT222
11	40429528	40429689	0.13964	KRT24
11	40477724	40477806	0.13964	KRT25
11	40492402	40492527	0.13964	LOC101110427
14	3780051	3780405	0.139573	MON1B
14	3786326	3786395	0.139573	SYCE1L
12	42821867	42822191	0.139551	RERE
12	43098457	43098610	0.139551	SLC45A1
11	30173166	30173273	0.139411	ZNF18
3	56915989	56916230	0.13932	RETSAT
3	56922730	56922780	0.13932	ELMOD3
3	56964882	56964904	0.13932	CAPG
3	56995857	56996014	0.13932	SH2D6
3	57097538	57097727	0.13932	GGCX
3	57091868	57091967	0.13932	MAT2A
3	57130075	57130230	0.13932	VAMP8
3	57142022	57142189	0.13932	VAMP5
3	57146855	57146929	0.13932	RNF181
3	57159059	57159210	0.13932	C3H2orf68
3	57148800	57149041	0.13932	TMEM150A
3	57175071	57175223	0.13932	USP39
3	57226814	57226885	0.13932	SFTPB
3	57234164	57234604	0.13932	LOC101104471
3	57249558	57249609	0.13932	GNLY
3	57354194	57354261	0.13932	ATOH8
3	57453969	57454312	0.13932	ST3GAL5
3	57642281	57642378	0.13932	POLR1A
3	57727235	57727338	0.13932	PTCD3
3	57760828	57761459	0.13932	IMMT
3	57809082	57809271	0.13932	MRPL35
3	57835342	57835519	0.13932	REEP1
5	11906089	11906484	0.139276	LOC106991164
5	11944331	11944363	0.139276	LOC101114442
5	12008352	12008435	0.139276	LOC105609426
5	12041259	12041331	0.139276	FBXL12
5	12058241	12058453	0.139276	PIN1
5	12073012	12073702	0.139276	OLFM2
17	3027369	3027600	0.139249	DCHS2
17	3485547	3489113	0.139249	LOC105602979
17	3730794	3730874	0.139249	SFRP2
17	3786598	3786714	0.139249	RNF175
17	3842485	3844836	0.139249	TLR2
17	3879831	3879901	0.139249	LOC106991694
17	3888701	3888719	0.139249	LOC101122892
12	4896775	4896957	0.138995	CFH
3	56200718	56200825	0.138926	DNAH6
3	56553148	56553265	0.138926	KCMF1
3	56694236	56694301	0.138926	TCF7L1
3	56898245	56898328	0.138926	TGOLN2
2	239909668	239909792	0.138757	TRIM63
2	239926694	239926840	0.138757	SLC30A2
2	239941013	239941119	0.138757	EXTL1
2	239976067	239976220	0.138757	PAFAH2
2	240061128	240061140	0.138757	STMN1
25	40105745	40105915	0.138578	GRID1
25	40629440	40629604	0.138578	WAPL
25	40779620	40779763	0.138578	OPN4
25	40792413	40792512	0.138578	LDB3
25	40984518	40984584	0.138578	BMPR1A
25	41002932	41003417	0.138578	LOC101112536
25	41023659	41024041	0.138578	MMRN2
25	41049862	41049879	0.138578	SNCG
25	41057875	41057978	0.138578	ADIRF
25	41065244	41065595	0.138578	FAM25A
25	41088984	41089046	0.138578	GLUD1
3	154595413	154595763	0.138572	LOC105609952
5	76492964	76493189	0.138554	LOC106990422
5	76789205	76789250	0.138554	LOC101120408
1	237004486	237004530	0.138484	HLTF
1	237050517	237050687	0.138484	GYG1
1	237198514	237198698	0.138484	CPA3
1	237249528	237249612	0.138484	CPB1
1	237379071	237380147	0.138484	AGTR1
1	237637865	237638053	0.138484	LOC101104036
1	67431909	67432011	0.138262	ZNF644
1	67681669	67681822	0.138262	HFM1
1	67916006	67916120	0.138262	CDC7
1	68085550	68085665	0.138262	TGFBR3
18	961317	961412	0.138181	SNURF
18	976396	976507	0.138181	SNRPN
18	1326961	1327104	0.138181	UBE3A
21	27105290	27106249	0.138118	LOC101115918
21	27117347	27118285	0.138118	LOC101106211
21	27132862	27132876	0.138118	LOC101106470
21	27210017	27210943	0.138118	LOC101106723
21	27224903	27225436	0.138118	LOC101116946
21	27261239	27261381	0.138118	PANX3
21	27271252	27271401	0.138118	TBRG1
21	27295216	27295325	0.138118	SIAE
21	27325451	27325604	0.138118	SPA17
21	27393786	27393930	0.138118	VSIG2
21	27407278	27407347	0.138118	ESAM
21	27412520	27413369	0.138118	MSANTD2
21	27499622	27499749	0.138118	ROBO3
21	27522211	27522274	0.138118	ROBO4
21	27550299	27550398	0.138118	HEPACAM
21	27588110	27588301	0.138118	CCDC15
21	27661483	27661541	0.138118	SLC37A2
21	27701725	27701856	0.138118	TMEM218
21	27977981	27978067	0.138118	PKNOX2
21	28074735	28074748	0.138118	FEZ1
21	27180318	27181244	0.138118	LOC101116438
21	27147875	27148801	0.138118	LOC101116187
12	53711130	53712212	0.138033	GPR52
4	116484242	116484650	0.13799	INSIG1
4	116581555	116582027	0.13799	EN2
4	116620776	116620810	0.13799	CNPY1
4	116718578	116718656	0.13799	RBM33
4	116843369	116843591	0.13799	SHH
16	3109770	3109858	0.137827	RANBP17
16	3197061	3197237	0.137827	TLX3
16	3243395	3243460	0.137827	NPM1
16	3263304	3263340	0.137827	FGF18
16	3731016	3731153	0.137827	FBXW11
16	3879202	3879342	0.137827	STK10
16	4029408	4029802	0.137827	UBTD2
16	4017733	4017988	0.137827	EFCAB9
17	9668513	9668629	0.137757	NR3C2
17	9822359	9822511	0.137757	ARHGAP10
17	10255248	10255484	0.137757	PRMT9
17	10290514	10290613	0.137757	TMEM184C
17	10417352	10417504	0.137757	EDNRA
11	19905222	19905403	0.137743	PHF12
11	19922152	19922347	0.137743	SEZ6
11	20004446	20004628	0.137743	PIPOX
11	20023415	20023690	0.137743	TIAF1
11	20024180	20024321	0.137743	MYO18A
11	20086167	20086205	0.137743	LOC105616311
11	20155051	20155133	0.137743	CRYBA1
11	20200336	20200368	0.137743	NUFIP2
11	20347818	20347889	0.137743	TAOK1
11	20409706	20409788	0.137743	ABHD15
11	20423759	20423892	0.137743	GIT1
11	20418682	20418810	0.137743	TP53I13
11	20440252	20440365	0.137743	ANKRD13B
11	20458733	20458852	0.137743	CORO6
11	20478850	20479684	0.137743	SSH2
11	20685592	20686137	0.137743	LOC105613550
11	20735822	20735884	0.137743	EFCAB5
11	20828826	20828845	0.137743	NSRP1
[truncated: 1,265 more rows]
