# Supplementary material for: Genetic structure and selective sweeps in Kirghiz sheep using SNP50K bead chip
Source: Front Genet. 2024 Aug 21;15:1432105. doi: 10.3389/fgene.2024.1432105 (PMC11371558; doi:10.3389/fgene.2024.1432105)
Supplement: Supplementary file 1 [file DataSheet1.ZIP › Supplementary Data 2.xls]

## Sheet: Haplotype 
CHR	15	15	15	Haplotypes:	4
POS	3972342	4047146	4131705	Individuals:	18
INFO	PR	PR	PR	Variants:	3
ALLELE	C/A	C/A	C/A	Accession	freq
H001	C	C	C	KE2;KE3;KE12;KE16;KE21;KE23;KE25;KE29;KE30;KE31;KE37;KE38;KE42;TNSH14	14
H002	C	C	A	KE7;TNSH21	2
H003	A	A	A	KE4	1
H004	A	C	A	TNSH9	1
