# Supplementary material for: Genetic structure and selective sweeps in Kirghiz sheep using SNP50K bead chip
Source: Front Genet. 2024 Aug 21;15:1432105. doi: 10.3389/fgene.2024.1432105 (PMC11371558; doi:10.3389/fgene.2024.1432105)
Supplement: Supplementary file 1 [file DataSheet1.ZIP › Supplementary Data 3.xls]

## Sheet: Intersection genes
symbol_gene_naame
PLBD1
ATF7IP
GRIN2B
GUCY2C
AEBP2
PLEKHA5
TDRD3
DIAPH3
ITPR2
SSPN
BHLHE41
RASSF8
PTHLH
KLHL42
MANSC4
MRPS35
REP15
PPFIBP1
C3H12orf71
SMCO2
ARNTL2
STK38L
MYO3B
UBR3
LOC105609182
METTL5
SSB
LOC101118851
PHOSPHO2
CCDC173
PPIG
FASTKD1
KLHL41
BBS5
LRP2
DHRS9
ABCB11
MON1B
SYCE1L
ADAMTS18
GSG1
FAM234B
HEBP1
GPRC5D
GPRC5A
DDX47
APOLD1
CDKN1B
GPR19
CREBL2
DUSP16
BORCS5
MANSC1
LRP6
PTPRO
RERG
PDE6H
ARHGDIB
ERP27
MGP
ART4
C3H12orf60
SMCO3
WBP11
LOC101107687
LOC101107948
PRRX1
MROH9
FMO3
LOC101104591
FMO2
FMO1
FMO4
TMTC1
OVCH1
ERGIC2
FAR2
EHBP1
BCL2L14
ETV6
SDK2
CDC42EP4
C11H17orf80
FAM104A
COG1
SSTR2
SLC39A11
CD69
LOC101121762
CLEC2D
LOC105613686
KLRB1
LOC101122683
LOC101104482
LOC101122940
LOC101104740
LOC105614850
LOC105608615
KLRG1
M6PR
PHC1
A2ML1
RIMKLB
SOX5
LDHB
GYS2
SPX
GOLT1B
RECQL
PYROXD1
IAPP
SLCO1A2
SLCO1B3
SLCO1C1
PDE3A
FGD4
BICD1
LOC106990375
KIAA1551
AMN1
METTL20
ZNF32
TFAM
AGT
COG2
ZNF239
EFTUD1
MEX3B
MORF4L1
CTSH
RASGRF1
CDC16
UPF3A
CHAMP1
LOC105614855
NTF3
KCNA5
LOC105608607
KCNA1
LOC105608581
GALNT8
NDUFA9
AKAP3
DYRK4
RAD51AP1
C3H12orf4
ANO2
KIAA0355
GPI
PDCD2L
UBA2
WTIP
LOC106991568
LOC101120353
LOC101113168
LOC101113693
LOC105607568
ZNF181
ZNF599
LOC105607569
ZNF792
GRAMD1A
HPN
SCN1B
FXYD3
LGI4
FXYD5
LOC101115476
PRKCQ
SFMBT2
LOC101114294
ITIH5
LSM14A
LTBR
LOC106991088
SCNN1A
TNFRSF1A
PLEKHG6
CD9
VWF
ABCC9
KCNJ8
MACROD2
KIF16B
LOC101104437
LOC101114148
LOC101114401
LOC101104697
LOC101104942
LOC101105196
LOC101114913
LOC101105698
LOC101105957
LOC101115413
LOC101115664
LOC101115918
LOC101106211
LOC101106470
LOC101106723
LOC101116946
PANX3
TBRG1
SIAE
LOC101105451
LOC101115168
LOC101116438
LOC101116187
PRDM5
PDPN
LRRC38
LOC101110955
LOC101111473
LOC105613543
LOC101111985
LOC101112241
LOC101112497
LOC101112749
LOC101112997
LOC101113257
LOC101113513
LOC101114039
LOC101114293
LOC101114542
LOC101115051
LOC105601896
LOC105601879
C12H1orf158
STRAP
EPS8
ETNK1
LOC101116132
C2CD5
ST8SIA1
LOC101115359
CMAS
PFKFB3
PKP1
LOC105610042
LOC101109820
ADIPOR1
KLHL12
RABIF
LOC105616599
LOC101110351
LOC106991504
SYT2
LOC101110859
BRICD5
MLST8
E4F1
PGP
ECI1
DNASE1L2
RNPS1
ABCA3
CCNF
NTN3
C24H16orf59
TBC1D24
ATP6V0C
AMDHD2
PDPK1
KCTD5
PRSS27
PRSS22
LOC101117984
ZG16B
LOC101118241
PRSS33
TCEB2
LOC101118752
LOC106991905
FLYWCH2
FLYWCH1
KREMEN2
PAQR4
PKMYT1
CCDC64B
CLDN6
CLDN9
HCFC1R1
TNFRSF12A
THOC6
LOC106991906
LOC101120293
LOC105604623
LOC105604851
IL32
ZSCAN10
ZNF205
ZNF213
LOC101120797
SNRPB2
OTOR
LOC101106098
LOC101106868
LOC101107122
FBXO18
IL15RA
IL2RA
RBM17
LOC101119976
LOC105613747
LOC105613745
LOC101114093
LOC101120233
LOC101120486
LOC101120742
SMIM10L1
LOC101121003
LOC101121507
LOC101114857
LOC101115110
LOC101122269
LOC106991007
LOC101122514
LOC101115357
LOC101122777
LMO3
MGST1
SLC15A5
DERA
FHIT
ZNF341
CHMP4B
RALY
EIF2S2
LOC101111988
LOC101112245
ASIP
AHCY
ITCH
DYNLRB1
MAP1LC3A
PIGU
TP53INP2
SRGAP2
IKBKE
LOC106991473
LOC101117178
EIF2D
DYRK3
MAPKAPK2
IL10
IL19
IL20
FCMR
IL24
PIGR
FCAMR
C12H1orf116
MFAP5
AICDA
RPS26_1
APOBEC1
GDF3
LOC101104982
NANOG
LOC105612572
SLC2A3
FOXJ2
C3AR1
NECAP1
CLEC4A
CLEC6A
CLEC4D
CLEC4E
KCNQ1
TSSC4
CD81
TSPAN32
TH
IGF2
LOC105604151
LSP1
TNNI2
SYT8
MUC6
AP2A2
CHID1
TSPAN4
IFITM10
GPR83
MRE11A
KRAS
LYRM5
CASC1
LRMP
LOC101115109
LOC105607108
BCAT1
PFKFB2
YOD1
C4BPB
CCDC91
KRTAP5.4
ITIH2
KIN
ATP5C1
TAF3
TMEM17
LOC101106809
LOC101105115
PAG6
LOC443348
LOC101107562
LOC101107832
LOC101108093
LOC101108616
LOC101105369
LOC101108872
LOC101105611
LOC101105864
VWCE
ADAMTSL3
SAXO2
IZUMO1R
CFH
LOC101106781
LOC101107030
LOC106991388
LOC106991387
LOC106991366
LOC105616215
LPCAT3
EMG1
PHB2
PTPN6
ATN1
C3H12orf57
ENO2
LRRC23
TPI1
LOC101109691
LOC105614924
USP5
P3H3
CDCA3
GNB3
GPR162
CD4
LAG3
MLF2
COPS7A
PIANP
ZNF384
ING4
ACRBP
LPAR5
CHD4
IFFO1
NOP2
GAPDH
NCAPD2
MRPL51
VAMP1
TAPBPL
CD27
CLEC1A
CLEC9A
CLEC1B
LOC101102473
CLEC12B
LOC101119973
LOC105613004
LOC101120482
LOC101102719
LOC101120999
LOC101102973
LOC101103227
LOC101103714
KLRF1
LOC105607111
LMNTD1
PAG11
ZBED4
ALG12
LOC106991012
IL17REL
TTLL8
MLC1
MOV10L1
PANX2
TRABD
LOC101115204
TUBGCP6
HDAC10
MAPK12
PLXNB2
LOC101116223
DENND6B
PPP6R2
ADM2
MIOX
LMF2
NCAPH2
ODF3B
LOC101121590
SYCE3
KLHDC7B
CHKB
CPT1B
MAPK8IP2
ARSA
SHANK3
ACR
RABL2B
LOC101112390
BRD1
EPRS
SLC30A10
AADACL3
PRRC2C
MYOC
C4BPA
LOC101114456
KLF15
TXNRD3
UROC1
CFAP100
CBFA2T2
NECAB3
C13H20orf144
E2F1
PXMP4
PKP2
YARS2
DNM1L
PRDX6
SLC9C2
ANKRD45
LOC101112996
KLHL20
CENPL
DARS2
ZBTB37
SERPINC1
RC3H1
LOC105616620
PLEKHA6
LOC106991474
LOC101120001
CD55
CR2
CR1L
LOC101116645
STYK1
MAGOHB
LOC101116133
LOC101123029
LOC101102227
LOC105613002
GABARAPL1
TMEM52B
OLR1
CLEC7A
LOC101116896
LOC101117151
LOC101101976
LOC105614844
LOC105613001
LOC101123288
LOC105612575
LOC106990118
LOC105608606
LOC105614286
LOC106991008
LOC105608603
EM4B
LOC105614851
LOC101107430
C1S
CLSTN3
RBP5
C1RL
LOC105601912
LOC105614854
UBE2T
LOC106990232
LOC101111113
LOC101111382
LOC105616627
CSRP1
LOC101107274
PEX5
LOC105614843
LOC101116388
LOC105613000
LOC101116641
GMDS
FOXC1
ADRA1D
SMOX
RNF24
PANK2
MAVS
AP5S1
CDC25B
CENPB
SPEF1
C13H20orf27
HSPA12B
SIGLEC1
ADAM33
GFRA4
ATRN
LOC105614203
LOC101108321
LOC100191064
HAO1
LOC105601928
LOC101106045
LOC101104869
LOC105604094
LOC101105788
PAG9
PLCZ1
CAPZA3
PIK3C2G
LOC105613864
LOC105616214
LOC101105540
TNNI1
TNNT2
LOC101112664
LOC106991464
NAV1
RERGL
IPO9
SHISA4
LOC101113787
LOC101117277
LOC105614466
LOC106990769
LOC101113524
LOC101115227
LOC101115480
LOC105614142
LOC101113267

## Sheet: KE.PI
chr	start	end	PI	gene
3	199902218	199902323	3.36e-06	PLBD1
3	199995244	199995660	3.36e-06	ATF7IP
3	200599729	200600139	3.36e-06	GRIN2B
3	199804967	199805102	3.36e-06	GUCY2C
23	42714943	42715038	3.36e-06	PIEZO2
23	42991151	42991292	3.36e-06	GNAL
23	43040096	43040101	3.36e-06	MPPE1
23	43025019	43025615	3.36e-06	CHMP1B
23	43064435	43064450	3.36e-06	IMPA2
23	43095538	43095587	3.36e-06	CIDEA
23	43116568	43116628	3.36e-06	TUBB6
23	43138697	43138774	3.36e-06	AFG3L2
23	43166467	43166498	3.36e-06	PRELID3A
23	43197622	43197692	3.36e-06	SPIRE1
23	43347544	43347877	3.36e-06	CEP76
23	43360209	43360211	3.36e-06	PSMG2
23	43384276	43384294	3.36e-06	PTPN2
23	43482795	43482828	3.36e-06	CEP192
23	43697486	43697525	3.36e-06	LDLRAD4
21	511392	511522	3.36e-06	MED17
21	535771	535887	3.36e-06	C21H11orf54
21	571497	571637	3.36e-06	TAF1D
21	587575	587666	3.36e-06	CEP295
21	896907	897080	3.36e-06	CCDC67
21	1199334	1199422	3.36e-06	SLC36A4
21	1370182	1371086	3.36e-06	MTNR1B
21	1438620	1438799	3.36e-06	LOC101119944
21	1471070	1471645	3.36e-06	FAT3
19	21133417	21133537	3.36e-06	EDEM1
19	21164228	21164298	3.36e-06	ARL8B
19	21330376	21330445	3.36e-06	BHLHE40
19	21455538	21455621	3.36e-06	ITPR1
19	21831836	21832024	3.36e-06	SUMF1
8	87612389	87612471	3.35e-06	LOC105615958
8	87610610	87610706	3.35e-06	PDE10A
8	87718077	87718347	3.35e-06	T
8	87882957	87882969	3.35e-06	SFT2D1
8	87916398	87916419	3.35e-06	MPC1
8	87947703	87947817	3.35e-06	RPS6KA2
8	88315595	88315774	3.35e-06	RNASET2
8	88373145	88373282	3.35e-06	FGFR1OP
8	88467945	88469060	3.35e-06	CCR6
8	88483203	88484150	3.35e-06	GPR31
8	88498414	88498635	3.35e-06	LOC105612542
5	38140145	38141900	3.35e-06	NLRP3
5	38187423	38188289	3.35e-06	LOC101113495
5	38215355	38216308	3.35e-06	LOC101107959
5	38242615	38243556	3.35e-06	LOC101108225
5	38257850	38258800	3.35e-06	LOC101113757
5	38284153	38285109	3.35e-06	LOC101114017
5	38302180	38302493	3.35e-06	LOC101114270
5	38328176	38328204	3.35e-06	GCSAML
5	38393321	38394247	3.35e-06	LOC101108746
5	38409955	38410905	3.35e-06	LOC101114521
5	38429653	38430594	3.35e-06	LOC101109012
5	38447363	38448283	3.35e-06	LOC101114777
5	38461368	38462312	3.35e-06	LOC101115031
5	38490396	38491331	3.35e-06	LOC101115277
5	38548562	38549482	3.35e-06	LOC101109269
5	38580599	38581522	3.35e-06	LOC101109535
5	38605145	38605783	3.35e-06	LOC101115539
5	38636591	38637520	3.35e-06	LOC101115794
5	38643195	38643383	3.35e-06	LOC101116054
5	38689996	38690952	3.35e-06	LOC101116574
5	38761964	38762386	3.35e-06	TRIM58
5	38749438	38750406	3.35e-06	LOC101117077
5	38789236	38790204	3.35e-06	LOC101117332
5	38814692	38815636	3.35e-06	LOC101117585
5	38860384	38861294	3.35e-06	LOC101117843
5	38877776	38878732	3.35e-06	LOC101118102
5	38918760	38919686	3.35e-06	LOC101118357
5	38959597	38960526	3.35e-06	LOC101118610
5	39003327	39004295	3.35e-06	LOC101118872
5	39053116	39053152	3.35e-06	LOC101119639
5	39047418	39048359	3.35e-06	LOC101119392
5	38714630	38715574	3.35e-06	LOC101116831
5	19064588	19064617	3.35e-06	SEPT8
5	19101590	19101863	3.35e-06	KIF3A
5	19182894	19182989	3.35e-06	IL4
5	19208107	19208421	3.35e-06	IL13
5	19256469	19256611	3.35e-06	RAD50
5	19381208	19381303	3.35e-06	IL5
5	19429533	19429619	3.35e-06	IRF1
5	19538527	19538698	3.35e-06	SLC22A5
5	19583773	19583845	3.35e-06	SLC22A4
5	19659031	19659113	3.35e-06	PDLIM4
5	19689462	19689543	3.35e-06	P4HA2
5	19768607	19768802	3.35e-06	LOC101123039
5	19902281	19902385	3.35e-06	CSF2
5	19917827	19917862	3.35e-06	IL3
5	19977627	19977675	3.35e-06	ACSL6
3	195019642	195019684	3.35e-06	AEBP2
3	195153180	195153271	3.35e-06	PLEKHA5
2	28463614	28463634	3.35e-06	BICD2
2	28538378	28538425	3.35e-06	IPPK
2	28589905	28590032	3.35e-06	CENPP
2	28637166	28637454	3.35e-06	ECM2
2	28686686	28686929	3.35e-06	ASPN
2	28727268	28727593	3.35e-06	OMD
2	28746988	28747146	3.35e-06	OGN
2	28828074	28828212	3.35e-06	NOL8
2	28867943	28868025	3.35e-06	IARS
2	28949823	28949879	3.35e-06	ZNF484
2	29038334	29038391	3.35e-06	LOC101112381
2	29201565	29201711	3.35e-06	CTSV
2	29247126	29247176	3.35e-06	LOC101112888
2	29352941	29353009	3.35e-06	AAED1
22	1060700	1061180	3.35e-06	LOC105604204
13	42207307	42207753	3.35e-06	LOC101105840
13	42230901	42231008	3.35e-06	NET1
13	42267935	42267937	3.35e-06	TUBAL3
13	42284136	42284513	3.35e-06	UCN3
13	42343937	42344020	3.35e-06	LOC101107119
13	42368937	42369020	3.35e-06	LOC101107809
13	42396400	42396522	3.35e-06	LOC101106610
13	42412847	42412963	3.35e-06	LOC101107541
13	42564929	42565012	3.35e-06	LOC101108071
13	42607889	42608056	3.35e-06	LOC106990121
13	42628534	42628617	3.35e-06	LOC106990122
13	42659505	42659697	3.35e-06	LOC101108332
13	42679685	42679767	3.35e-06	LOC101109111
13	42719591	42719707	3.35e-06	LOC101109377
13	42758341	42758433	3.35e-06	LOC101109633
13	42827577	42827699	3.35e-06	PGFS
13	42863117	42863200	3.35e-06	LOC105614315
13	42897362	42897364	3.35e-06	LOC101110434
13	42957462	42957501	3.35e-06	LOC101110693
13	42970747	42970947	3.35e-06	AKR1E2
13	42989502	42990044	3.35e-06	LOC101111215
1	105207212	105207259	3.35e-06	PRCC
1	105223901	105224065	3.35e-06	SH2D2A
1	105263422	105263564	3.35e-06	INSRR
1	105270422	105270439	3.35e-06	NTRK1
1	105316247	105316351	3.35e-06	PEAR1
1	105331930	105332055	3.35e-06	LRRC71
1	105342905	105343153	3.35e-06	ARHGEF11
1	105491485	105491605	3.35e-06	ETV3L
1	105518455	105519581	3.35e-06	ETV3
1	105626508	105626580	3.35e-06	LOC105608969
1	105800642	105800714	3.35e-06	LOC105614158
1	105902832	105903067	3.35e-06	LOC105614265
1	105986233	105986305	3.35e-06	LOC105613724
1	106110799	106111179	3.35e-06	LOC101111069
1	106146585	106146624	3.35e-06	LOC101111337
5	56437444	56437486	3.34e-06	SPINK1
5	56500048	56500102	3.34e-06	SCGB3A2
5	56528966	56529011	3.34e-06	C5H5orf46
5	56732986	56733011	3.34e-06	LOC101116141
5	56834220	56834341	3.34e-06	LOC101108654
5	56859086	56859133	3.34e-06	SPINK14
5	56887498	56887529	3.34e-06	LOC101116570
5	56965615	56965652	3.34e-06	LOC105606696
5	56989761	56989824	3.34e-06	LOC105606694
5	57012212	57012249	3.34e-06	LOC101108915
5	57026185	57026227	3.34e-06	LOC105606698
5	57066063	57066126	3.34e-06	LOC105606699
5	57077560	57077599	3.34e-06	LOC101116828
5	57102255	57102324	3.34e-06	SPINK13
5	57154860	57154980	3.34e-06	SPINK7
5	57173746	57173962	3.34e-06	SPINK9
5	57235298	57235425	3.34e-06	FBXO38
24	9713892	9714001	3.34e-06	CLEC16A
24	9905684	9906100	3.34e-06	SOCS1
24	9924395	9924584	3.34e-06	PRM3
24	9920188	9920581	3.34e-06	TNP2
24	9930372	9930375	3.34e-06	PRM1
24	9986077	9986261	3.34e-06	RMI2
24	10040405	10040582	3.34e-06	LOC105604659
24	10081531	10081944	3.34e-06	LOC105604658
24	10119794	10119956	3.34e-06	LOC105604856
24	10173121	10173222	3.34e-06	LOC106991887
24	10230786	10230891	3.34e-06	LITAF
24	10369237	10369876	3.34e-06	TXNDC11
24	10365673	10365933	3.34e-06	SNN
24	10436150	10436336	3.34e-06	ZC3H7A
24	10531523	10531846	3.34e-06	RSL1D1
24	10558385	10558474	3.34e-06	GSPT1
24	10673584	10673590	3.34e-06	SNX29
24	10669225	10669508	3.34e-06	TNFRSF17
20	1832863	1833383	3.34e-06	LOC105603922
20	2649107	2649325	3.34e-06	PRIM2
19	48924989	48925025	3.34e-06	RPL29
19	48934521	48934700	3.34e-06	ABHD14A
19	48927544	48927705	3.34e-06	ACY1
19	48952887	48952950	3.34e-06	PCBP4
19	48943518	48943694	3.34e-06	ABHD14B
19	48966369	48966391	3.34e-06	PARP3
19	48969845	48969940	3.34e-06	RRP9
19	48955999	48956046	3.34e-06	GPR62
19	48983322	48983438	3.34e-06	LOC101115577
19	48993010	48993452	3.34e-06	LOC101115831
19	49001066	49001449	3.34e-06	IQCF2
19	49012805	49013017	3.34e-06	LOC101116353
19	49029171	49029188	3.34e-06	LOC101113891
19	49052102	49052173	3.34e-06	LOC101116610
19	49097438	49097508	3.34e-06	GRM2
19	49114193	49114531	3.34e-06	TEX264
19	49151655	49151747	3.34e-06	RAD54L2
19	49272695	49272908	3.34e-06	VPRBP
19	49361157	49361239	3.34e-06	DOCK3
19	49349609	49349644	3.34e-06	RBM15B
19	49352951	49353132	3.34e-06	MANF
19	49487392	49487670	3.34e-06	LOC101118736
19	49543835	49544725	3.34e-06	LOC101118481
19	49675103	49675178	3.34e-06	MAPKAPK3
19	49717182	49717323	3.34e-06	CISH
19	49746543	49746607	3.34e-06	HEMK1
19	49761730	49761755	3.34e-06	C19H3orf18
19	49811243	49811397	3.34e-06	CACNA2D2
19	21963101	21963217	3.34e-06	SETMAR
19	21983653	21984126	3.34e-06	LOC106991767
15	5710192	5710418	3.34e-06	MMP7
15	5783475	5783508	3.34e-06	LOC105601931
15	5813306	5813362	3.34e-06	TMEM123
15	5891951	5892205	3.34e-06	BIRC2
15	5945764	5945805	3.34e-06	BIRC3
15	6045957	6046388	3.34e-06	LOC101120435
15	6066004	6066239	3.34e-06	YAP1
15	6238508	6238574	3.34e-06	C15H11orf70
15	6335832	6335891	3.34e-06	CEP126
15	6456751	6456846	3.34e-06	ANGPTL5
1	24352390	24352398	3.34e-06	ELAVL4
1	24640565	24641025	3.34e-06	DMRTA2
1	24661876	24661956	3.34e-06	FAF1
1	25160957	25161331	3.34e-06	CDKN2C
1	25291021	25291036	3.34e-06	C1H1orf185
10	1834536	1834649	3.34e-06	TDRD3
10	2455193	2455225	3.34e-06	DIAPH3
9	51520552	51520697	3.33e-06	HNF4G
7	22607920	22607965	3.33e-06	LOC101110848
7	22602748	22603091	3.33e-06	LOC101110597
7	22622104	22622173	3.33e-06	LOC106991256
7	22640834	22640882	3.33e-06	LOC106991272
7	22645593	22645656	3.33e-06	LOC106991271
7	22656668	22656716	3.33e-06	LOC105614521
7	22683990	22684035	3.33e-06	LOC106991270
7	22710382	22710433	3.33e-06	LOC101112904
7	22720587	22721041	3.33e-06	LOC101113153
7	22731952	22732394	3.33e-06	LOC101113415
7	22767863	22768807	3.33e-06	LOC101106775
7	22775860	22776798	3.33e-06	LOC101113680
7	22801960	22802315	3.33e-06	LOC105613137
7	22810657	22811610	3.33e-06	LOC101113937
7	22815724	22816677	3.33e-06	LOC101107024
7	22825684	22826622	3.33e-06	LOC101107284
7	22839425	22839841	3.33e-06	LOC101107525
7	22865276	22865348	3.33e-06	SALL2
7	22886312	22886411	3.33e-06	METTL3
7	22903202	22903282	3.33e-06	TOX4
7	22914598	22914669	3.33e-06	RAB2B
7	22931234	22931375	3.33e-06	CHD8
7	22987923	22987988	3.33e-06	SUPT16H
7	23032679	23032776	3.33e-06	RPGRIP1
7	23118215	23118455	3.33e-06	HNRNPC
7	23161871	23162812	3.33e-06	LOC101114196
7	23215029	23215034	3.33e-06	ZNF219
7	23207192	23207293	3.33e-06	TMEM253
7	23229360	23229475	3.33e-06	ARHGEF40
7	23254644	23254824	3.33e-06	LOC105615652
7	23272966	23273433	3.33e-06	LOC101110239
7	23284634	23285100	3.33e-06	RNASE13
7	23295475	23295549	3.33e-06	NDRG2
7	23287025	23287210	3.33e-06	TPPP2
7	23309580	23310209	3.33e-06	SLC39A2
7	23326629	23326813	3.33e-06	METTL17
7	23376911	23377384	3.33e-06	RNASE2
7	23406200	23406459	3.33e-06	LOC101112572
7	23441988	23442516	3.33e-06	LOC101112822
7	23466712	23467149	3.33e-06	LOC101113073
7	23474105	23474548	3.33e-06	LOC101113335
7	23498762	23499268	3.33e-06	LOC101115713
7	23526672	23527109	3.33e-06	LOC101113761
7	23536475	23536936	3.33e-06	RNASE6
7	23556206	23556646	3.33e-06	RNASE4
7	23548738	23549175	3.33e-06	LOC105613768
7	23565023	23565463	3.33e-06	LOC101114959
7	23560812	23560947	3.33e-06	LOC105615654
7	22509904	22510214	3.33e-06	LOC106991273
7	22521203	22521555	3.33e-06	LOC101109021
7	22541536	22541587	3.33e-06	LOC101109278
7	22545465	22545510	3.33e-06	LOC105615646
7	22586257	22586600	3.33e-06	LOC105614493
6	5613079	5613151	3.33e-06	MAD2L1
6	5959164	5959285	3.33e-06	PDE5A
3	31132123	31132407	3.33e-06	KLHL29
3	31297358	31297378	3.33e-06	ATAD2B
3	31456451	31456491	3.33e-06	UBXN2A
3	31478544	31478669	3.33e-06	MFSD2B
3	31493517	31493607	3.33e-06	C3H2orf44
3	31517904	31518014	3.33e-06	FKBP1B
3	31524024	31524110	3.33e-06	SF3B6
3	31538725	31538862	3.33e-06	TP53I3
3	31544999	31545024	3.33e-06	PFN4
3	31543792	31543852	3.33e-06	FAM228B
3	31582008	31582100	3.33e-06	FAM228A
3	31596064	31596218	3.33e-06	ITSN2
3	31965663	31965751	3.33e-06	NCOA1
3	32076314	32076481	3.33e-06	PTRHD1
3	32093550	32093729	3.33e-06	ADCY3
3	32081148	32081305	3.33e-06	CENPO
3	31440833	31441564	3.33e-06	LOC101105484
16	48747553	48747783	3.33e-06	CDH10
14	2305223	2305368	3.33e-06	KARS
14	2307235	2307814	3.33e-06	TERF2IP
14	2776139	2776223	3.33e-06	CNTNAP4
13	73000333	73000616	3.33e-06	LOC101108152
13	73009676	73009822	3.33e-06	SLPI
13	73036553	73036675	3.33e-06	MATN4
13	73052913	73053186	3.33e-06	LOC106990174
13	73050846	73051031	3.33e-06	LOC101111217
13	73069092	73069284	3.33e-06	SDC4
13	73101061	73101487	3.33e-06	DBNDD2
13	73114995	73115060	3.33e-06	TP53TG5
13	73152108	73152203	3.33e-06	PIGT
13	73157413	73157429	3.33e-06	LOC105610219
13	73202692	73202763	3.33e-06	LOC443097
13	73295794	73296013	3.33e-06	LOC101110259
13	73345715	73345798	3.33e-06	TKDP5
13	73445069	73445259	3.33e-06	TKDP1
13	73466336	73466429	3.33e-06	LOC101112752
13	73507183	73507373	3.33e-06	LOC443096
13	73547679	73547738	3.33e-06	LOC105613401
13	73599104	73599664	3.33e-06	LOC101112999
13	73619291	73619374	3.33e-06	LOC101111041
13	73654814	73654855	3.33e-06	LOC101113259
13	73694696	73694795	3.33e-06	LOC101113516
13	73738608	73738656	3.33e-06	LOC101113780
13	73769988	73770136	3.33e-06	WFDC2
13	73807356	73807476	3.33e-06	LOC106990163
13	73814248	73814415	3.33e-06	LOC101114042
13	73840332	73840381	3.33e-06	WFDC8
13	73866701	73866989	3.33e-06	LOC105613399
13	73872495	73872498	3.33e-06	LOC105616794
13	73871652	73871834	3.33e-06	WFDC9
13	73882548	73882743	3.33e-06	WFDC11
13	73895040	73895102	3.33e-06	WFDC10B
13	73901450	73901489	3.33e-06	WFDC13
13	73923171	73923285	3.33e-06	SPINT4
13	73967671	73967837	3.33e-06	WFDC3
13	73987013	73987111	3.33e-06	DNTTIP1
1	25410217	25410339	3.33e-06	RNF11
1	25459156	25459267	3.33e-06	TTC39A
1	25525984	25526060	3.33e-06	EPS15
3	188019973	188020080	3.32e-06	ITPR2
3	188237370	188237411	3.32e-06	SSPN
3	188389750	188390167	3.32e-06	BHLHE41
3	188439960	188440078	3.32e-06	RASSF8
18	67051074	67051093	3.32e-06	TDRD9
18	67060178	67060472	3.32e-06	RD3L
18	67177524	67177961	3.32e-06	LOC106991750
18	67192616	67192699	3.32e-06	KIF26A
18	67398362	67398489	3.32e-06	LOC106991749
18	67685232	67686724	3.32e-06	LOC106991751
18	67730278	67730913	3.32e-06	INF2
18	67738984	67739101	3.32e-06	ADSSL1
18	67763860	67763977	3.32e-06	SIVA1
18	67776698	67776701	3.32e-06	AKT1
18	67782933	67783023	3.32e-06	C18H14orf180
18	67806948	67807085	3.32e-06	TMEM179
18	67926629	67926689	3.32e-06	CEP170B
18	67960124	67960270	3.32e-06	PLD4
18	67967570	67969900	3.32e-06	AHNAK2
18	65500001	65500036	3.32e-06	DYNC1H1
18	65518158	65518219	3.32e-06	LOC101120198
18	65540843	65540949	3.32e-06	HSP90AA1
18	65584394	65584642	3.32e-06	WDR20
18	65655559	65655660	3.32e-06	MOK
18	65717856	65717983	3.32e-06	ZNF839
18	65739426	65739595	3.32e-06	CINP
18	65762020	65762238	3.32e-06	TECPR2
18	65853218	65853348	3.32e-06	ANKRD9
18	66007880	66008150	3.32e-06	RCOR1
18	66172958	66173202	3.32e-06	TRAF3
18	66221950	66222165	3.32e-06	AMN
18	66225926	66226057	3.32e-06	CDC42BPB
18	66383352	66383383	3.32e-06	EXOC3L4
18	66402586	66402707	3.32e-06	TNFAIP2
18	66463235	66463834	3.32e-06	LOC101104530
18	66498768	66498924	3.32e-06	LOC106990142
1	232377634	232377746	3.32e-06	LOC101122074
1	232557379	232557927	3.32e-06	RAP2B
1	232904187	232905305	3.32e-06	P2RY1
18	18643243	18643490	3.31e-06	MRPL46
18	18652818	18652882	3.31e-06	MRPS11
18	18693596	18693782	3.31e-06	DET1
18	18774214	18774460	3.31e-06	AEN
18	18781422	18781649	3.31e-06	ISG20
18	18805541	18805748	3.31e-06	LOC101123072
18	18808906	18808988	3.31e-06	LOC101116769
18	18830790	18831779	3.31e-06	LOC101117021
18	18884389	18885327	3.31e-06	LOC101123585
18	18960064	18960996	3.31e-06	LOC101118056
18	18974441	18975322	3.31e-06	LOC105603085
18	18987196	18987779	3.31e-06	LOC101118563
18	19014864	19015304	3.31e-06	LOC101119079
18	19021924	19022165	3.31e-06	LOC105603292
18	19068139	19069160	3.31e-06	LOC101119588
18	19078874	19079764	3.31e-06	LOC101119852
18	19165477	19165901	3.31e-06	LOC101120360
18	19171763	19172668	3.31e-06	LOC101120610
18	19194292	19195257	3.31e-06	LOC101120869
18	19221144	19222070	3.31e-06	LOC101121378
18	19240545	19241123	3.31e-06	LOC105603293
18	19256676	19257355	3.31e-06	LOC101121632
18	19270672	19271598	3.31e-06	LOC101102268
18	19312271	19313116	3.31e-06	LOC101121887
18	19322539	19323422	3.31e-06	LOC101122139
18	19341933	19342324	3.31e-06	LOC101122387
18	19364590	19365453	3.31e-06	LOC101122633
18	19087230	19088129	3.31e-06	LOC101120114
14	7304237	7304331	3.31e-06	BCO1
14	7369332	7369460	3.31e-06	GAN
14	7430727	7431023	3.31e-06	CMIP
14	7713476	7713659	3.31e-06	PLCG2
14	7952819	7953926	3.31e-06	SDR42E1
14	8000432	8000699	3.31e-06	HSD17B2
14	8132834	8132924	3.31e-06	MPHOSPH6
13	36060844	36060885	3.31e-06	RAB18
13	36173010	36173140	3.31e-06	LOC101120769
13	36197884	36197898	3.31e-06	LOC105601921
13	36639859	36640035	3.31e-06	PCSK2
13	36830947	36831016	3.31e-06	LOC105616696
13	36846929	36847199	3.31e-06	LOC101119236
13	36965234	36966405	3.31e-06	BFSP1
6	83804002	83804015	3.3e-06	TMPRSS11B
6	83816471	83816629	3.3e-06	LOC101121777
6	83873482	83874894	3.3e-06	LOC105615508
6	83957606	83957633	3.3e-06	YTHDC1
6	84045734	84045865	3.3e-06	LOC101116729
6	84079056	84079187	3.3e-06	UGT2B7
6	84178532	84178663	3.3e-06	LOC101117163
6	84210811	84211030	3.3e-06	LOC101117764
6	84245556	84245832	3.3e-06	LOC101118189
6	84311652	84311871	3.3e-06	LOC101118447
6	84385203	84385479	3.3e-06	LOC101122788
6	84518910	84519186	3.3e-06	LOC101123042
6	84594115	84594334	3.3e-06	LOC101119393
6	84702999	84703275	3.3e-06	UGT2A1
5	39327929	39328888	3.3e-06	LOC101121172
5	39341255	39342190	3.3e-06	LOC101110838
5	39397808	39398767	3.3e-06	LOC101121681
5	39421484	39422431	3.3e-06	LOC101111094
5	39472611	39473567	3.3e-06	LOC101121936
5	39492000	39492962	3.3e-06	LOC101122191
5	39516315	39517253	3.3e-06	LOC101122438
5	39533557	39534522	3.3e-06	LOC101122694
5	39547632	39547805	3.3e-06	LOC101122949
5	39555534	39556463	3.3e-06	LOC101111363
5	39598047	39598982	3.3e-06	LOC101123466
5	39656225	39657175	3.3e-06	LOC101102391
5	39674040	39674978	3.3e-06	LOC101102643
5	39735894	39736853	3.3e-06	LOC101111629
5	39759178	39760116	3.3e-06	LOC101102900
5	39799447	39800373	3.3e-06	LOC101103395
5	39833435	39834367	3.3e-06	LOC101103645
5	39861520	39861548	3.3e-06	LOC101103895
5	39910225	39910291	3.3e-06	LYPD8
5	39990883	39990974	3.3e-06	SH3BP5L
5	40021062	40021356	3.3e-06	ZNF692
5	40018074	40019468	3.3e-06	ZNF672
5	40062314	40062877	3.3e-06	LOC101104400
5	40130341	40132102	3.3e-06	PGBD2
5	40149176	40150120	3.3e-06	LOC101104907
5	40172563	40173528	3.3e-06	LOC101105411
5	40199941	40200876	3.3e-06	LOC101105657
5	40245359	40246294	3.3e-06	LOC101105913
5	40263194	40264126	3.3e-06	LOC101106169
5	40272688	40273620	3.3e-06	LOC101106428
5	37100974	37101042	3.3e-06	COL23A1
5	37156076	37156205	3.3e-06	CLK4
5	37198533	37200094	3.3e-06	ZNF354A
5	37253276	37253508	3.3e-06	PROP1
5	37278360	37279139	3.3e-06	LOC101109093
5	37300781	37301659	3.3e-06	LOC101109356
5	37328535	37329542	3.3e-06	LOC101109615
5	37363999	37364584	3.3e-06	LOC106991189
5	37402128	37403468	3.3e-06	MGAT1
5	37483012	37483012	3.3e-06	ZFP62
5	37567981	37568007	3.3e-06	BTNL9
5	37590998	37591936	3.3e-06	LOC101110674
5	37611434	37612363	3.3e-06	LOC101110938
5	37635637	37636584	3.3e-06	LOC101111192
5	37655965	37656508	3.3e-06	LOC101111453
5	37671799	37671927	3.3e-06	LOC101111712
5	37701211	37702155	3.3e-06	LOC101105655
5	37725755	37726699	3.3e-06	LOC101105910
5	37752068	37753012	3.3e-06	LOC101111964
5	37758014	37758664	3.3e-06	LOC101106166
5	37788252	37788257	3.3e-06	TRIM7
5	37822187	37822996	3.3e-06	TRIM41
5	37833819	37833959	3.3e-06	GNB2L1
5	37846838	37846903	3.3e-06	TRIM52
5	37862471	37862746	3.3e-06	LOC101112480
5	37916366	37916538	3.3e-06	LOC105614551
4	111529364	111529597	3.3e-06	PDIA4
4	111568933	111569085	3.3e-06	LOC101107089
4	111600050	111600445	3.3e-06	ZNF398
4	111610327	111610992	3.3e-06	LOC105610302
4	111633943	111634362	3.3e-06	LOC101107593
4	111677681	111677741	3.3e-06	LOC101107860
4	111675988	111676473	3.3e-06	LOC105610305
4	111775669	111776660	3.3e-06	ZNF777
4	111833650	111833841	3.3e-06	ZNF746
4	111918466	111918639	3.3e-06	KRBA1
4	111958560	111959006	3.3e-06	ZNF467
4	111970899	111970981	3.3e-06	SSPO
4	112025393	112025416	3.3e-06	ZNF862
4	112064402	112064492	3.3e-06	ATP6V0E2
4	112094586	112094707	3.3e-06	LRRC61
4	112096985	112097089	3.3e-06	RARRES2
4	112089676	112090368	3.3e-06	ZBED6CL
4	112124331	112124488	3.3e-06	LOC105615174
4	112144098	112144125	3.3e-06	ZNF775
4	112162948	112162956	3.3e-06	LOC105610309
4	112195431	112196006	3.3e-06	LOC105615133
4	112244375	112244455	3.3e-06	LOC105614569
4	112258510	112258516	3.3e-06	LOC101109441
4	112278936	112278978	3.3e-06	LOC101122778
4	112322509	112322661	3.3e-06	LOC101110230
4	112344020	112344985	3.3e-06	LOC101110502
4	112349259	112350169	3.3e-06	LOC101123031
4	112412677	112413552	3.3e-06	LOC101123290
4	112448191	112448233	3.3e-06	LOC105615175
3	186406689	186406789	3.3e-06	PTHLH
3	186584896	186585344	3.3e-06	KLHL42
3	186610043	186610271	3.3e-06	MANSC4
3	186621071	186621337	3.3e-06	MRPS35
3	186674732	186675427	3.3e-06	REP15
3	186679094	186679273	3.3e-06	PPFIBP1
3	186790553	186790712	3.3e-06	C3H12orf71
3	186909719	186909914	3.3e-06	SMCO2
3	187006045	187006178	3.3e-06	ARNTL2
3	187120116	187120207	3.3e-06	STK38L
23	44529166	44529648	3.3e-06	SETBP1
21	44200001	44200104	3.3e-06	SYT12
21	44233165	44233218	3.3e-06	RHOD
21	44296570	44296605	3.3e-06	KDM2A
21	44372077	44372189	3.3e-06	ADRBK1
21	44396346	44396467	3.3e-06	LOC101108527
21	44413290	44413428	3.3e-06	SSH3
21	44402669	44402730	3.3e-06	LOC106991824
21	44438308	44438404	3.3e-06	POLD4
21	44447918	44448409	3.3e-06	CLCF1
21	44476645	44476875	3.3e-06	PPP1CA
21	44471460	44471569	3.3e-06	RAD9A
21	44480800	44480914	3.3e-06	TBC1D10C
21	44497614	44497894	3.3e-06	CARNS1
21	44508921	44509523	3.3e-06	PTPRCAP
21	44514442	44514505	3.3e-06	CORO1B
21	44502858	44502898	3.3e-06	RPS6KB2
21	44522808	44523062	3.3e-06	GPR152
21	44528161	44528186	3.3e-06	CABP4
21	44534547	44534590	3.3e-06	TMEM134
21	44561129	44561236	3.3e-06	PITPNM1
21	44554230	44554432	3.3e-06	AIP
21	44570855	44570919	3.3e-06	CDK2AP2
21	44578797	44578819	3.3e-06	CABP2
21	44590797	44590797	3.3e-06	GSTP1
21	44641287	44641457	3.3e-06	NDUFV1
21	44655228	44655876	3.3e-06	NUDT8
21	44659756	44659864	3.3e-06	TBX10
21	44648958	44649029	3.3e-06	LOC101121557
21	44678060	44678145	3.3e-06	LOC101111922
21	44695281	44695399	3.3e-06	UNC93B1
21	44726827	44726926	3.3e-06	LOC101112687
21	44742266	44742381	3.3e-06	TCIRG1
21	44732344	44732407	3.3e-06	NDUFS8
21	44760290	44760396	3.3e-06	CHKA
21	44837831	44838582	3.3e-06	KMT5B
21	44928922	44929753	3.3e-06	C21H11orf24
21	45018583	45018780	3.3e-06	LRP5
21	45169440	45169577	3.3e-06	PPP6R3
2	138312095	138312171	3.3e-06	MYO3B
2	138442554	138442763	3.3e-06	UBR3
2	138478648	138478758	3.3e-06	LOC105609182
2	138657408	138657589	3.3e-06	METTL5
2	138665287	138665427	3.3e-06	SSB
2	138697608	138697915	3.3e-06	LOC101118851
2	138737728	138738450	3.3e-06	PHOSPHO2
2	138743501	138743549	3.3e-06	CCDC173
2	138774794	138775898	3.3e-06	PPIG
2	138820713	138821047	3.3e-06	FASTKD1
2	138867085	138867242	3.3e-06	KLHL41
2	138885268	138885363	3.3e-06	BBS5
2	138985809	138985821	3.3e-06	LRP2
2	139209008	139209320	3.3e-06	DHRS9
2	139261131	139261132	3.3e-06	ABCB11
14	3780051	3780405	3.3e-06	MON1B
14	3786326	3786395	3.3e-06	SYCE1L
14	3896029	3896176	3.3e-06	ADAMTS18
14	13500208	13500310	3.3e-06	GALNS
14	13511803	13511975	3.3e-06	TRAPPC2L
14	13517399	13517516	3.3e-06	PABPN1L
14	13529254	13529550	3.3e-06	CBFA2T3
14	13692265	13692410	3.3e-06	ACSF3
14	13739202	13739318	3.3e-06	CDH15
14	13755755	13756127	3.3e-06	SLC22A31
14	13825361	13825531	3.3e-06	ANKRD11
14	13927594	13927700	3.3e-06	SPG7
14	13971682	13971703	3.3e-06	RPL13
14	13989588	13989721	3.3e-06	CPNE7
14	14010289	14010344	3.3e-06	DPEP1
14	14031754	14031813	3.3e-06	CHMP1A
14	14036708	14036875	3.3e-06	SPATA33
14	14053868	14053971	3.3e-06	CDK10
14	14054933	14055856	3.3e-06	SPATA2L
14	14065990	14066039	3.3e-06	VPS9D1
14	14086114	14086218	3.3e-06	FANCA
14	14085592	14085829	3.3e-06	ZNF276
14	14139179	14139219	3.3e-06	SPIRE2
14	14161229	14161381	3.3e-06	TCF25
14	14184776	14185483	3.3e-06	MC1R
14	14206243	14206340	3.3e-06	DEF8
14	14220408	14220551	3.3e-06	LOC101113264
14	14218506	14220134	3.3e-06	CENPBD1
14	14253890	14254003	3.3e-06	GAS8
14	14244148	14244288	3.3e-06	DBNDD1
14	14269505	14269591	3.3e-06	LOC101109035
14	14360224	14360546	3.3e-06	SHCBP1
14	14465110	14465323	3.3e-06	VPS35
14	14483316	14483405	3.3e-06	ORC6
11	26918323	26918455	3.3e-06	WRAP53
11	26925975	26926381	3.3e-06	EFNB3
11	26935787	26935943	3.3e-06	DNAH2
11	27058041	27058174	3.3e-06	KDM6B
11	27063605	27063685	3.3e-06	NAA38
11	27061864	27061892	3.3e-06	TMEM88
11	27064764	27064982	3.3e-06	LOC101105010
11	27096181	27096384	3.3e-06	CHD3
11	27114362	27114857	3.3e-06	LOC101120178
11	27131555	27131639	3.3e-06	CNTROB
11	27121746	27121840	3.3e-06	KCNAB3
11	27128843	27128913	3.3e-06	TRAPPC1
11	27193242	27193332	3.3e-06	GUCY2D
11	27222534	27222703	3.3e-06	ALOX15B
11	27243745	27243831	3.3e-06	ALOX12B
11	27261667	27261843	3.3e-06	ALOXE3
11	27285272	27285383	3.3e-06	HES7
11	27305507	27305613	3.3e-06	PER1
11	27299260	27299445	3.3e-06	LOC106991397
11	27318811	27319017	3.3e-06	VAMP2
11	27341244	27341310	3.3e-06	TMEM107
11	27357882	27358073	3.3e-06	AURKB
11	27351800	27352264	3.3e-06	BORCS6
11	27377462	27377576	3.3e-06	CTC1
11	27401340	27401471	3.3e-06	PFAS
11	27426615	27426785	3.3e-06	SLC25A35
11	27411821	27412128	3.3e-06	LOC101123219
11	27424919	27424995	3.3e-06	RANGRF
11	27448804	27449413	3.3e-06	ARHGEF15
11	27472582	27473030	3.3e-06	ODF4
11	27500013	27500138	3.3e-06	RPL26
11	27496462	27496495	3.3e-06	KRBA2
11	27553097	27553194	3.3e-06	NDEL1
11	27590447	27590570	3.3e-06	MYH10
11	27780899	27780973	3.3e-06	CCDC42
11	27816979	27817217	3.3e-06	MFSD6L
11	27835033	27835119	3.3e-06	PIK3R6
11	27882605	27882704	3.3e-06	PIK3R5
3	201423483	201423801	3.29e-06	GSG1
3	201435183	201435403	3.29e-06	FAM234B
3	201518382	201518459	3.29e-06	HEBP1
3	201575408	201576286	3.29e-06	GPRC5D
3	201604893	201604982	3.29e-06	GPRC5A
3	201669380	201669450	3.29e-06	DDX47
3	201698031	201698570	3.29e-06	APOLD1
3	201757919	201758393	3.29e-06	CDKN1B
3	201810060	201810978	3.29e-06	GPR19
3	201824862	201824863	3.29e-06	CREBL2
3	201930382	201930609	3.29e-06	DUSP16
3	201987858	201988085	3.29e-06	BORCS5
3	202102772	202102994	3.29e-06	MANSC1
3	202169417	202169471	3.29e-06	LRP6
22	48971231	48971349	3.29e-06	TCERG1L
22	49626310	49626460	3.29e-06	BNIP3
22	49693907	49694506	3.29e-06	JAKMIP3
14	56534673	56534708	3.29e-06	LOC101103089
14	56528069	56528090	3.29e-06	LOC105613494
14	56553226	56553337	3.29e-06	LOC105602084
14	56582048	56583744	3.29e-06	LOC101114548
14	56597544	56597639	3.29e-06	ZNF432
14	56620821	56620838	3.29e-06	ZNF614
14	56646813	56647649	3.29e-06	LOC101115056
14	56668935	56669056	3.29e-06	LOC101104336
14	56685919	56686211	3.29e-06	LOC106990606
14	56850669	56850769	3.29e-06	PPP2R1A
14	56905997	56906923	3.29e-06	LOC101105099
14	56923902	56923934	3.29e-06	LOC101105353
14	56983219	56983304	3.29e-06	LOC101106357
14	57022465	57023493	3.29e-06	LOC101106874
14	57041351	57042379	3.29e-06	LOC106991540
14	57079936	57080062	3.29e-06	LOC101107382
14	57112666	57112792	3.29e-06	LOC105601988
14	57177810	57179923	3.29e-06	LOC101107626
14	57234522	57236347	3.29e-06	LOC101107891
14	57274644	57276107	3.29e-06	LOC105601990
14	57357048	57357174	3.29e-06	LOC101108416
14	57455487	57455798	3.29e-06	LOC101108681
14	56884341	56885291	3.29e-06	LOC101104852
13	41713134	41713230	3.29e-06	ACSS1
13	41746002	41746080	3.29e-06	VSX1
13	41793927	41794218	3.29e-06	ENTPD6
13	41823796	41824023	3.29e-06	PYGB
13	41860171	41860207	3.29e-06	ABHD12
13	41918524	41918850	3.29e-06	LOC105616705
13	41940894	41940972	3.29e-06	ANKRD16
13	41991575	41991674	3.29e-06	GDI2
13	42002548	42003684	3.29e-06	LOC101105348
13	42012656	42012771	3.29e-06	FAM208B
13	42091375	42091417	3.29e-06	ASB13
1	204404349	204404438	3.29e-06	CCDC39
1	204462661	204463573	3.29e-06	TTC14
1	205083289	205083309	3.29e-06	PEX5L
1	205381753	205381843	3.29e-06	USP13
1	168214815	168214887	3.29e-06	ALCAM
6	35827614	35827655	3.28e-06	FAM13A
6	35938457	35938640	3.28e-06	HERC3
6	35956510	35957259	3.28e-06	NAP1L5
6	36122833	36123045	3.28e-06	PIGY
6	36122603	36122741	3.28e-06	PYURF
6	36141885	36142051	3.28e-06	HERC5
6	36188640	36188806	3.28e-06	HERC6
6	36334997	36335097	3.28e-06	PPM1K
6	36452645	36452797	3.28e-06	ABCG2
6	36501219	36501340	3.28e-06	PKD2
6	36582501	36582581	3.28e-06	SPP1
6	36741221	36741274	3.28e-06	MEPE
6	36766456	36766950	3.28e-06	IBSP
3	124106944	124107210	3.28e-06	CEP290
3	124173431	124173628	3.28e-06	TMTC3
3	124491772	124491838	3.28e-06	KITLG
3	104881959	104882075	3.28e-06	ACOXL
3	105065690	105066071	3.28e-06	BCL2L11
3	105686001	105686120	3.28e-06	LOC105611974
3	105703276	105703410	3.28e-06	ANAPC1
26	32532723	32532883	3.28e-06	TACC1
26	32663931	32664071	3.28e-06	PLEKHA2
26	32716539	32716640	3.28e-06	HTRA4
26	32732990	32733105	3.28e-06	TM2D2
26	32749535	32749632	3.28e-06	ADAM9
26	32849655	32849734	3.28e-06	ADAM32
26	33040241	33040475	3.28e-06	LOC101119791
26	33160226	33160256	3.28e-06	ADAM2
26	33306178	33306256	3.28e-06	LOC105605237
26	33344950	33345094	3.28e-06	LOC101120301
23	41156561	41156572	3.28e-06	PTPRM
23	41371116	41371344	3.28e-06	RAB12
23	41440910	41441068	3.28e-06	MTCL1
23	41729792	41729901	3.28e-06	NDUFV2
23	41778383	41778469	3.28e-06	ANKRD12
23	41852573	41852695	3.28e-06	TWSG1
23	41926325	41926448	3.28e-06	RALBP1
23	41970774	41970874	3.28e-06	PPP4R1
23	42093058	42093096	3.28e-06	RAB31
22	49746131	49746216	3.28e-06	DPYSL4
22	49763331	49763375	3.28e-06	STK32C
22	49839475	49839708	3.28e-06	LOC101109500
22	49860769	49860775	3.28e-06	LOC105604373
22	49881868	49882611	3.28e-06	PWWP2B
22	49891518	49891873	3.28e-06	LOC105606161
22	49974702	49974776	3.28e-06	INPP5A
22	50167565	50167622	3.28e-06	LOC101110287
22	50393160	50393236	3.28e-06	KNDC1
22	50471381	50471661	3.28e-06	PAOX
22	50486182	50486286	3.28e-06	MTG1
22	50497453	50497478	3.28e-06	SPRN
17	51900560	51900666	3.28e-06	MPHOSPH9
17	52080071	52080148	3.28e-06	PITPNM2
17	52121555	52121815	3.28e-06	OGFOD2
17	52119539	52119718	3.28e-06	ARL6IP4
17	52139271	52139883	3.28e-06	ABCB9
17	52195989	52196099	3.28e-06	VPS37B
17	52231860	52231918	3.28e-06	HIP1R
17	52263425	52263475	3.28e-06	CCDC62
17	52312882	52312901	3.28e-06	DENR
17	52363445	52364533	3.28e-06	LOC101102014
17	52426805	52426923	3.28e-06	KNTC1
17	52490606	52490686	3.28e-06	RSRC2
17	52509742	52509784	3.28e-06	ZCCHC8
17	52593853	52593937	3.28e-06	CLIP1
17	52681584	52681685	3.28e-06	VPS33A
17	52721751	52721882	3.28e-06	DIABLO
17	52735458	52736429	3.28e-06	B3GNT4
17	52740572	52740601	3.28e-06	LRRC43
17	52788889	52789018	3.28e-06	MLXIP
17	52864905	52865026	3.28e-06	BCL7A
17	52346703	52347707	3.28e-06	HCAR1
17	34927392	34927497	3.28e-06	ADAD1
17	34995681	34995875	3.28e-06	KIAA1109
17	35419026	35419214	3.28e-06	TRPC3
15	10849372	10850100	3.28e-06	LOC105602128
15	10848708	10849301	3.28e-06	LOC101121879
1	233322876	233322911	3.28e-06	MBNL1
5	38041249	38041437	3.27e-06	LOC106990607
5	38047431	38048182	3.27e-06	ZNF496
3	199208733	199208807	3.27e-06	PTPRO
3	199283743	199283803	3.27e-06	RERG
3	199530703	199530776	3.27e-06	PDE6H
3	199553356	199553358	3.27e-06	ARHGDIB
3	199574432	199574525	3.27e-06	ERP27
3	199636217	199636355	3.27e-06	MGP
3	199683036	199683744	3.27e-06	ART4
3	199697221	199697934	3.27e-06	C3H12orf60
3	199711817	199712491	3.27e-06	SMCO3
3	199717156	199717219	3.27e-06	WBP11
3	199749333	199749719	3.27e-06	LOC101107687
3	199751874	199752182	3.27e-06	LOC101107948
1	814676	814781	3.27e-06	KIF1A
1	910797	911627	3.27e-06	GPR35
1	925956	926204	3.27e-06	CAPN10
1	982426	982704	3.27e-06	ANKMY1
1	1031656	1031786	3.27e-06	GPC1
1	1234384	1234410	3.27e-06	OTOS
1	1292408	1292750	3.27e-06	LOC101105206
1	1281337	1281572	3.27e-06	LOC105611997
1	1308145	1309071	3.27e-06	LOC101105463
1	1328053	1329000	3.27e-06	LOC101105712
1	1372215	1372278	3.27e-06	LOC101106484
1	1380359	1381033	3.27e-06	LOC101106736
1	1453266	1454201	3.27e-06	LOC101107492
1	1471669	1472586	3.27e-06	LOC101107754
1	1478593	1478667	3.27e-06	NDUFA10
1	250619319	250619523	3.27e-06	STAG1
1	250807107	250807225	3.27e-06	PCCB
1	250954868	250955009	3.27e-06	MSL2
1	250989738	250989861	3.27e-06	PPP2R3A
12	36157680	36157815	3.27e-06	GORAB
12	36270164	36270404	3.27e-06	PRRX1
12	36558577	36558631	3.27e-06	MROH9
12	36706134	36706265	3.27e-06	FMO3
12	36754829	36754960	3.27e-06	LOC101104591
12	36833449	36833580	3.27e-06	FMO2
12	36894203	36894334	3.27e-06	FMO1
12	36952577	36952739	3.27e-06	FMO4
1	187315974	187316196	3.27e-06	ITGB5
1	187448690	187448853	3.27e-06	MUC13
1	187480659	187482005	3.27e-06	LOC101121396
1	187524298	187524444	3.27e-06	HEG1
1	187623983	187624142	3.27e-06	SLC12A8
1	187781644	187783239	3.27e-06	LOC101117035
1	187779810	187781342	3.27e-06	LOC101121910
1	188002952	188003017	3.27e-06	SNX4
1	188064513	188064575	3.27e-06	OSBPL11
1	188223078	188223175	3.27e-06	LMLN
1	188279129	188279139	3.27e-06	RPL35A
1	188285575	188285582	3.27e-06	IQCG
5	40504096	40504300	3.26e-06	CDC34
5	40507304	40507343	3.26e-06	GZMM
5	40532525	40532938	3.26e-06	BSG
5	40549289	40549712	3.26e-06	HCN2
5	40561335	40561448	3.26e-06	POLRMT
5	40582210	40582429	3.26e-06	FGF22
5	40588357	40588601	3.26e-06	RNF126
5	40602556	40602865	3.26e-06	FSTL3
5	40611704	40611832	3.26e-06	PRSS57
5	40640951	40641082	3.26e-06	PALM
5	40656894	40656980	3.26e-06	MISP
5	40693353	40693527	3.26e-06	PTBP1
5	40701030	40701171	3.26e-06	PLPPR3
5	40713550	40713783	3.26e-06	AZU1
5	40725077	40725234	3.26e-06	LOC101110590
5	40746361	40746494	3.26e-06	MED16
5	40731452	40731518	3.26e-06	ELANE
5	40737174	40737318	3.26e-06	CFD
5	40762304	40762359	3.26e-06	R3HDM4
5	40775758	40775867	3.26e-06	KISS1R
5	40789439	40789785	3.26e-06	ARID3A
5	40844306	40844734	3.26e-06	GRIN3B
5	40831111	40831239	3.26e-06	WDR18
5	40846835	40846935	3.26e-06	TMEM259
5	40869106	40869378	3.26e-06	CNN2
5	40872995	40873071	3.26e-06	ABCA7
5	40891753	40891854	3.26e-06	HMHA1
5	40908923	40909038	3.26e-06	POLR2E
5	40917769	40917920	3.26e-06	GPX4
5	40926791	40926967	3.26e-06	SBNO2
5	40990593	40990676	3.26e-06	STK11
5	41004317	41004488	3.26e-06	CBARP
5	41022328	41022602	3.26e-06	MIDN
5	41011850	41011969	3.26e-06	ATP5D
5	41036503	41036605	3.26e-06	CIRBP
5	41040600	41040665	3.26e-06	C5H19orf24
5	41065641	41065759	3.26e-06	EFNA2
5	41117654	41117739	3.26e-06	LOC101118019
5	41139244	41139361	3.26e-06	NDUFS7
5	41143458	41143568	3.26e-06	GAMT
5	41168704	41168744	3.26e-06	DAZAP1
5	41175748	41175885	3.26e-06	RPS15
5	41188547	41188663	3.26e-06	APC2
5	41205010	41205233	3.26e-06	C5H19orf25
5	41220147	41220347	3.26e-06	PCSK4
5	41221897	41222011	3.26e-06	REEP6
5	41237440	41237567	3.26e-06	ADAMTSL5
5	41253178	41253291	3.26e-06	PLK5
5	41270432	41270475	3.26e-06	MEX3D
5	41287078	41287179	3.26e-06	MBD3
5	41302083	41302132	3.26e-06	LOC101119721
5	41313540	41313618	3.26e-06	TCF3
5	41421452	41421613	3.26e-06	ONECUT3
5	41451313	41451421	3.26e-06	ATP8B3
5	41472964	41473081	3.26e-06	REXO1
5	41478689	41480103	3.26e-06	LOC105615362
5	41494880	41494969	3.26e-06	KLF16
5	40351119	40351330	3.26e-06	PLPP2
5	40360588	40360606	3.26e-06	MIER2
5	40392330	40392565	3.26e-06	THEG
5	40431707	40431832	3.26e-06	SHC2
5	40424168	40425490	3.26e-06	C2CD4C
5	40465149	40465275	3.26e-06	ODF3L2
5	40478663	40478720	3.26e-06	MADCAM1
5	40487309	40487682	3.26e-06	TPGS1
3	184313199	184313376	3.26e-06	TMTC1
3	184630163	184630457	3.26e-06	OVCH1
3	184740496	184740601	3.26e-06	ERGIC2
3	184793598	184793769	3.26e-06	FAR2
23	48854345	48854491	3.26e-06	DYM
23	49272027	49272191	3.26e-06	C23H18orf32
23	49280161	49280200	3.26e-06	LOC101115926
23	49326891	49326987	3.26e-06	LIPG
23	49559447	49559601	3.26e-06	ACAA2
23	49604555	49604704	3.26e-06	MYO5B
2	111713231	111713686	3.26e-06	LOC101123441
2	111971661	111971666	3.26e-06	LGSN
2	112098128	112098221	3.26e-06	OCA2
2	112454539	112454680	3.26e-06	LOC101102534
13	14554530	14554564	3.26e-06	CELF2
13	15234463	15234583	3.26e-06	USP6NL
13	15357376	15357425	3.26e-06	LOC106991508
13	15451345	15451394	3.26e-06	ECHDC3
3	44498000	44498122	3.25e-06	MDH1
3	44602105	44602165	3.25e-06	WDPCP
3	44906180	44906464	3.25e-06	LOC101119462
3	44988066	44988162	3.25e-06	OTX1
3	44996371	44996428	3.25e-06	EHBP1
3	202372568	202372635	3.25e-06	BCL2L14
3	202587325	202587467	3.25e-06	ETV6
3	105803106	105803154	3.25e-06	MERTK
3	105942536	105942541	3.25e-06	TMEM87B
3	105998314	105998388	3.25e-06	FBLN7
3	106083401	106083632	3.25e-06	ZC3H8
3	106116165	106116196	3.25e-06	ZC3H6
11	56553056	56553119	3.25e-06	SDK2
11	56873098	56873894	3.25e-06	CDC42EP4
11	56911336	56912782	3.25e-06	C11H17orf80
11	56915832	56916052	3.25e-06	FAM104A
11	56931805	56931948	3.25e-06	COG1
11	56975725	56976828	3.25e-06	SSTR2
11	57039163	57039270	3.25e-06	SLC39A11
4	5910283	5910431	3.24e-06	VWC2
23	60914871	60915035	3.24e-06	TNFRSF11A
23	61111163	61111239	3.24e-06	ZCCHC2
23	61232928	61233112	3.24e-06	PHLPP1
23	61586369	61586500	3.24e-06	BCL2
23	61795688	61795804	3.24e-06	KDSR
23	61864893	61865012	3.24e-06	VPS4B
23	61854682	61856022	3.24e-06	LOC105604589
20	33451781	33451835	3.24e-06	LOC101119768
20	33471024	33471203	3.24e-06	PRP2
20	33552060	33552245	3.24e-06	LOC101120027
20	33603161	33603268	3.24e-06	LOC101120448
20	33656886	33656897	3.24e-06	PRP1
20	33700326	33700433	3.24e-06	LOC101109399
20	33753838	33753934	3.24e-06	LOC105603944
20	33783478	33783693	3.24e-06	LOC101109654
20	33893929	33894110	3.24e-06	LOC105613815
20	33951734	33952189	3.24e-06	LOC105601864
20	34058102	34058281	3.24e-06	LOC101110459
20	34123659	34123838	3.24e-06	LOC443319
20	34158348	34158356	3.24e-06	PRL
14	34009600	34009663	3.24e-06	C14H16orf70
14	34000650	34000715	3.24e-06	CBFB
14	34041882	34043084	3.24e-06	B3GNT9
14	34054190	34055159	3.24e-06	FBXL8
14	34046257	34046370	3.24e-06	TRADD
14	34060024	34060093	3.24e-06	HSF4
14	34067912	34068217	3.24e-06	KIAA0895L
14	34075558	34075668	3.24e-06	EXOC3L1
14	34063829	34064055	3.24e-06	NOL3
14	34080919	34080975	3.24e-06	E2F4
14	34088797	34089024	3.24e-06	ELMO3
14	34094653	34094818	3.24e-06	LRRC29
14	34100365	34100490	3.24e-06	TMEM208
14	34113980	34114162	3.24e-06	FHOD1
14	34135174	34135351	3.24e-06	SLC9A5
14	34160203	34160424	3.24e-06	PLEKHG4
14	34164302	34164456	3.24e-06	KCTD19
14	34189718	34189787	3.24e-06	LRRC36
14	34255035	34255184	3.24e-06	ZDHHC1
14	34251060	34251247	3.24e-06	TPPP3
14	34288780	34289044	3.24e-06	HSD11B2
14	34299360	34299439	3.24e-06	ATP6V0D1
14	34333387	34333566	3.24e-06	AGRP
14	34371159	34371284	3.24e-06	FAM65A
14	34414674	34415454	3.24e-06	CTCF
14	34438515	34438554	3.24e-06	RLTPR
14	34450382	34450457	3.24e-06	ACD
14	34462868	34462972	3.24e-06	C14H16orf86
14	34459425	34459582	3.24e-06	ENKD1
14	34457687	34458892	3.24e-06	PARD6A
14	34468045	34468940	3.24e-06	GFOD2
14	34517106	34517214	3.24e-06	RANBP10
14	34569438	34569484	3.24e-06	TSNAXIP1
14	34580512	34580632	3.24e-06	CENPT
14	34597196	34597421	3.24e-06	THAP11
14	34617790	34617874	3.24e-06	EDC4
14	34611399	34611497	3.24e-06	NUTF2
14	34629459	34629561	3.24e-06	NRN1L
14	34635648	34635739	3.24e-06	PSKH1
14	34661931	34661966	3.24e-06	CTRL
14	34667090	34667148	3.24e-06	PSMB10
14	34671872	34671967	3.24e-06	LCAT
14	34680789	34681003	3.24e-06	SLC12A4
14	34704293	34704434	3.24e-06	LOC101110613
14	34708257	34708392	3.24e-06	DPEP2
14	34731967	34732092	3.24e-06	DUS2
14	34727936	34728091	3.24e-06	DDX28
14	34722145	34722211	3.24e-06	LOC105606371
14	34766582	34766684	3.24e-06	NFATC3
14	34860439	34860604	3.24e-06	ESRP2
14	34872122	34872233	3.24e-06	PLA2G15
14	34897373	34897895	3.24e-06	SLC7A6
14	34926081	34926362	3.24e-06	SLC7A6OS
14	34930226	34930320	3.24e-06	PRMT7
14	34969357	34969455	3.24e-06	SMPD3
1	20405124	20405249	3.24e-06	PIK3R3
1	20541188	20541232	3.24e-06	TSPAN1
1	20545115	20545250	3.24e-06	POMGNT1
1	20556100	20556297	3.24e-06	LURAP1
1	20601596	20601598	3.24e-06	RAD54L
1	20627689	20627905	3.24e-06	LRRC41
1	20656219	20656248	3.24e-06	UQCRH
1	20674677	20675020	3.24e-06	NSUN4
1	20665962	20666816	3.24e-06	LOC101102851
1	20705215	20705409	3.24e-06	LOC101103356
1	20735846	20736040	3.24e-06	LOC101103602
1	20830590	20831235	3.24e-06	DMBX1
1	20872143	20872293	3.24e-06	KNCN
1	20882241	20882405	3.24e-06	MKNK1
1	20931952	20931978	3.24e-06	MOB3C
1	20961297	20961488	3.24e-06	ATPAF1
1	20991733	20992215	3.24e-06	TEX38
1	21002034	21002145	3.24e-06	EFCAB14
1	21116343	21116484	3.24e-06	LOC101105114
1	21177160	21177352	3.24e-06	LOC101105610
1	21225062	21225086	3.24e-06	LOC101113120
1	21245114	21245178	3.24e-06	LOC101105863
1	21347809	21347915	3.24e-06	LOC101113645
1	21395257	21395448	3.24e-06	LOC101106121
1	186906204	186906395	3.24e-06	KALRN
1	187241325	187241480	3.24e-06	UMPS
9	50230888	50230965	3.23e-06	JPH1
9	50347662	50347778	3.23e-06	GDAP1
9	50868868	50869140	3.23e-06	PI15
9	51011823	51012080	3.23e-06	CRISPLD1
5	41513103	41513156	3.23e-06	ABHD17A
5	41546923	41547033	3.23e-06	SCAMP4
5	41545784	41546845	3.23e-06	ADAT3
5	41579456	41579639	3.23e-06	CSNK1G2
5	41604974	41605066	3.23e-06	BTBD2
5	41723060	41723268	3.23e-06	LOC101120918
5	41726748	41726821	3.23e-06	SOWAHA
5	41738156	41738725	3.23e-06	SHROOM1
5	41778629	41778768	3.23e-06	LEAP2
5	41768120	41769081	3.23e-06	GDF9
5	41772527	41772680	3.23e-06	LOC101121420
5	41794887	41794950	3.23e-06	AFF4
3	32207760	32207889	3.23e-06	DNAJC27
3	32285597	32285678	3.23e-06	EFR3B
3	204750524	204750723	3.23e-06	CD69
3	204778060	204778131	3.23e-06	LOC101121762
3	204970173	204970348	3.23e-06	CLEC2D
3	204975650	204975766	3.23e-06	LOC105613686
3	204995509	204995607	3.23e-06	KLRB1
3	205099326	205099390	3.23e-06	LOC101122683
3	205189404	205189527	3.23e-06	LOC101104482
3	205242614	205242699	3.23e-06	LOC101122940
3	205401492	205401812	3.23e-06	LOC101104740
3	205438814	205438818	3.23e-06	LOC105614850
3	205468534	205468606	3.23e-06	LOC105608615
3	205486974	205487036	3.23e-06	KLRG1
3	205536011	205536130	3.23e-06	M6PR
3	205553485	205553595	3.23e-06	PHC1
3	205582452	205582554	3.23e-06	A2ML1
3	205674605	205674691	3.23e-06	RIMKLB
3	190705109	190705120	3.23e-06	SOX5
3	12220248	12220336	3.23e-06	DENND1A
3	12254307	12254340	3.23e-06	CRB2
3	12434057	12434222	3.23e-06	STRBP
3	12511427	12511531	3.23e-06	RABGAP1
3	12577379	12578425	3.23e-06	GPR21
3	12632605	12633276	3.23e-06	LOC105606693
3	12676989	12678311	3.23e-06	ZBTB26
3	12685013	12686284	3.23e-06	ZBTB6
3	12700396	12700626	3.23e-06	RC3H2
3	12763325	12763496	3.23e-06	PDCL
3	12777584	12777628	3.23e-06	LOC101114183
3	12789489	12789763	3.23e-06	LOC101114434
3	12810778	12810783	3.23e-06	LOC101114694
3	12824683	12825092	3.23e-06	LOC101115201
3	12817832	12818765	3.23e-06	LOC101114946
3	12839068	12840006	3.23e-06	LOC101115448
3	12849225	12850157	3.23e-06	LOC101111436
3	12865135	12866067	3.23e-06	LOC101115698
3	12889097	12890047	3.23e-06	LOC101116220
3	12879353	12879581	3.23e-06	LOC101115953
3	12909468	12910442	3.23e-06	LOC101111698
3	12914901	12914912	3.23e-06	LOC101111948
3	12928770	12929699	3.23e-06	LOC101112207
3	12957217	12958194	3.23e-06	LOC101116720
3	12945423	12946373	3.23e-06	LOC101116470
3	12965182	12966054	3.23e-06	LOC101116979
3	12977382	12977385	3.23e-06	LOC101117238
3	13022963	13023297	3.23e-06	LOC105614040
3	13036157	13037095	3.23e-06	LOC105612728
3	13050185	13051123	3.23e-06	LOC101117748
3	13060120	13061052	3.23e-06	LOC101118009
3	13076786	13077724	3.23e-06	LOC101118262
3	13112987	13113922	3.23e-06	LOC101119034
3	13148531	13149460	3.23e-06	LOC101112712
3	13196360	13196732	3.23e-06	LOC101120070
3	13188614	13189543	3.23e-06	LOC101112963
2	50516324	50516444	3.23e-06	SHB
2	50628250	50629140	3.23e-06	SLC25A51
2	50645750	50646115	3.23e-06	DCAF10
2	50710869	50711129	3.23e-06	EXOSC3
2	50738749	50738901	3.23e-06	TRMT10B
2	50754213	50754857	3.23e-06	FRMPD1
2	50851836	50851889	3.23e-06	LOC106990897
2	50916503	50916623	3.23e-06	TOMM5
2	50967315	50967385	3.23e-06	FBXO10
2	50986201	50986357	3.23e-06	POLR1E
2	51046706	51047723	3.23e-06	ZBTB5
2	51057280	51057368	3.23e-06	GRHPR
2	51126857	51127293	3.23e-06	ZCCHC7
2	51407623	51407668	3.23e-06	PAX5
20	638769	638915	3.23e-06	KHDRBS2
14	49113115	49113275	3.23e-06	LOC101121539
14	49170354	49170532	3.23e-06	CYP2A6
14	49195661	49195939	3.23e-06	LOC101121288
14	49282714	49282855	3.23e-06	LOC105608805
14	49314320	49314507	3.23e-06	LOC101121796
14	49323962	49324096	3.23e-06	LOC101122211
14	49328983	49329029	3.23e-06	LOC105614537
14	49378125	49378181	3.23e-06	LOC101122718
14	49421407	49421625	3.23e-06	ERICH4
14	49444149	49444336	3.23e-06	LOC105614373
14	49490763	49490959	3.23e-06	ATP5SL
14	49510070	49510156	3.23e-06	BCKDHA
14	49499150	49499788	3.23e-06	B3GNT8
14	49526453	49526593	3.23e-06	EXOSC5
14	49535267	49535279	3.23e-06	TMEM91
14	49544548	49544635	3.23e-06	B9D2
14	49553525	49553527	3.23e-06	TGFB1
14	49574258	49574375	3.23e-06	CCDC97
14	49588586	49588872	3.23e-06	HNRNPUL1
14	49621633	49621981	3.23e-06	AXL
14	49675218	49675367	3.23e-06	LOC101122545
14	49746609	49746683	3.23e-06	LOC101103174
14	49771636	49771914	3.23e-06	LOC101103343
14	49839074	49839550	3.23e-06	LIPE
14	49825270	49825305	3.23e-06	CXCL17
14	49862765	49862801	3.23e-06	CNFN
14	49869439	49870116	3.23e-06	MEGF8
14	49917532	49917600	3.23e-06	TMEM145
14	49926498	49926629	3.23e-06	PAFAH1B3
14	49936428	49936565	3.23e-06	CIC
14	49922167	49922743	3.23e-06	PRR19
14	49974715	49975146	3.23e-06	ERF
14	49987111	49987208	3.23e-06	GSK3A
14	49999304	49999450	3.23e-06	DEDD2
14	49992571	49993070	3.23e-06	ZNF526
14	50092279	50092395	3.23e-06	POU2F2
14	33814026	33814181	3.23e-06	CA7
14	33845992	33847584	3.23e-06	PDP2
14	33865239	33865333	3.23e-06	CDH16
14	33878353	33878597	3.23e-06	RRAD
14	33896247	33896382	3.23e-06	CES2
14	33887331	33887425	3.23e-06	FAM96B
14	33910606	33910743	3.23e-06	CES3
14	33930082	33930283	3.23e-06	CES4A
11	49101330	49101407	3.23e-06	B3GNTL1
11	49103938	49103949	3.23e-06	TBCD
11	49195090	49196531	3.23e-06	ZNF750
11	49249520	49249642	3.23e-06	FN3K
11	49266052	49266174	3.23e-06	FN3KRP
11	49288468	49288573	3.23e-06	RAB40B
11	49329992	49330066	3.23e-06	WDR45B
11	49362940	49363007	3.23e-06	FOXK2
11	49429828	49430066	3.23e-06	NARF
11	49461083	49461118	3.23e-06	HEXDC
11	49455136	49455280	3.23e-06	C11H17orf62
11	49475834	49476051	3.23e-06	OGFOD3
11	49500045	49500661	3.23e-06	UTS2R
11	49535297	49536349	3.23e-06	LOC101105265
11	49561051	49561387	3.23e-06	LOC101105514
11	49596639	49596730	3.23e-06	LOC106990448
11	49626891	49627041	3.23e-06	LOC101106024
11	49658367	49658530	3.23e-06	LOC101110855
11	49665204	49665308	3.23e-06	CD7
11	49716759	49716869	3.23e-06	CSNK1D
11	49749091	49749234	3.23e-06	SLC16A3
11	49772542	49772587	3.23e-06	CCDC57
11	49893550	49893684	3.23e-06	FASN
11	49936094	49936145	3.23e-06	RFNG
11	49927839	49927975	3.23e-06	DUS1L
11	49930091	49930176	3.23e-06	GPS1
11	49968096	49968137	3.23e-06	LOC105606262
11	49964279	49964376	3.23e-06	DCXR
11	49986735	49986769	3.23e-06	RAC3
11	49987828	49988021	3.23e-06	LRRC45
11	49997560	49997761	3.23e-06	STRA13
11	50000242	50000252	3.23e-06	ASPSCR1
11	50051125	50051183	3.23e-06	NOTUM
11	50066918	50067838	3.23e-06	MYADML2
11	50073240	50073419	3.23e-06	PYCR1
11	50083846	50083909	3.23e-06	MAFG
11	50089311	50089415	3.23e-06	SIRT7
11	50099999	50100000	3.23e-06	PCYT2
11	49512051	49513103	3.23e-06	LOC101105014
11	45165026	45165031	3.23e-06	CRHR1
11	45218376	45218460	3.23e-06	SPPL2C
11	45327044	45327143	3.23e-06	LOC101121024
11	45350613	45350700	3.23e-06	LOC106991402
11	45366821	45367092	3.23e-06	LOC106991403
11	45377803	45378555	3.23e-06	LOC106991433
11	45399807	45399978	3.23e-06	KANSL1
11	45577698	45577780	3.23e-06	CDC27
11	45657873	45657900	3.23e-06	MYL4
11	45710515	45710538	3.23e-06	ITGB3
11	45771659	45771819	3.23e-06	EFCAB13
11	46087722	46087775	3.23e-06	LOC106990151
3	193082157	193082285	3.22e-06	LDHB
3	193142928	193143045	3.22e-06	GYS2
3	193208041	193208096	3.22e-06	SPX
3	193231322	193231413	3.22e-06	GOLT1B
3	193242382	193242397	3.22e-06	RECQL
3	193274250	193274495	3.22e-06	PYROXD1
3	193342859	193342944	3.22e-06	IAPP
3	193395756	193395862	3.22e-06	SLCO1A2
3	193447767	193447959	3.22e-06	SLCO1B3
3	193576344	193576563	3.22e-06	SLCO1C1
3	193706905	193707108	3.22e-06	PDE3A
3	181828522	181828612	3.22e-06	FGD4
3	181990120	181990122	3.22e-06	BICD1
3	182231673	182232233	3.22e-06	LOC106990375
3	182424868	182424951	3.22e-06	KIAA1551
3	182680388	182680425	3.22e-06	AMN1
3	182767623	182767963	3.22e-06	METTL20
25	44401665	44401755	3.22e-06	CXCL12
25	45032561	45032630	3.22e-06	ZNF32
25	45087120	45087263	3.22e-06	TFAM
25	45159458	45160286	3.22e-06	AGT
25	45170780	45170878	3.22e-06	COG2
25	45071792	45073111	3.22e-06	ZNF239
18	23522538	23523523	3.22e-06	EFTUD1
18	23615897	23616441	3.22e-06	MEX3B
18	24163376	24163414	3.22e-06	MORF4L1
18	24192958	24193083	3.22e-06	CTSH
18	24232216	24232305	3.22e-06	RASGRF1
18	24490101	24491705	3.22e-06	ANKRD34C
15	11598397	11598729	3.22e-06	LOC101102333
14	7105896	7105975	3.22e-06	CENPN
14	7125803	7125823	3.22e-06	C14H16orf46
14	7119809	7121593	3.22e-06	ATMIN
14	7141103	7141463	3.22e-06	LOC105613298
14	7146647	7146741	3.22e-06	GCSH
14	7168035	7168195	3.22e-06	PKD1L2
13	72904783	72904938	3.22e-06	STK4
13	72923039	72923114	3.22e-06	KCNS1
13	72930660	72930744	3.22e-06	LOC101110696
13	72941426	72941507	3.22e-06	PI3
10	86068880	86069129	3.22e-06	GAS6
10	86163061	86163108	3.22e-06	LOC101121181
10	86177344	86177447	3.22e-06	RASA3
10	86298149	86298196	3.22e-06	CDC16
10	86336389	86336487	3.22e-06	UPF3A
10	86364924	86367329	3.22e-06	CHAMP1
3	208402365	208402417	3.21e-06	LOC105614855
3	208475081	208475860	3.21e-06	NTF3
3	208877118	208877189	3.21e-06	KCNA5
3	208905339	208905701	3.21e-06	LOC105608607
3	209000223	209001204	3.21e-06	KCNA1
3	209096907	209097488	3.21e-06	LOC105608581
3	209140887	209140904	3.21e-06	GALNT8
3	209206726	209206902	3.21e-06	NDUFA9
3	209238549	209238644	3.21e-06	AKAP3
3	209259210	209259451	3.21e-06	DYRK4
3	209321447	209321550	3.21e-06	RAD51AP1
3	209331095	209331272	3.21e-06	C3H12orf4
3	208231107	208231241	3.21e-06	ANO2
2	46605001	46605219	3.21e-06	LOC101123612
2	46931312	46931766	3.21e-06	LOC105611696
2	47169156	47169216	3.21e-06	LOC101102295
2	47212295	47212310	3.21e-06	LOC101102546
2	47299629	47299808	3.21e-06	TEX10
2	47349252	47349295	3.21e-06	INVS
2	47480599	47480655	3.21e-06	ERP44
2	47585930	47586016	3.21e-06	STX17
24	34608875	34609269	3.21e-06	LOC105604781
24	34650698	34650746	3.21e-06	CUX1
24	35057660	35057662	3.21e-06	MYL10
24	35086156	35086241	3.21e-06	COL26A1
24	35296976	35297178	3.21e-06	IFT22
24	35332556	35332609	3.21e-06	FIS1
24	35348889	35349053	3.21e-06	CLDN15
24	35355886	35355904	3.21e-06	ZNHIT1
24	35370625	35370777	3.21e-06	PLOD3
24	35386168	35386370	3.21e-06	LOC101121996
24	35412500	35412674	3.21e-06	LOC101122246
24	35436363	35436500	3.21e-06	NAT16
24	35449478	35449522	3.21e-06	AP1S1
24	35446447	35446500	3.21e-06	VGF
24	35468248	35468282	3.21e-06	SERPINE1
24	35505179	35505924	3.21e-06	TRIM56
24	35535734	35535810	3.21e-06	LOC101122753
24	35549904	35550344	3.21e-06	LOC105604872
24	35545787	35546002	3.21e-06	LOC106991892
24	35567569	35567585	3.21e-06	LOC105604785
24	35597741	35600000	3.21e-06	LOC105604874
24	35595381	35595482	3.21e-06	LOC101120379
21	32140343	32140732	3.21e-06	LOC101117120
21	32149908	32149973	3.21e-06	JAM3
21	32286868	32287009	3.21e-06	IGSF9B
21	32350460	32350523	3.21e-06	SPATA19
14	59501238	59501240	3.21e-06	LOC106990488
14	59522581	59522865	3.21e-06	GP6
14	59532315	59532450	3.21e-06	NLRP2
14	59574572	59574624	3.21e-06	LOC101123578
14	59613522	59613692	3.21e-06	LOC101102259
14	59631268	59631303	3.21e-06	NCR1
14	59638529	59638562	3.21e-06	FCAR
14	59656073	59656225	3.21e-06	LOC101123656
14	59693800	59693952	3.21e-06	LOC105601888
14	59722173	59722310	3.21e-06	LOC101102754
14	59747370	59747632	3.21e-06	LOC101103007
14	59751160	59751330	3.21e-06	LOC101103260
14	59774339	59774491	3.21e-06	LOC101103752
14	59793017	59793202	3.21e-06	LOC105602005
14	59808662	59808824	3.21e-06	LOC101104006
14	59843327	59843379	3.21e-06	LOC101104266
14	59882214	59882513	3.21e-06	LOC101104523
14	59928982	59929515	3.21e-06	LOC105601911
14	60011335	60011367	3.21e-06	TTYH1
14	60029241	60029278	3.21e-06	LENG8
14	60039876	60040210	3.21e-06	CDC42EP5
14	60038659	60038929	3.21e-06	LENG9
14	60075019	60075321	3.21e-06	LOC100192427
14	60111303	60111355	3.21e-06	LOC105602100
14	60112299	60112442	3.21e-06	LOC101106542
14	60132649	60133010	3.21e-06	RPS9
14	60144006	60144092	3.21e-06	TSEN34
14	60146703	60146778	3.21e-06	MBOAT7
14	60178075	60178285	3.21e-06	LENG1
14	60173786	60173941	3.21e-06	TMC4
14	60180582	60180629	3.21e-06	CNOT3
14	60209095	60209357	3.21e-06	TFPT
14	60198216	60198338	3.21e-06	PRPF31
14	60224032	60224235	3.21e-06	LOC105602101
14	60217101	60217178	3.21e-06	NDUFA3
14	60237387	60237683	3.21e-06	LOC101108598
14	60271147	60272052	3.21e-06	LOC101103499
14	60262639	60262945	3.21e-06	LOC101108856
14	60283830	60284735	3.21e-06	LOC101103749
14	60303559	60304455	3.21e-06	LOC101104263
14	60306138	60306258	3.21e-06	NLRP13
14	60337949	60338040	3.21e-06	NLRP5
14	60384208	60385125	3.21e-06	LOC106991543
14	60386528	60386606	3.21e-06	ZNF787
14	60449834	60450211	3.21e-06	LOC101108853
14	60472702	60472719	3.21e-06	LOC105602015
14	60499883	60500000	3.21e-06	ZNF667
14	60292943	60293869	3.21e-06	LOC101104003
14	43914014	43914508	3.21e-06	KIAA0355
14	43973724	43973792	3.21e-06	GPI
14	44004654	44004727	3.21e-06	PDCD2L
14	44028228	44028250	3.21e-06	UBA2
14	44067703	44067864	3.21e-06	WTIP
14	44156939	44156965	3.21e-06	LOC106991568
14	44162830	44162899	3.21e-06	LOC101120353
14	44202697	44202811	3.21e-06	LOC101113168
14	44278664	44278730	3.21e-06	LOC101113693
14	44478146	44478212	3.21e-06	LOC105607568
14	44514537	44514632	3.21e-06	ZNF181
14	44535428	44536950	3.21e-06	ZNF599
14	44569029	44569155	3.21e-06	LOC105607569
14	44683231	44684684	3.21e-06	ZNF792
14	44736798	44737069	3.21e-06	GRAMD1A
14	44776325	44776340	3.21e-06	HPN
14	44772755	44772896	3.21e-06	SCN1B
14	44842839	44842878	3.21e-06	FXYD3
14	44849551	44850056	3.21e-06	LGI4
14	44874609	44874669	3.21e-06	FXYD5
14	44860764	44860824	3.21e-06	LOC101115476
13	10852822	10852974	3.21e-06	PRKCQ
13	11396308	11396483	3.21e-06	SFMBT2
13	11612032	11612793	3.21e-06	LOC101114294
13	11669970	11670347	3.21e-06	ITIH5
1	72200	72347	3.21e-06	RTP5
1	83152	83227	3.21e-06	PDCD1
1	111340	111426	3.21e-06	GAL3ST2
1	134600	134856	3.21e-06	D2HGDH
1	170695	170792	3.21e-06	ING5
1	192608	192630	3.21e-06	DTYMK
1	198053	198190	3.21e-06	ATG4B
1	212657	212898	3.21e-06	THAP4
1	258067	258226	3.21e-06	BOK
1	291995	292024	3.21e-06	STK25
1	307046	307135	3.21e-06	FARP2
1	408747	408845	3.21e-06	SEPT2
1	473853	474059	3.21e-06	HDLBP
1	507559	507719	3.21e-06	ANO7
1	536617	536747	3.21e-06	PPP1R7
1	551723	551955	3.21e-06	PASK
1	588556	589039	3.21e-06	MTERF4
1	599056	599136	3.21e-06	SNED1
1	703276	703446	3.21e-06	CROCC2
1	734349	734630	3.21e-06	LOC106990826
1	743479	743568	3.21e-06	C1H2orf54
1	747504	747658	3.21e-06	AGXT
8	47708749	47708868	3.2e-06	ANKRD6
8	47820347	47820615	3.2e-06	LOC101110340
8	47866737	47867114	3.2e-06	RRAGD
8	47903596	47903626	3.2e-06	UBE2J1
8	47949241	47949347	3.2e-06	GABRR2
8	48008512	48008615	3.2e-06	GABRR1
8	48053715	48053851	3.2e-06	PM20D2
8	48097206	48097225	3.2e-06	SRSF12
8	48130334	48130839	3.2e-06	PNRC1
8	48215522	48215610	3.2e-06	RNGTT
8	31584487	31584558	3.2e-06	PREP
8	31926247	31926731	3.2e-06	POPDC3
8	31957920	31958145	3.2e-06	BVES
8	32023079	32023436	3.2e-06	LIN28B
8	32153645	32153965	3.2e-06	HACE1
4	118809917	118809999	3.2e-06	ESYT2
4	118894646	118895093	3.2e-06	WDR60
4	119011757	119011895	3.2e-06	VIPR2
18	19510541	19510834	3.2e-06	ACAN
18	19547014	19547297	3.2e-06	HAPLN3
18	19568032	19568187	3.2e-06	MFGE8
18	19748116	19748291	3.2e-06	ABHD2
18	19797052	19797207	3.2e-06	RLBP1
14	43800192	43800312	3.2e-06	LSM14A
3	207709929	207710081	3.19e-06	LTBR
3	207718538	207719470	3.19e-06	LOC106991088
3	207730169	207730362	3.19e-06	SCNN1A
3	207757649	207757727	3.19e-06	TNFRSF1A
3	207763179	207763185	3.19e-06	PLEKHG6
3	207844925	207844987	3.19e-06	CD9
3	207944582	207944636	3.19e-06	VWF
3	192789908	192790049	3.19e-06	ABCC9
3	192966930	192967303	3.19e-06	KCNJ8
2	802625	802696	3.19e-06	PXDN
2	850005	850148	3.19e-06	MYT1L
2	1747688	1747855	3.19e-06	TSSC1
25	3953529	3953667	3.19e-06	TRIM67
25	3970447	3970542	3.19e-06	C25H1orf131
25	4009349	4009456	3.19e-06	GNPAT
25	4062891	4063019	3.19e-06	SPRTN
25	4056645	4056685	3.19e-06	EXOC8
25	4082226	4082287	3.19e-06	EGLN1
25	4289834	4289948	3.19e-06	TSNAX
25	4498083	4499072	3.19e-06	DISC1
14	57506985	57507444	3.19e-06	LOC101108945
14	57532432	57532558	3.19e-06	LOC101109476
14	57577191	57577235	3.19e-06	LOC101117099
14	57604759	57604773	3.19e-06	LOC101109733
14	57633337	57633419	3.19e-06	LOC105601991
14	57649024	57649038	3.19e-06	LOC101109994
14	57668915	57668935	3.19e-06	LOC105601907
14	57728728	57728733	3.19e-06	LOC106991608
14	57945214	57945846	3.19e-06	LOC106991609
14	58009472	58009598	3.19e-06	LOC101111046
14	58057135	58057143	3.19e-06	ZNF331
14	58078904	58079276	3.19e-06	LOC101111313
14	58095182	58095208	3.19e-06	DPRX
14	58121915	58122073	3.19e-06	LOC101111573
14	58150737	58150924	3.19e-06	LOC101111827
14	58170780	58170938	3.19e-06	LOC101112084
14	58226637	58228320	3.19e-06	NLRP12
14	58244549	58244942	3.19e-06	LOC101112343
14	58260401	58260688	3.19e-06	LOC101112843
14	58275186	58275555	3.19e-06	LOC101113094
14	58305554	58305712	3.19e-06	LOC101117868
14	58323685	58323887	3.19e-06	LOC105601996
14	58338408	58338460	3.19e-06	LOC101113357
14	58364481	58364703	3.19e-06	LOC101113619
14	58383233	58383455	3.19e-06	LOC105601909
14	58397511	58397669	3.19e-06	LOC101113879
14	57982910	57983449	3.19e-06	LOC106991610
13	8692930	8693003	3.19e-06	MACROD2
13	9537753	9537908	3.19e-06	KIF16B
26	18601164	18601250	3.18e-06	MTMR7
26	18658244	18658321	3.18e-06	VPS37A
26	18693597	18693713	3.18e-06	CNOT7
26	18724416	18724548	3.18e-06	ZDHHC2
26	18805132	18805289	3.18e-06	MICU3
26	18892427	18892577	3.18e-06	LOC105605177
26	18919366	18919651	3.18e-06	FGF20
2	215548645	215548790	3.18e-06	VWC2L
2	215696805	215696902	3.18e-06	BARD1
2	215950621	215950726	3.18e-06	ABCA12
2	216284922	216285078	3.18e-06	ATIC
2	216312673	216312741	3.18e-06	FN1
21	26337480	26338412	3.18e-06	LOC101106638
21	26348225	26349157	3.18e-06	LOC101106894
21	26362567	26363319	3.18e-06	LOC101107148
21	26388114	26388254	3.18e-06	LOC101107914
21	26405244	26406173	3.18e-06	LOC101102436
21	26431354	26432262	3.18e-06	LOC101108970
21	26462709	26462843	3.18e-06	LOC101102682
21	26478892	26479010	3.18e-06	LOC101109750
21	26503665	26504666	3.18e-06	LOC101110281
21	26523737	26524666	3.18e-06	LOC101102942
21	26567437	26568189	3.18e-06	LOC105604042
21	26562386	26562405	3.18e-06	LOC101110550
21	26576682	26577617	3.18e-06	LOC101103194
21	26594966	26595895	3.18e-06	LOC101103682
21	26635205	26635754	3.18e-06	LOC101110802
21	26640443	26641093	3.18e-06	LOC105604043
21	26644640	26644663	3.18e-06	LOC101111061
21	26668086	26668108	3.18e-06	LOC101111327
21	26680509	26681429	3.18e-06	LOC101111589
21	26695332	26696264	3.18e-06	LOC101111842
21	26707788	26708735	3.18e-06	LOC101112097
21	26721853	26722094	3.18e-06	LOC101112611
21	26728296	26729228	3.18e-06	LOC101112863
21	26745176	26746099	3.18e-06	LOC101104189
21	26765009	26765938	3.18e-06	LOC101113113
21	26782420	26783121	3.18e-06	LOC101113374
21	26815051	26815977	3.18e-06	LOC101104437
21	26846687	26846868	3.18e-06	LOC101114148
21	26859210	26860136	3.18e-06	LOC101114401
21	26883920	26884861	3.18e-06	LOC101104697
21	26889129	26890070	3.18e-06	LOC101104942
21	26916553	26917494	3.18e-06	LOC101105196
21	26936399	26937013	3.18e-06	LOC101114913
21	27017579	27018418	3.18e-06	LOC101105698
21	27040511	27041443	3.18e-06	LOC101105957
21	27062172	27063128	3.18e-06	LOC101115413
21	27081209	27082147	3.18e-06	LOC101115664
21	27105290	27106249	3.18e-06	LOC101115918
21	27117347	27118285	3.18e-06	LOC101106211
21	27132862	27132876	3.18e-06	LOC101106470
21	27210017	27210943	3.18e-06	LOC101106723
21	27224903	27225436	3.18e-06	LOC101116946
21	27261239	27261381	3.18e-06	PANX3
21	27271252	27271401	3.18e-06	TBRG1
21	27295216	27295325	3.18e-06	SIAE
21	26983855	26984799	3.18e-06	LOC101105451
21	26967364	26968290	3.18e-06	LOC101115168
21	27180318	27181244	3.18e-06	LOC101116438
21	27147875	27148801	3.18e-06	LOC101116187
15	75922589	75922591	3.18e-06	PTPRJ
15	76007290	76007925	3.18e-06	LOC101121546
15	76031790	76032734	3.18e-06	LOC101121800
15	76047444	76048379	3.18e-06	LOC101120521
15	76063570	76064496	3.18e-06	LOC101120776
15	76070968	76071894	3.18e-06	LOC101121037
15	76081375	76082301	3.18e-06	LOC101121290
15	76102748	76103356	3.18e-06	LOC101122053
15	76114771	76115697	3.18e-06	LOC101122305
15	76125231	76126157	3.18e-06	LOC101122551
15	76135534	76136289	3.18e-06	LOC101122813
15	76143089	76143631	3.18e-06	LOC105602381
15	76182516	76183514	3.18e-06	LOC101123581
15	76174792	76175736	3.18e-06	LOC101123324
15	76192558	76193331	3.18e-06	LOC101121798
15	76223738	76224664	3.18e-06	LOC101122549
15	76265399	76266337	3.18e-06	LOC101102264
15	76253220	76254146	3.18e-06	LOC101122811
15	76297090	76298034	3.18e-06	LOC101102758
15	76329864	76329993	3.18e-06	LOC101123067
15	76343752	76344663	3.18e-06	LOC105613586
15	76373728	76374651	3.18e-06	LOC101103756
15	76388610	76389524	3.18e-06	LOC105613588
15	76405640	76406554	3.18e-06	LOC101123579
15	76419554	76420462	3.18e-06	LOC101104270
15	76437773	76438696	3.18e-06	LOC101104526
15	76466626	76467552	3.18e-06	LOC101104781
15	76495748	76496656	3.18e-06	LOC101105276
15	76516533	76517450	3.18e-06	LOC101105526
15	76513829	76514755	3.18e-06	LOC101102009
15	76542387	76543029	3.18e-06	LOC101106033
15	76587977	76588912	3.18e-06	LOC105602384
15	76579040	76579903	3.18e-06	LOC101106283
15	76601201	76602127	3.18e-06	LOC101102262
15	76608041	76608982	3.18e-06	LOC101106544
15	76620403	76621293	3.18e-06	LOC101106793
15	76635464	76636387	3.18e-06	LOC101107043
15	76674188	76675105	3.18e-06	LOC101107550
15	76687585	76687687	3.18e-06	LOC101108078
15	76700518	76701462	3.18e-06	LOC101102512
15	76715000	76715938	3.18e-06	LOC101108601
15	76730043	76730966	3.18e-06	LOC101109120
15	76743574	76744512	3.18e-06	LOC101109389
15	76755039	76755977	3.18e-06	LOC101109644
15	76765604	76766542	3.18e-06	LOC101109909
15	76788686	76789624	3.18e-06	LOC101110447
15	76810559	76811494	3.18e-06	LOC101111227
15	76825185	76825364	3.18e-06	LOC101111488
15	76832598	76832657	3.18e-06	LOC101112001
15	76831341	76832288	3.18e-06	LOC101111745
15	76854048	76854977	3.18e-06	LOC101112259
15	76860151	76861095	3.18e-06	LOC101112513
15	76883640	76884596	3.18e-06	LOC101113011
15	76874134	76875075	3.18e-06	LOC101112763
15	76897536	76898498	3.18e-06	LOC101113273
15	76168314	76169219	3.18e-06	LOC101121544
15	76217598	76218524	3.18e-06	LOC101122303
15	76774471	76775499	3.18e-06	LOC101110175
15	48207100	48208059	3.18e-06	LOC101114975
15	48230600	48231538	3.18e-06	LOC101108251
15	48239358	48240302	3.18e-06	LOC101108512
15	48271669	48272610	3.18e-06	LOC101115731
15	48295834	48296796	3.18e-06	LOC101108773
15	48284680	48285630	3.18e-06	LOC101115987
15	48308928	48309866	3.18e-06	LOC101109039
15	48314035	48314970	3.18e-06	LOC101109298
15	48337997	48338122	3.18e-06	LOC101109561
15	48347198	48348178	3.18e-06	LOC101116254
15	48354614	48354996	3.18e-06	LOC101116507
15	48392640	48393593	3.18e-06	LOC101109826
15	48383854	48384801	3.18e-06	LOC101116764
15	48410073	48411038	3.18e-06	LOC101110085
15	48418373	48419320	3.18e-06	LOC101110358
15	48430528	48430791	3.18e-06	LOC101117018
15	48445512	48445585	3.18e-06	LOC101117278
15	48457286	48458227	3.18e-06	LOC101117534
15	48483784	48484740	3.18e-06	LOC101117788
15	48503310	48503326	3.18e-06	LOC101118050
15	48528191	48529147	3.18e-06	LOC101110866
15	48537965	48538906	3.18e-06	LOC101118303
15	48558345	48559286	3.18e-06	LOC101118816
15	48568984	48569667	3.18e-06	LOC101119076
15	48570845	48571792	3.18e-06	LOC101119333
15	48585144	48586085	3.18e-06	LOC101111120
15	48619535	48620476	3.18e-06	LOC101119585
15	48628547	48629506	3.18e-06	LOC101111389
15	48642324	48643076	3.18e-06	LOC101111655
15	48652445	48653320	3.18e-06	LOC101111902
15	48665119	48665277	3.18e-06	LOC101112158
15	48686494	48686849	3.18e-06	LOC101112416
15	48679053	48679575	3.18e-06	LOC101119847
15	48707555	48708526	3.18e-06	LOC101113096
15	48711992	48712102	3.18e-06	LOC101112671
15	48739143	48739690	3.18e-06	TRIM68
15	48746867	48747248	3.18e-06	LOC105602278
15	48758906	48759925	3.18e-06	LOC101120356
15	48789906	48790847	3.18e-06	LOC101113881
15	48830376	48831326	3.18e-06	LOC101120602
15	48854405	48854815	3.18e-06	LOC101114136
15	48870268	48871218	3.18e-06	LOC101114385
15	48936013	48936112	3.18e-06	LOC101121118
15	48951378	48952322	3.18e-06	LOC101121373
15	48979795	48980745	3.18e-06	LOC101121627
15	48999521	48999928	3.18e-06	TRIM21
15	49014744	49015691	3.18e-06	LOC101121883
15	49032667	49032786	3.18e-06	LOC101122382
15	49044071	49045012	3.18e-06	LOC101122626
15	49096344	49096951	3.18e-06	LOC105614409
15	49156575	49157576	3.18e-06	LOC101123149
15	49181659	49181794	3.18e-06	RRM1
15	49172122	49173138	3.18e-06	LOC101123408
15	48250797	48251735	3.18e-06	LOC101115228
5	56208063	56208110	3.17e-06	JAKMIP2
24	40609165	40609319	3.17e-06	GRIFIN
24	40640930	40642186	3.17e-06	CHST12
24	40677570	40677935	3.17e-06	LOC105604828
24	40680450	40680571	3.17e-06	LOC101112623
24	40713928	40714059	3.17e-06	EIF3B
24	40794974	40795054	3.17e-06	SNX8
24	40812203	40812480	3.17e-06	FTSJ2
24	40804418	40804587	3.17e-06	NUDT1
24	40820449	40820522	3.17e-06	MAD1L1
24	40976085	40976214	3.17e-06	LOC105604879
24	41218951	41219100	3.17e-06	PSMG3
24	41235050	41235247	3.17e-06	TMEM184A
24	41236228	41236314	3.17e-06	MAFK
24	41266297	41266508	3.17e-06	INTS1
24	41286957	41287346	3.17e-06	LOC105604880
24	41417513	41417982	3.17e-06	GPR146
24	41440589	41440759	3.17e-06	C24H7orf50
24	41449930	41450072	3.17e-06	LOC105604882
24	41459860	41459932	3.17e-06	LOC101120042
24	41515219	41515257	3.17e-06	GET4
24	41525768	41525903	3.17e-06	SUN1
24	41536390	41536723	3.17e-06	LOC105604834
24	41539173	41539308	3.17e-06	LOC105604883
24	41573813	41573940	3.17e-06	DNAAF5
24	40500709	40500848	3.17e-06	IQCE
24	40530833	40530955	3.17e-06	TTYH3
24	40562610	40562673	3.17e-06	LFNG
18	961317	961412	3.17e-06	SNURF
18	976396	976507	3.17e-06	SNRPN
18	1326961	1327104	3.17e-06	UBE3A
17	71611022	71611130	3.17e-06	LOC101119335
17	71630360	71630508	3.17e-06	SMPD4
17	71620651	71620805	3.17e-06	LOC101120606
17	71674609	71675745	3.17e-06	LOC106991716
17	71710855	71711132	3.17e-06	LOC101119851
17	71722694	71722842	3.17e-06	LOC106991690
17	71736467	71737085	3.17e-06	SCARF2
17	71757025	71757145	3.17e-06	DGCR14
17	71771458	71771607	3.17e-06	SLC25A1
17	71800166	71800235	3.17e-06	LOC101120607
17	71859952	71860023	3.17e-06	UFD1L
17	71874090	71874140	3.17e-06	CDC45
17	71989794	71989919	3.17e-06	C17H22orf29
17	72001926	72002062	3.17e-06	TXNRD2
17	72051449	72051663	3.17e-06	ARVCF
17	72083714	72083843	3.17e-06	TANGO2
17	72110432	72110570	3.17e-06	DGCR8
17	72125347	72125528	3.17e-06	TRMT2A
17	72129838	72129995	3.17e-06	RANBP1
17	72144141	72144249	3.17e-06	ZDHHC8
17	72219301	72220911	3.17e-06	RTN4R
6	81012199	81012263	3.16e-06	EPHA5
6	4800176	4800260	3.16e-06	PRDM5
3	220150	220239	3.16e-06	LOC101123026
3	277946	277988	3.16e-06	EHMT1
3	385079	385129	3.16e-06	ARRDC1
3	409295	409436	3.16e-06	ZMYND19
3	421158	421245	3.16e-06	DPH7
3	440894	441406	3.16e-06	MRPL41
3	450475	450555	3.16e-06	PNPLA7
3	523546	523711	3.16e-06	NSMF
3	544013	544429	3.16e-06	LCNL1
3	599340	599555	3.16e-06	LOC101103463
3	635592	635642	3.16e-06	NELFB
3	643262	643349	3.16e-06	FAM166A
3	648679	648829	3.16e-06	LOC101108730
3	687851	687988	3.16e-06	ENTPD8
3	691260	691680	3.16e-06	NOXA1
3	713869	713932	3.16e-06	EXD3
3	795277	795492	3.16e-06	TRAF2
3	831649	831672	3.16e-06	MAMDC4
3	823175	823266	3.16e-06	EDF1
3	850181	850317	3.16e-06	RABL6
3	837946	838006	3.16e-06	C3H9orf172
3	864596	864696	3.16e-06	CCDC183
3	874813	874851	3.16e-06	TMEM141
3	900051	900082	3.16e-06	LCN15
3	895051	895121	3.16e-06	LCN8
3	914021	914046	3.16e-06	LCN6
3	946998	947020	3.16e-06	LOC105607196
3	961713	961742	3.16e-06	C3H9orf116
3	974626	975284	3.16e-06	PPP1R26
3	1188914	1189585	3.16e-06	OLFM1
15	18004298	18004354	3.16e-06	DDX10
15	18789377	18790202	3.16e-06	C15H11orf87
3	1333323	1333358	3.15e-06	FCN1
3	1375735	1375783	3.15e-06	COL5A1
3	1410779	1411179	3.15e-06	LOC106991027
3	1724494	1724523	3.15e-06	TMEM210
3	1730514	1730717	3.15e-06	ANAPC2
3	1735948	1736147	3.15e-06	SSNA1
3	1749478	1749612	3.15e-06	NDOR1
3	1745402	1745484	3.15e-06	TPRN
3	1748701	1749108	3.15e-06	TMEM203
3	1760849	1760881	3.15e-06	RNF208
3	1775047	1775170	3.15e-06	SLC34A3
3	1772707	1772888	3.15e-06	RNF224
3	1784215	1784308	3.15e-06	LOC101109608
3	1797029	1797622	3.15e-06	LOC106990978
3	1953506	1953718	3.15e-06	BRD3
3	2045230	2045530	3.15e-06	VAV2
16	71276395	71276548	3.15e-06	IRX4
16	71318407	71318442	3.15e-06	LOC105602659
16	71335830	71335883	3.15e-06	NDUFS6
16	71339241	71339540	3.15e-06	MRPL36
16	71490959	71491389	3.15e-06	LPCAT1
16	71529893	71530178	3.15e-06	SLC6A3
16	71562390	71562537	3.15e-06	LOC106991652
16	71590808	71590908	3.15e-06	CLPTM1L
16	71613508	71613608	3.15e-06	TERT
15	3853247	3853370	3.15e-06	PDGFD
15	3983359	3984774	3.15e-06	DDI1
12	51769618	51769735	3.15e-06	PRDM2
12	51985731	51985769	3.15e-06	PDPN
12	52086397	52086475	3.15e-06	LRRC38
12	52191000	52191557	3.15e-06	LOC101110955
12	52214666	52215185	3.15e-06	LOC101111473
12	52264369	52264656	3.15e-06	LOC105613543
12	52274772	52275058	3.15e-06	LOC101111985
12	52294810	52295385	3.15e-06	LOC101112241
12	52305811	52306097	3.15e-06	LOC101112497
12	52351914	52352200	3.15e-06	LOC101112749
12	52365256	52365342	3.15e-06	LOC101112997
12	52391846	52392418	3.15e-06	LOC101113257
12	52414255	52414822	3.15e-06	LOC101113513
12	52492015	52492143	3.15e-06	LOC101114039
12	52506219	52506505	3.15e-06	LOC101114293
12	52525796	52525995	3.15e-06	LOC101114542
12	52579087	52579659	3.15e-06	LOC101115051
12	52601932	52601935	3.15e-06	LOC105601896
12	52633898	52634016	3.15e-06	LOC105601879
12	52686032	52686347	3.15e-06	C12H1orf158
1	250083994	250084073	3.15e-06	IL20RB
1	250132312	250133024	3.15e-06	NCK1
1	250166365	250166790	3.15e-06	LOC105604278
1	250205816	250207048	3.15e-06	SLC35G2
3	198610996	198611054	3.14e-06	STRAP
3	198800135	198800191	3.14e-06	EPS8
3	192080828	192080901	3.14e-06	ETNK1
3	192144715	192145506	3.14e-06	LOC101116132
3	192232670	192232765	3.14e-06	C2CD5
3	192401486	192401721	3.14e-06	ST8SIA1
3	192620943	192621155	3.14e-06	LOC101115359
3	192688464	192688606	3.14e-06	CMAS
21	26205539	26205716	3.14e-06	TMEM225
21	26222370	26222412	3.14e-06	VWA5A
21	26259051	26259983	3.14e-06	LOC101105866
21	26282105	26283034	3.14e-06	LOC101106380
20	27500160	27500223	3.14e-06	LOC101108171
20	27509649	27511481	3.14e-06	LOC101108432
20	27571193	27571206	3.14e-06	LOC101110710
20	27663730	27663951	3.14e-06	OLA-I
20	27700123	27700324	3.14e-06	LOC101110973
20	27712038	27712214	3.14e-06	LOC101111233
20	27727705	27727935	3.14e-06	TRIM26
20	27753780	27753895	3.14e-06	TRIM15
20	27767513	27767608	3.14e-06	TRIM10
20	27778666	27778761	3.14e-06	TRIM40
20	27818004	27818238	3.14e-06	TRIM31
20	27860008	27860364	3.14e-06	RNF39
20	27862862	27862970	3.14e-06	PPP1R11
20	27872313	27872448	3.14e-06	ZNRD1
20	27893211	27894472	3.14e-06	ZFP57
20	27899748	27899861	3.14e-06	MOG
20	27927430	27927615	3.14e-06	GABBR1
20	28008552	28009019	3.14e-06	LOC101113705
20	28027776	28028330	3.14e-06	LOC101111325
20	28043445	28043459	3.14e-06	LOC101113965
20	28047615	28047907	3.14e-06	LOC101111587
20	28075454	28076410	3.14e-06	LOC101111839
20	28069693	28069868	3.14e-06	LOC101114220
20	28087992	28088948	3.14e-06	LOC101112095
20	28112738	28113661	3.14e-06	LOC101114731
20	28099272	28100216	3.14e-06	LOC101114473
20	28104579	28104624	3.14e-06	LOC101112357
20	28129550	28130473	3.14e-06	LOC101112857
20	28140668	28141321	3.14e-06	LOC101113109
20	28158433	28159356	3.14e-06	LOC101113633
20	28178277	28179200	3.14e-06	LOC101113894
20	28199653	28200597	3.14e-06	LOC105613647
20	28209399	28209770	3.14e-06	LOC106991794
20	28222386	28223369	3.14e-06	LOC101114399
20	28216365	28217312	3.14e-06	LOC101115488
20	28231773	28232738	3.14e-06	LOC101114653
20	28251310	28252380	3.14e-06	LOC101114912
20	28275644	28276603	3.14e-06	LOC101115740
20	28269101	28270036	3.14e-06	LOC101115167
20	28285112	28286053	3.14e-06	LOC101115411
20	28308991	28309932	3.14e-06	LOC101115916
20	28300909	28301838	3.14e-06	LOC101115662
20	28326497	28327127	3.14e-06	LOC101116185
20	28343145	28344086	3.14e-06	LOC101116688
20	28364987	28365928	3.14e-06	LOC101116944
20	28389251	28390189	3.14e-06	LOC101117202
20	28381627	28382563	3.14e-06	LOC101115997
20	28450835	28451776	3.14e-06	LOC101118231
20	28444930	28445874	3.14e-06	LOC101117974
20	28470154	28471092	3.14e-06	LOC101118485
20	28490019	28490866	3.14e-06	LOC101119001
20	28479091	28479189	3.14e-06	LOC101118741
20	28484971	28485157	3.14e-06	LOC101116262
20	28498508	28499449	3.14e-06	LOC101119263
3	106956778	106956828	3.13e-06	TSPAN8
3	107249429	107249886	3.13e-06	LGR5
2	110811249	110811374	3.13e-06	CBR4
2	110853834	110853966	3.13e-06	LOC101122413
2	110995972	110996099	3.13e-06	LOC105611786
2	111273675	111273746	3.13e-06	LOC101115261
2	111341231	111341296	3.13e-06	ANXA10
2	111485285	111485382	3.13e-06	MFSD14B
2	111674410	111675375	3.13e-06	LOC101123184
16	70500001	70500090	3.13e-06	SDHA
16	70530713	70530822	3.13e-06	PDCD6
16	70555459	70555520	3.13e-06	AHRR
16	70641174	70641317	3.13e-06	EXOC3
16	70678931	70679020	3.13e-06	SLC9A3
16	70790736	70790904	3.13e-06	CEP72
16	70828715	70828906	3.13e-06	TPPP
16	70852091	70852110	3.13e-06	BRD9
16	70864156	70864211	3.13e-06	TRIP13
1	118101947	118102008	3.13e-06	DCAF6
1	118259452	118259571	3.13e-06	GPR161
1	118358397	118358509	3.13e-06	TIPRL
1	118487956	118488014	3.13e-06	SFT2D2
1	118552788	118553052	3.13e-06	TBX19
1	118667042	118668174	3.13e-06	LOC101111513
1	118729144	118729181	3.13e-06	LOC101111769
1	118812655	118812836	3.13e-06	CLIC6
1	119035876	119035962	3.13e-06	RCAN1
1	119097474	119097860	3.13e-06	KCNE1
9	93852538	93852646	3.12e-06	COL14A1
9	94086909	94086968	3.12e-06	MRPL13
9	94127458	94127650	3.12e-06	MTBP
9	94204034	94204221	3.12e-06	SNTB1
6	115708950	115709111	3.12e-06	POLN
6	115811360	115811444	3.12e-06	NAT8L
6	115847878	115847927	3.12e-06	NELFA
6	115881685	115881786	3.12e-06	WHSC1
6	115964963	115965171	3.12e-06	LETM1
6	115993486	115993626	3.12e-06	FGFR3
6	116008908	116009024	3.12e-06	LOC106991222
6	116044406	116044468	3.12e-06	LOC101104153
6	116047236	116047559	3.12e-06	LOC106991247
6	116057084	116057206	3.12e-06	TMEM129
6	116052282	116052443	3.12e-06	LOC106990166
6	116068596	116068733	3.12e-06	SLBP
6	116220862	116220868	3.12e-06	CTBP1
6	116267239	116267474	3.12e-06	SPON2
6	116290386	116290418	3.12e-06	LOC101105412
6	116345679	116345866	3.12e-06	FGFRL1
6	116373567	116373670	3.12e-06	IDUA
6	116405891	116406041	3.12e-06	DGKQ
6	116411265	116411373	3.12e-06	TMEM175
6	116430900	116430940	3.12e-06	GAK
6	116495562	116495592	3.12e-06	CPLX1
6	116628707	116628881	3.12e-06	UVSSA
6	116661159	116661354	3.12e-06	MAEA
6	116680120	116680524	3.12e-06	LOC101108322
6	116690167	116691210	3.12e-06	LOC105601929
6	115600639	115600678	3.12e-06	ZFYVE28
6	115648919	115649147	3.12e-06	HAUS3
4	35437991	35438141	3.12e-06	SEMA3D
22	12511759	12511870	3.12e-06	PCGF5
22	12741692	12741756	3.12e-06	HECTD2
22	12883250	12884189	3.12e-06	PPP1R3C
22	13041151	13041272	3.12e-06	TNKS2
22	13121529	13121695	3.12e-06	BTAF1
22	13248661	13248885	3.12e-06	CPEB3
13	10630139	10630195	3.12e-06	PFKFB3
12	77301331	77301429	3.12e-06	KIF14
12	77330466	77330594	3.12e-06	DDX59
12	77397041	77397179	3.12e-06	CAMSAP2
12	77522472	77522526	3.12e-06	C12H1orf106
12	77543382	77543514	3.12e-06	LOC105610049
12	77559876	77559975	3.12e-06	LOC105610048
12	77576803	77576916	3.12e-06	KIF21B
12	77626610	77626737	3.12e-06	CACNA1S
12	77684437	77684607	3.12e-06	LOC105610045
12	77690138	77690275	3.12e-06	TMEM9
12	77734167	77734278	3.12e-06	IGFN1
12	77806540	77806559	3.12e-06	PKP1
12	77860280	77860287	3.12e-06	LOC105610042
12	77872855	77872869	3.12e-06	LOC101109820
12	77893580	77893764	3.12e-06	ADIPOR1
12	77902351	77902788	3.12e-06	KLHL12
12	77934098	77934340	3.12e-06	RABIF
12	77954311	77954645	3.12e-06	LOC105616599
12	77996221	77996322	3.12e-06	LOC101110351
12	78031648	78031802	3.12e-06	LOC106991504
12	78147403	78147572	3.12e-06	SYT2
12	78213636	78213685	3.12e-06	LOC101110859
24	1601771	1601846	3.11e-06	TSC2
24	1619280	1621210	3.11e-06	PKD1
24	1660951	1661050	3.11e-06	RAB26
24	1676195	1676252	3.11e-06	TRAF7
24	1687020	1687088	3.11e-06	CASKIN1
24	1716007	1716098	3.11e-06	BRICD5
24	1712000	1712048	3.11e-06	MLST8
24	1727150	1727286	3.11e-06	E4F1
24	1721183	1721191	3.11e-06	PGP
24	1743539	1743685	3.11e-06	ECI1
24	1739206	1739256	3.11e-06	DNASE1L2
24	1763888	1764043	3.11e-06	RNPS1
24	1832111	1832372	3.11e-06	ABCA3
24	1924778	1924971	3.11e-06	CCNF
24	1948795	1949084	3.11e-06	NTN3
24	1941659	1941767	3.11e-06	C24H16orf59
24	1973494	1973557	3.11e-06	TBC1D24
24	1989904	1990026	3.11e-06	ATP6V0C
24	1990915	1990997	3.11e-06	AMDHD2
24	2009848	2009973	3.11e-06	PDPK1
24	2073565	2073816	3.11e-06	KCTD5
24	2105485	2105533	3.11e-06	PRSS27
24	2153023	2153271	3.11e-06	PRSS22
24	2206366	2206494	3.11e-06	LOC101117984
24	2204984	2205025	3.11e-06	ZG16B
24	2226526	2226592	3.11e-06	LOC101118241
24	2240105	2240131	3.11e-06	PRSS33
24	2258442	2258612	3.11e-06	TCEB2
24	2265599	2272182	3.11e-06	LOC101118752
24	2263777	2263922	3.11e-06	LOC106991905
24	2306211	2306311	3.11e-06	FLYWCH2
24	2331443	2331930	3.11e-06	FLYWCH1
24	2358259	2358339	3.11e-06	KREMEN2
24	2360666	2360815	3.11e-06	PAQR4
24	2364063	2364124	3.11e-06	PKMYT1
24	2422738	2422858	3.11e-06	CCDC64B
24	2411490	2412137	3.11e-06	CLDN6
24	2409576	2410226	3.11e-06	CLDN9
24	2418350	2418478	3.11e-06	HCFC1R1
24	2416899	2416951	3.11e-06	TNFRSF12A
24	2420006	2420121	3.11e-06	THOC6
24	2451658	2451864	3.11e-06	LOC106991906
[truncated: 1,485 more rows]
