# Supplementary material for: Genetic structure and selective sweeps in Kirghiz sheep using SNP50K bead chip
Source: Front Genet. 2024 Aug 21;15:1432105. doi: 10.3389/fgene.2024.1432105 (PMC11371558; doi:10.3389/fgene.2024.1432105)
Supplement: Supplementary file 1 [file DataSheet1.ZIP › Supplementary data 4.xlsx]

## Sheet: GO
ONTOLOGY	ID	Description	GeneRatio	BgRatio	pvalue	p.adjust	qvalue	geneID	Count
BP	GO:0019318	hexose metabolic process	5/122	49/4831	0.00742391	0.788758	0.788543	GPI/PFKFB3/ADIPOR1/PFKFB2/GAPDH	5
BP	GO:0070228	regulation of lymphocyte apoptotic process	3/122	18/4831	0.00971814	0.788758	0.788543	PRKCQ/IL10/CD27	3
BP	GO:0005996	monosaccharide metabolic process	5/122	54/4831	0.0111433	0.788758	0.788543	GPI/PFKFB3/ADIPOR1/PFKFB2/GAPDH	5
BP	GO:0006096	glycolytic process	3/122	20/4831	0.0130882	0.788758	0.788543	GPI/ENO2/GAPDH	3
BP	GO:0006165	nucleoside diphosphate phosphorylation	3/122	20/4831	0.0130882	0.788758	0.788543	GPI/ENO2/GAPDH	3
BP	GO:0006757	ATP generation from ADP	3/122	20/4831	0.0130882	0.788758	0.788543	GPI/ENO2/GAPDH	3
BP	GO:0046939	nucleotide phosphorylation	3/122	20/4831	0.0130882	0.788758	0.788543	GPI/ENO2/GAPDH	3
BP	GO:0007041	lysosomal transport	3/122	21/4831	0.0149927	0.788758	0.788543	M6PR/CHMP4B/CCDC91	3
BP	GO:1901880	negative regulation of protein depolymerization	3/122	21/4831	0.0149927	0.788758	0.788543	EPS8/SPEF1/CAPZA3	3
BP	GO:2000106	regulation of leukocyte apoptotic process	3/122	21/4831	0.0149927	0.788758	0.788543	PRKCQ/IL10/CD27	3
BP	GO:0006082	organic acid metabolic process	12/122	237/4831	0.0157784	0.788758	0.788543	FMO2/FMO1/GPI/TNFRSF1A/ADIPOR1/ECI1/BCAT1/ENO2/GAPDH/CPT1B/YARS2/DARS2	12
BP	GO:0031532	actin cytoskeleton reorganization	3/122	22/4831	0.0170457	0.788758	0.788543	ARHGDIB/NTF3/EPS8	3
BP	GO:0051701	biological process involved in interaction with host	3/122	22/4831	0.0170457	0.788758	0.788543	THOC6/CHMP4B/CD4	3
BP	GO:0070227	lymphocyte apoptotic process	3/122	22/4831	0.0170457	0.788758	0.788543	PRKCQ/IL10/CD27	3
BP	GO:0051493	regulation of cytoskeleton organization	7/122	106/4831	0.0170581	0.788758	0.788543	CDKN1B/ARHGDIB/NTF3/EPS8/CHMP4B/SPEF1/CAPZA3	7
BP	GO:0046649	lymphocyte activation	9/122	157/4831	0.0170896	0.788758	0.788543	PRKCQ/IL10/CLEC4A/CLEC4D/PTPN6/CD4/CD27/RC3H1/LOC101116896	9
BP	GO:0002684	positive regulation of immune system process	10/122	185/4831	0.0177891	0.788758	0.788543	PRKCQ/LSM14A/IL20/C3AR1/CLEC4D/PTPN6/CD4/CD27/LOC101116896/C1S	10
BP	GO:0043242	negative regulation of protein-containing complex disassembly	3/122	23/4831	0.0192481	0.788758	0.788543	EPS8/SPEF1/CAPZA3	3
BP	GO:0140014	mitotic nuclear division	5/122	63/4831	0.0207109	0.788758	0.788543	CDKN1B/CHAMP1/LSM14A/EPS8/CHMP4B	5
BP	GO:0042110	T cell activation	7/122	111/4831	0.021451	0.788758	0.788543	PRKCQ/CLEC4A/CLEC4D/PTPN6/CD4/CD27/RC3H1	7
BP	GO:0019395	fatty acid oxidation	3/122	25/4831	0.0241033	0.788758	0.788543	ADIPOR1/ECI1/CPT1B	3
BP	GO:1901879	regulation of protein depolymerization	3/122	25/4831	0.0241033	0.788758	0.788543	EPS8/SPEF1/CAPZA3	3
BP	GO:0016601	Rac protein signal transduction	2/122	10/4831	0.0249308	0.788758	0.788543	EPS8/KRAS	2
BP	GO:0045577	regulation of B cell differentiation	2/122	10/4831	0.0249308	0.788758	0.788543	PTPN6/CD27	2
BP	GO:0070232	regulation of T cell apoptotic process	2/122	10/4831	0.0249308	0.788758	0.788543	PRKCQ/CD27	2
BP	GO:0002694	regulation of leukocyte activation	7/122	115/4831	0.0254911	0.788758	0.788543	PRKCQ/IL10/CLEC4D/PTPN6/CD4/CD27/RC3H1	7
BP	GO:0034440	lipid oxidation	3/122	26/4831	0.0267563	0.788758	0.788543	ADIPOR1/ECI1/CPT1B	3
BP	GO:0046031	ADP metabolic process	3/122	26/4831	0.0267563	0.788758	0.788543	GPI/ENO2/GAPDH	3
BP	GO:0071887	leukocyte apoptotic process	3/122	26/4831	0.0267563	0.788758	0.788543	PRKCQ/IL10/CD27	3
BP	GO:0002250	adaptive immune response	6/122	92/4831	0.0280045	0.788758	0.788543	PRKCQ/CLEC4D/PTPN6/CD4/LOC101116896/C1S	6
BP	GO:0006090	pyruvate metabolic process	3/122	27/4831	0.0295592	0.788758	0.788543	GPI/ENO2/GAPDH	3
BP	GO:0097305	response to alcohol	3/122	27/4831	0.0295592	0.788758	0.788543	ITPR2/LRP6/EPS8	3
BP	GO:0032715	negative regulation of interleukin-6 production	2/122	11/4831	0.0299742	0.788758	0.788543	IL10/PTPN6	2
BP	GO:0046425	regulation of receptor signaling pathway via JAK-STAT	2/122	11/4831	0.0299742	0.788758	0.788543	ADIPOR1/PIGU	2
BP	GO:0050909	sensory perception of taste	2/122	11/4831	0.0299742	0.788758	0.788543	LOC101120486/LOC101114857	2
BP	GO:0070527	platelet aggregation	2/122	11/4831	0.0299742	0.788758	0.788543	PRKCQ/PTPN6	2
BP	GO:0007034	vacuolar transport	3/122	28/4831	0.0325114	0.788758	0.788543	M6PR/CHMP4B/CCDC91	3
BP	GO:0009135	purine nucleoside diphosphate metabolic process	3/122	28/4831	0.0325114	0.788758	0.788543	GPI/ENO2/GAPDH	3
BP	GO:0009179	purine ribonucleoside diphosphate metabolic process	3/122	28/4831	0.0325114	0.788758	0.788543	GPI/ENO2/GAPDH	3
BP	GO:0000280	nuclear division	6/122	96/4831	0.0335873	0.788758	0.788543	CDKN1B/CHAMP1/LSM14A/EPS8/CHMP4B/CDC25B	6
BP	GO:0050865	regulation of cell activation	7/122	123/4831	0.0350789	0.788758	0.788543	PRKCQ/IL10/CLEC4D/PTPN6/CD4/CD27/RC3H1	7
BP	GO:0051693	actin filament capping	2/122	12/4831	0.0353838	0.788758	0.788543	EPS8/CAPZA3	2
BP	GO:0070229	negative regulation of lymphocyte apoptotic process	2/122	12/4831	0.0353838	0.788758	0.788543	PRKCQ/CD27	2
BP	GO:0009185	ribonucleoside diphosphate metabolic process	3/122	29/4831	0.0356119	0.788758	0.788543	GPI/ENO2/GAPDH	3
BP	GO:0042127	regulation of cell population proliferation	14/122	331/4831	0.0381366	0.788758	0.788543	KLHL41/CDKN1B/RERG/NTF3/PRKCQ/TBRG1/LOC101111473/ST8SIA1/IL10/APOBEC1/KRAS/PTPN6/ING4/RC3H1	14
BP	GO:0050863	regulation of T cell activation	5/122	74/4831	0.038198	0.788758	0.788543	PRKCQ/PTPN6/CD4/CD27/RC3H1	5
BP	GO:0051261	protein depolymerization	3/122	30/4831	0.0388596	0.788758	0.788543	EPS8/SPEF1/CAPZA3	3
BP	GO:0051249	regulation of lymphocyte activation	6/122	100/4831	0.0398488	0.788758	0.788543	PRKCQ/IL10/PTPN6/CD4/CD27/RC3H1	6
BP	GO:0007080	mitotic metaphase plate congression	2/122	13/4831	0.0411382	0.788758	0.788543	CHAMP1/CHMP4B	2
BP	GO:0019748	secondary metabolic process	2/122	13/4831	0.0411382	0.788758	0.788543	FMO2/FMO1	2
BP	GO:0050732	negative regulation of peptidyl-tyrosine phosphorylation	2/122	13/4831	0.0411382	0.788758	0.788543	NTF3/PTPN6	2
BP	GO:1904892	regulation of receptor signaling pathway via STAT	2/122	13/4831	0.0411382	0.788758	0.788543	ADIPOR1/PIGU	2
BP	GO:2000107	negative regulation of leukocyte apoptotic process	2/122	13/4831	0.0411382	0.788758	0.788543	PRKCQ/CD27	2
BP	GO:0009132	nucleoside diphosphate metabolic process	3/122	31/4831	0.042253	0.788758	0.788543	GPI/ENO2/GAPDH	3
BP	GO:0016052	carbohydrate catabolic process	3/122	31/4831	0.042253	0.788758	0.788543	GPI/ENO2/GAPDH	3
BP	GO:0002682	regulation of immune system process	13/122	305/4831	0.0427333	0.788758	0.788543	PRKCQ/LSM14A/IL2RA/IL10/IL20/C3AR1/CLEC4D/PTPN6/CD4/CD27/RC3H1/LOC101116896/C1S	13
BP	GO:0009725	response to hormone	7/122	131/4831	0.0468138	0.788758	0.788543	RERG/PRKCQ/C2CD5/ADIPOR1/LMO3/ASIP/IL10	7
BP	GO:0002228	natural killer cell mediated immunity	2/122	14/4831	0.0472169	0.788758	0.788543	PTPN6/LOC101116896	2
BP	GO:0006405	RNA export from nucleus	2/122	14/4831	0.0472169	0.788758	0.788543	SSB/THOC6	2
BP	GO:0006739	NADP metabolic process	2/122	14/4831	0.0472169	0.788758	0.788543	FMO2/FMO1	2
BP	GO:0030835	negative regulation of actin filament depolymerization	2/122	14/4831	0.0472169	0.788758	0.788543	EPS8/CAPZA3	2
BP	GO:0030837	negative regulation of actin filament polymerization	2/122	14/4831	0.0472169	0.788758	0.788543	EPS8/CAPZA3	2
BP	GO:0032720	negative regulation of tumor necrosis factor production	2/122	14/4831	0.0472169	0.788758	0.788543	CLEC4A/PTPN6	2
BP	GO:0042267	natural killer cell mediated cytotoxicity	2/122	14/4831	0.0472169	0.788758	0.788543	PTPN6/LOC101116896	2
BP	GO:0070231	T cell apoptotic process	2/122	14/4831	0.0472169	0.788758	0.788543	PRKCQ/CD27	2
BP	GO:1903556	negative regulation of tumor necrosis factor superfamily cytokine production	2/122	14/4831	0.0472169	0.788758	0.788543	CLEC4A/PTPN6	2
BP	GO:0045321	leukocyte activation	9/122	189/4831	0.0484029	0.788758	0.788543	PRKCQ/IL10/CLEC4A/CLEC4D/PTPN6/CD4/CD27/RC3H1/LOC101116896	9
BP	GO:0048285	organelle fission	6/122	105/4831	0.0486608	0.788758	0.788543	CDKN1B/CHAMP1/LSM14A/EPS8/CHMP4B/CDC25B	6
BP	GO:0050778	positive regulation of immune response	6/122	106/4831	0.0505569	0.788758	0.788543	PRKCQ/LSM14A/PTPN6/CD4/LOC101116896/C1S	6
BP	GO:0032787	monocarboxylic acid metabolic process	7/122	134/4831	0.0517946	0.788758	0.788543	GPI/TNFRSF1A/ADIPOR1/ECI1/ENO2/GAPDH/CPT1B	7
BP	GO:0044403	biological process involved in symbiotic interaction	3/122	34/4831	0.0532901	0.788758	0.788543	THOC6/CHMP4B/CD4	3
BP	GO:0006805	xenobiotic metabolic process	2/122	15/4831	0.0536001	0.788758	0.788543	FMO2/FMO1	2
BP	GO:0034109	homotypic cell-cell adhesion	2/122	15/4831	0.0536001	0.788758	0.788543	PRKCQ/PTPN6	2
BP	GO:0050672	negative regulation of lymphocyte proliferation	2/122	15/4831	0.0536001	0.788758	0.788543	IL10/PTPN6	2
BP	GO:0051310	metaphase plate congression	2/122	15/4831	0.0536001	0.788758	0.788543	CHAMP1/CHMP4B	2
BP	GO:0090307	mitotic spindle assembly	2/122	15/4831	0.0536001	0.788758	0.788543	LSM14A/CHMP4B	2
BP	GO:0001817	regulation of cytokine production	8/122	164/4831	0.0544124	0.788758	0.788543	PRKCQ/PANX3/IL10/C3AR1/CLEC4A/PTPN6/CLEC9A/LOC101116896	8
BP	GO:0050670	regulation of lymphocyte proliferation	4/122	57/4831	0.0548306	0.788758	0.788543	PRKCQ/IL10/PTPN6/RC3H1	4
BP	GO:0051258	protein polymerization	4/122	57/4831	0.0548306	0.788758	0.788543	CDKN1B/EPS8/CHMP4B/CAPZA3	4
BP	GO:0050864	regulation of B cell activation	3/122	35/4831	0.0572482	0.788758	0.788543	IL10/PTPN6/CD27	3
BP	GO:0002460	adaptive immune response based on somatic recombination of immune receptors built from immunoglobulin superfamily domains	4/122	58/4831	0.0577877	0.788758	0.788543	PRKCQ/PTPN6/CD4/C1S	4
BP	GO:0019752	carboxylic acid metabolic process	10/122	226/4831	0.0582214	0.788758	0.788543	GPI/TNFRSF1A/ADIPOR1/ECI1/BCAT1/ENO2/GAPDH/CPT1B/YARS2/DARS2	10
BP	GO:0001816	cytokine production	8/122	167/4831	0.0593255	0.788758	0.788543	PRKCQ/PANX3/IL10/C3AR1/CLEC4A/PTPN6/CLEC9A/LOC101116896	8
BP	GO:0002763	positive regulation of myeloid leukocyte differentiation	2/122	16/4831	0.0602689	0.788758	0.788543	IL20/CD4	2
BP	GO:0032272	negative regulation of protein polymerization	2/122	16/4831	0.0602689	0.788758	0.788543	EPS8/CAPZA3	2
BP	GO:0032945	negative regulation of mononuclear cell proliferation	2/122	16/4831	0.0602689	0.788758	0.788543	IL10/PTPN6	2
BP	GO:0050000	chromosome localization	2/122	16/4831	0.0602689	0.788758	0.788543	CHAMP1/CHMP4B	2
BP	GO:0051303	establishment of chromosome localization	2/122	16/4831	0.0602689	0.788758	0.788543	CHAMP1/CHMP4B	2
BP	GO:0097306	cellular response to alcohol	2/122	16/4831	0.0602689	0.788758	0.788543	ITPR2/LRP6	2
BP	GO:0032944	regulation of mononuclear cell proliferation	4/122	59/4831	0.060829	0.788758	0.788543	PRKCQ/IL10/PTPN6/RC3H1	4
BP	GO:0006006	glucose metabolic process	3/122	36/4831	0.061342	0.788758	0.788543	GPI/ADIPOR1/GAPDH	3
BP	GO:0043436	oxoacid metabolic process	10/122	229/4831	0.0625554	0.788758	0.788543	GPI/TNFRSF1A/ADIPOR1/ECI1/BCAT1/ENO2/GAPDH/CPT1B/YARS2/DARS2	10
BP	GO:0051494	negative regulation of cytoskeleton organization	3/122	37/4831	0.065569	0.788758	0.788543	EPS8/SPEF1/CAPZA3	3
BP	GO:0070507	regulation of microtubule cytoskeleton organization	3/122	37/4831	0.065569	0.788758	0.788543	CDKN1B/CHMP4B/SPEF1	3
BP	GO:0070663	regulation of leukocyte proliferation	4/122	61/4831	0.067162	0.788758	0.788543	PRKCQ/IL10/PTPN6/RC3H1	4
BP	GO:0000184	nuclear-transcribed mRNA catabolic process, nonsense-mediated decay	2/122	17/4831	0.0672049	0.788758	0.788543	APOBEC1/MAGOHB	2
BP	GO:0008645	hexose transmembrane transport	2/122	17/4831	0.0672049	0.788758	0.788543	C2CD5/SLC2A3	2
BP	GO:0015749	monosaccharide transmembrane transport	2/122	17/4831	0.0672049	0.788758	0.788543	C2CD5/SLC2A3	2
BP	GO:0030834	regulation of actin filament depolymerization	2/122	17/4831	0.0672049	0.788758	0.788543	EPS8/CAPZA3	2
BP	GO:0070664	negative regulation of leukocyte proliferation	2/122	17/4831	0.0672049	0.788758	0.788543	IL10/PTPN6	2
BP	GO:1904659	glucose transmembrane transport	2/122	17/4831	0.0672049	0.788758	0.788543	C2CD5/SLC2A3	2
BP	GO:2000242	negative regulation of reproductive process	2/122	17/4831	0.0672049	0.788758	0.788543	CDKN1B/ARHGDIB	2
BP	GO:0001819	positive regulation of cytokine production	6/122	114/4831	0.0673557	0.788758	0.788543	PRKCQ/PANX3/IL10/C3AR1/CLEC9A/LOC101116896	6
BP	GO:0044281	small molecule metabolic process	17/122	460/4831	0.0689649	0.788758	0.788543	FMO2/FMO1/FAR2/GPI/TNFRSF1A/PFKFB3/ADIPOR1/ECI1/AHCY/BCAT1/PFKFB2/ENO2/GAPDH/CPT1B/YARS2/DARS2/PANK2	17
BP	GO:0009755	hormone-mediated signaling pathway	3/122	38/4831	0.0699266	0.788758	0.788543	ADIPOR1/LMO3/ASIP	3
BP	GO:1902107	positive regulation of leukocyte differentiation	3/122	38/4831	0.0699266	0.788758	0.788543	IL20/CD4/CD27	3
BP	GO:1902904	negative regulation of supramolecular fiber organization	3/122	38/4831	0.0699266	0.788758	0.788543	EPS8/SPEF1/CAPZA3	3
BP	GO:1903708	positive regulation of hemopoiesis	3/122	38/4831	0.0699266	0.788758	0.788543	IL20/CD4/CD27	3
BP	GO:0006509	membrane protein ectodomain proteolysis	2/122	18/4831	0.0743908	0.788758	0.788543	PRKCQ/IL10	2
BP	GO:0034219	carbohydrate transmembrane transport	2/122	18/4831	0.0743908	0.788758	0.788543	C2CD5/SLC2A3	2
BP	GO:0071901	negative regulation of protein serine/threonine kinase activity	2/122	18/4831	0.0743908	0.788758	0.788543	LRP6/PTPN6	2
BP	GO:0000956	nuclear-transcribed mRNA catabolic process	3/122	39/4831	0.0744121	0.788758	0.788543	SSB/APOBEC1/MAGOHB	3
BP	GO:0002768	immune response-regulating cell surface receptor signaling pathway	3/122	39/4831	0.0744121	0.788758	0.788543	CLEC4D/PTPN6/LOC101116896	3
BP	GO:0030258	lipid modification	3/122	39/4831	0.0744121	0.788758	0.788543	ADIPOR1/ECI1/CPT1B	3
BP	GO:0043244	regulation of protein-containing complex disassembly	3/122	39/4831	0.0744121	0.788758	0.788543	EPS8/SPEF1/CAPZA3	3
BP	GO:0060548	negative regulation of cell death	9/122	208/4831	0.0786733	0.788758	0.788543	CDKN1B/LRP6/PRKCQ/LOC101111473/THOC6/CHMP4B/KRAS/CD27/SPEF1	9
BP	GO:0010628	positive regulation of gene expression	10/122	240/4831	0.0802204	0.788758	0.788543	METTL5/PRKCQ/PANX3/IL10/APOBEC1/C3AR1/KRAS/CLEC9A/PRDX6/LOC101116896	10
BP	GO:0032956	regulation of actin cytoskeleton organization	4/122	65/4831	0.0808117	0.788758	0.788543	ARHGDIB/NTF3/EPS8/CAPZA3	4
BP	GO:0005975	carbohydrate metabolic process	7/122	149/4831	0.0816144	0.788758	0.788543	GYS2/GPI/PFKFB3/ADIPOR1/PFKFB2/ENO2/GAPDH	7
BP	GO:0006635	fatty acid beta-oxidation	2/122	19/4831	0.0818096	0.788758	0.788543	ECI1/CPT1B	2
BP	GO:0030042	actin filament depolymerization	2/122	19/4831	0.0818096	0.788758	0.788543	EPS8/CAPZA3	2
BP	GO:0043408	regulation of MAPK cascade	6/122	120/4831	0.0818634	0.788758	0.788543	PDE6H/NTF3/LMO3/PTPN6/CD4/CD27	6
BP	GO:0044770	cell cycle phase transition	6/122	120/4831	0.0818634	0.788758	0.788543	CDKN1B/EPS8/CHMP4B/PTPN6/ING4/CDC25B	6
BP	GO:0042129	regulation of T cell proliferation	3/122	41/4831	0.0837554	0.788758	0.788543	PRKCQ/PTPN6/RC3H1	3
BP	GO:0001775	cell activation	9/122	212/4831	0.0862607	0.788758	0.788543	PRKCQ/IL10/CLEC4A/CLEC4D/PTPN6/CD4/CD27/RC3H1/LOC101116896	9
BP	GO:0032984	protein-containing complex disassembly	4/122	67/4831	0.0881154	0.788758	0.788543	EPS8/CHMP4B/SPEF1/CAPZA3	4
BP	GO:0002822	regulation of adaptive immune response based on somatic recombination of immune receptors built from immunoglobulin superfamily domains	3/122	42/4831	0.0886072	0.788758	0.788543	PRKCQ/PTPN6/CD4	3
BP	GO:0007596	blood coagulation	3/122	42/4831	0.0886072	0.788758	0.788543	PRKCQ/PTPN6/SERPINC1	3
BP	GO:0007599	hemostasis	3/122	42/4831	0.0886072	0.788758	0.788543	PRKCQ/PTPN6/SERPINC1	3
BP	GO:0031330	negative regulation of cellular catabolic process	3/122	42/4831	0.0886072	0.788758	0.788543	CHMP4B/IL10/APOBEC1	3
BP	GO:0051240	positive regulation of multicellular organismal process	11/122	277/4831	0.089177	0.788758	0.788543	SPX/PRKCQ/PANX3/ADIPOR1/IL10/IL20/C3AR1/CD4/CD27/CLEC9A/LOC101116896	11
BP	GO:0002698	negative regulation of immune effector process	2/122	20/4831	0.0894453	0.788758	0.788543	IL10/PTPN6	2
BP	GO:0006418	tRNA aminoacylation for protein translation	2/122	20/4831	0.0894453	0.788758	0.788543	YARS2/DARS2	2
BP	GO:0008286	insulin receptor signaling pathway	2/122	20/4831	0.0894453	0.788758	0.788543	PRKCQ/C2CD5	2
BP	GO:0030168	platelet activation	2/122	20/4831	0.0894453	0.788758	0.788543	PRKCQ/PTPN6	2
BP	GO:0043039	tRNA aminoacylation	2/122	20/4831	0.0894453	0.788758	0.788543	YARS2/DARS2	2
BP	GO:0010941	regulation of cell death	13/122	343/4831	0.0903663	0.788758	0.788543	CDKN1B/LRP6/BCL2L14/NTF3/PRKCQ/LOC101111473/THOC6/CHMP4B/IL10/KRAS/ING4/CD27/SPEF1	13
BP	GO:1902105	regulation of leukocyte differentiation	4/122	68/4831	0.0918837	0.788758	0.788543	IL20/PTPN6/CD4/CD27	4
BP	GO:0032271	regulation of protein polymerization	3/122	43/4831	0.0935749	0.788758	0.788543	CDKN1B/EPS8/CAPZA3	3
BP	GO:0007606	sensory perception of chemical stimulus	2/122	21/4831	0.0972825	0.788758	0.788543	LOC101120486/LOC101114857	2
BP	GO:0016064	immunoglobulin mediated immune response	2/122	21/4831	0.0972825	0.788758	0.788543	PTPN6/C1S	2
BP	GO:0019724	B cell mediated immunity	2/122	21/4831	0.0972825	0.788758	0.788543	PTPN6/C1S	2
BP	GO:0033619	membrane protein proteolysis	2/122	21/4831	0.0972825	0.788758	0.788543	PRKCQ/IL10	2
BP	GO:0043038	amino acid activation	2/122	21/4831	0.0972825	0.788758	0.788543	YARS2/DARS2	2
BP	GO:0045089	positive regulation of innate immune response	2/122	21/4831	0.0972825	0.788758	0.788543	LSM14A/LOC101116896	2
BP	GO:0050817	coagulation	3/122	44/4831	0.0986556	0.788758	0.788543	PRKCQ/PTPN6/SERPINC1	3
BP	GO:1902533	positive regulation of intracellular signal transduction	8/122	187/4831	0.0991446	0.788758	0.788543	PDE6H/NTF3/CLEC4D/KRAS/PTPN6/CD4/ING4/CD27	8
BP	GO:0014070	response to organic cyclic compound	6/122	127/4831	0.100832	0.788758	0.788543	ITPR2/CDKN1B/LRP6/KCNJ8/LMO3/IL10	6
BP	GO:0033993	response to lipid	6/122	127/4831	0.100832	0.788758	0.788543	LRP6/KCNJ8/LMO3/MGST1/IL10/LOC101116896	6
BP	GO:1903037	regulation of leukocyte cell-cell adhesion	4/122	71/4831	0.103642	0.788758	0.788543	PRKCQ/PTPN6/CD4/CD27	4
BP	GO:0071674	mononuclear cell migration	3/122	45/4831	0.103846	0.788758	0.788543	EPS8/C3AR1/LOC101116896	3
BP	GO:0071466	cellular response to xenobiotic stimulus	2/122	22/4831	0.105306	0.788758	0.788543	FMO2/FMO1	2
BP	GO:0051338	regulation of transferase activity	6/122	129/4831	0.106647	0.788758	0.788543	LRP6/NTF3/PRKCQ/PTPN6/CD4/CDC25B	6
BP	GO:0009967	positive regulation of signal transduction	11/122	287/4831	0.107602	0.788758	0.788543	PDE6H/NTF3/LSM14A/ATP6V0C/LMO3/CLEC4D/KRAS/PTPN6/CD4/ING4/CD27	11
BP	GO:0051347	positive regulation of transferase activity	4/122	72/4831	0.107708	0.788758	0.788543	NTF3/PRKCQ/CD4/CDC25B	4
BP	GO:0002819	regulation of adaptive immune response	3/122	46/4831	0.109142	0.788758	0.788543	PRKCQ/PTPN6/CD4	3
BP	GO:1901135	carbohydrate derivative metabolic process	11/122	288/4831	0.10956	0.788758	0.788543	FAR2/GALNT8/GPI/ST8SIA1/PFKFB3/PIGU/PFKFB2/ITIH2/ENO2/GAPDH/PANK2	11
BP	GO:0009150	purine ribonucleotide metabolic process	5/122	101/4831	0.110974	0.788758	0.788543	FAR2/GPI/ENO2/GAPDH/PANK2	5
BP	GO:0032970	regulation of actin filament-based process	4/122	73/4831	0.111847	0.788758	0.788543	ARHGDIB/NTF3/EPS8/CAPZA3	4
BP	GO:0008643	carbohydrate transport	2/122	23/4831	0.113502	0.788758	0.788543	C2CD5/SLC2A3	2
BP	GO:0051225	spindle assembly	2/122	23/4831	0.113502	0.788758	0.788543	LSM14A/CHMP4B	2
BP	GO:2000278	regulation of DNA biosynthetic process	2/122	23/4831	0.113502	0.788758	0.788543	PRKCQ/ING4	2
BP	GO:0042098	T cell proliferation	3/122	47/4831	0.114542	0.788758	0.788543	PRKCQ/PTPN6/RC3H1	3
BP	GO:0002696	positive regulation of leukocyte activation	4/122	74/4831	0.116055	0.788758	0.788543	PRKCQ/CLEC4D/CD4/CD27	4
BP	GO:0046651	lymphocyte proliferation	4/122	74/4831	0.116055	0.788758	0.788543	PRKCQ/IL10/PTPN6/RC3H1	4
BP	GO:0008283	cell population proliferation	14/122	393/4831	0.117889	0.788758	0.788543	KLHL41/CDKN1B/RERG/NTF3/PRKCQ/TBRG1/LOC101111473/ST8SIA1/IL10/APOBEC1/KRAS/PTPN6/ING4/RC3H1	14
BP	GO:0000165	MAPK cascade	6/122	133/4831	0.118789	0.788758	0.788543	PDE6H/NTF3/LMO3/PTPN6/CD4/CD27	6
BP	GO:0048584	positive regulation of response to stimulus	15/122	428/4831	0.119249	0.788758	0.788543	PDE6H/NTF3/PRKCQ/LSM14A/ATP6V0C/LMO3/C3AR1/CLEC4D/KRAS/PTPN6/CD4/ING4/CD27/LOC101116896/C1S	15
BP	GO:0045859	regulation of protein kinase activity	5/122	104/4831	0.121605	0.788758	0.788543	LRP6/NTF3/PTPN6/CD4/CDC25B	5
BP	GO:0001909	leukocyte mediated cytotoxicity	2/122	24/4831	0.121857	0.788758	0.788543	PTPN6/LOC101116896	2
BP	GO:0006631	fatty acid metabolic process	4/122	76/4831	0.124678	0.788758	0.788543	TNFRSF1A/ADIPOR1/ECI1/CPT1B	4
BP	GO:0032943	mononuclear cell proliferation	4/122	76/4831	0.124678	0.788758	0.788543	PRKCQ/IL10/PTPN6/RC3H1	4
BP	GO:0006163	purine nucleotide metabolic process	5/122	105/4831	0.125253	0.788758	0.788543	FAR2/GPI/ENO2/GAPDH/PANK2	5
BP	GO:0045926	negative regulation of growth	3/122	49/4831	0.125637	0.788758	0.788543	CDKN1B/RERG/ING4	3
BP	GO:0050870	positive regulation of T cell activation	3/122	49/4831	0.125637	0.788758	0.788543	PRKCQ/CD4/CD27	3
BP	GO:0032870	cellular response to hormone stimulus	5/122	106/4831	0.12895	0.788758	0.788543	PRKCQ/C2CD5/ADIPOR1/LMO3/ASIP	5
BP	GO:0010639	negative regulation of organelle organization	4/122	77/4831	0.129089	0.788758	0.788543	EPS8/CHMP4B/SPEF1/CAPZA3	4
BP	GO:0050867	positive regulation of cell activation	4/122	77/4831	0.129089	0.788758	0.788543	PRKCQ/CLEC4D/CD4/CD27	4
BP	GO:0006612	protein targeting to membrane	2/122	25/4831	0.130357	0.788758	0.788543	C2CD5/CHMP4B	2
BP	GO:0007052	mitotic spindle organization	2/122	25/4831	0.130357	0.788758	0.788543	LSM14A/CHMP4B	2
BP	GO:0009062	fatty acid catabolic process	2/122	25/4831	0.130357	0.788758	0.788543	ECI1/CPT1B	2
BP	GO:0050920	regulation of chemotaxis	3/122	50/4831	0.131326	0.788758	0.788543	NTF3/C3AR1/LOC101116896	3
BP	GO:0009259	ribonucleotide metabolic process	5/122	107/4831	0.132698	0.788758	0.788543	FAR2/GPI/ENO2/GAPDH/PANK2	5
BP	GO:0007159	leukocyte cell-cell adhesion	4/122	78/4831	0.133566	0.788758	0.788543	PRKCQ/PTPN6/CD4/CD27	4
BP	GO:0070661	leukocyte proliferation	4/122	79/4831	0.138106	0.788758	0.788543	PRKCQ/IL10/PTPN6/RC3H1	4
BP	GO:0030036	actin cytoskeleton organization	6/122	139/4831	0.138241	0.788758	0.788543	KLHL41/ARHGDIB/NTF3/EPS8/KRAS/CAPZA3	6
BP	GO:0031110	regulation of microtubule polymerization or depolymerization	2/122	26/4831	0.138991	0.788758	0.788543	CDKN1B/SPEF1	2
BP	GO:0045639	positive regulation of myeloid cell differentiation	2/122	26/4831	0.138991	0.788758	0.788543	IL20/CD4	2
BP	GO:0051250	negative regulation of lymphocyte activation	2/122	26/4831	0.138991	0.788758	0.788543	IL10/PTPN6	2
BP	GO:0019693	ribose phosphate metabolic process	5/122	109/4831	0.14034	0.788758	0.788543	FAR2/GPI/ENO2/GAPDH/PANK2	5
BP	GO:0033043	regulation of organelle organization	9/122	236/4831	0.140656	0.788758	0.788543	CDKN1B/ARHGDIB/NTF3/PRKCQ/EPS8/C2CD5/CHMP4B/SPEF1/CAPZA3	9
BP	GO:0032886	regulation of microtubule-based process	3/122	52/4831	0.142968	0.788758	0.788543	CDKN1B/CHMP4B/SPEF1	3
BP	GO:0002764	immune response-regulating signaling pathway	4/122	81/4831	0.14737	0.788758	0.788543	LSM14A/CLEC4D/PTPN6/LOC101116896	4
BP	GO:1902903	regulation of supramolecular fiber organization	4/122	81/4831	0.14737	0.788758	0.788543	CDKN1B/EPS8/SPEF1/CAPZA3	4
BP	GO:0030183	B cell differentiation	2/122	27/4831	0.147745	0.788758	0.788543	PTPN6/CD27	2
BP	GO:0042158	lipoprotein biosynthetic process	2/122	27/4831	0.147745	0.788758	0.788543	PIGU/APOBEC1	2
BP	GO:0002253	activation of immune response	3/122	53/4831	0.148915	0.788758	0.788543	PTPN6/LOC101116896/C1S	3
BP	GO:0002449	lymphocyte mediated immunity	3/122	53/4831	0.148915	0.788758	0.788543	PTPN6/LOC101116896/C1S	3
BP	GO:0009895	negative regulation of catabolic process	3/122	53/4831	0.148915	0.788758	0.788543	CHMP4B/IL10/APOBEC1	3
BP	GO:0070372	regulation of ERK1 and ERK2 cascade	3/122	53/4831	0.148915	0.788758	0.788543	LMO3/PTPN6/CD4	3
BP	GO:1903039	positive regulation of leukocyte cell-cell adhesion	3/122	53/4831	0.148915	0.788758	0.788543	PRKCQ/CD4/CD27	3
BP	GO:0030098	lymphocyte differentiation	4/122	82/4831	0.152091	0.788758	0.788543	CLEC4D/PTPN6/CD4/CD27	4
BP	GO:0072521	purine-containing compound metabolic process	5/122	112/4831	0.152158	0.788758	0.788543	FAR2/GPI/ENO2/GAPDH/PANK2	5
BP	GO:0050776	regulation of immune response	7/122	175/4831	0.152494	0.788758	0.788543	PRKCQ/LSM14A/CLEC4D/PTPN6/CD4/LOC101116896/C1S	7
BP	GO:0001818	negative regulation of cytokine production	3/122	54/4831	0.154941	0.788758	0.788543	IL10/CLEC4A/PTPN6	3
BP	GO:0051091	positive regulation of DNA-binding transcription factor activity	3/122	54/4831	0.154941	0.788758	0.788543	LRP6/PRKCQ/IL10	3
BP	GO:0006813	potassium ion transport	2/122	28/4831	0.156609	0.788758	0.788543	CDKN1B/KCNJ8	2
BP	GO:0030833	regulation of actin filament polymerization	2/122	28/4831	0.156609	0.788758	0.788543	EPS8/CAPZA3	2
BP	GO:0031333	negative regulation of protein-containing complex assembly	2/122	28/4831	0.156609	0.788758	0.788543	EPS8/CAPZA3	2
BP	GO:0006897	endocytosis	4/122	83/4831	0.15687	0.788758	0.788543	LRP6/NTF3/NECAP1/CLEC9A	4
BP	GO:0016192	vesicle-mediated transport	11/122	311/4831	0.160232	0.788758	0.788543	LRP6/ERGIC2/GOLT1B/NTF3/C2CD5/CHMP4B/NECAP1/CCDC91/VAMP1/CLEC9A/AP5S1	11
BP	GO:0007010	cytoskeleton organization	10/122	277/4831	0.160252	0.788758	0.788543	KLHL41/CDKN1B/ARHGDIB/NTF3/LSM14A/EPS8/CHMP4B/KRAS/SPEF1/CAPZA3	10
BP	GO:0016032	viral process	3/122	55/4831	0.161043	0.788758	0.788543	SSB/CHMP4B/CD4	3
BP	GO:0022407	regulation of cell-cell adhesion	4/122	84/4831	0.161705	0.788758	0.788543	PRKCQ/PTPN6/CD4/CD27	4
BP	GO:0010647	positive regulation of cell communication	11/122	312/4831	0.162673	0.788758	0.788543	PDE6H/NTF3/LSM14A/ATP6V0C/LMO3/CLEC4D/KRAS/PTPN6/CD4/ING4/CD27	11
BP	GO:0042981	regulation of apoptotic process	11/122	312/4831	0.162673	0.788758	0.788543	CDKN1B/LRP6/BCL2L14/NTF3/PRKCQ/LOC101111473/THOC6/IL10/KRAS/ING4/CD27	11
BP	GO:0023056	positive regulation of signaling	11/122	313/4831	0.165132	0.788758	0.788543	PDE6H/NTF3/LSM14A/ATP6V0C/LMO3/CLEC4D/KRAS/PTPN6/CD4/ING4/CD27	11
BP	GO:0001906	cell killing	2/122	29/4831	0.165572	0.788758	0.788543	PTPN6/LOC101116896	2
BP	GO:0002761	regulation of myeloid leukocyte differentiation	2/122	29/4831	0.165572	0.788758	0.788543	IL20/CD4	2
BP	GO:2000241	regulation of reproductive process	2/122	29/4831	0.165572	0.788758	0.788543	CDKN1B/ARHGDIB	2
BP	GO:0043410	positive regulation of MAPK cascade	4/122	85/4831	0.166595	0.788758	0.788543	PDE6H/NTF3/CD4/CD27	4
BP	GO:0070371	ERK1 and ERK2 cascade	3/122	56/4831	0.167218	0.788758	0.788543	LMO3/PTPN6/CD4	3
BP	GO:0045595	regulation of cell differentiation	10/122	280/4831	0.168075	0.788758	0.788543	KLHL41/CDKN1B/LOC101111473/ADIPOR1/LMO3/IL20/KRAS/PTPN6/CD4/CD27	10
BP	GO:0002252	immune effector process	5/122	116/4831	0.168542	0.788758	0.788543	IL10/CLEC4D/PTPN6/LOC101116896/C1S	5
BP	GO:0019637	organophosphate metabolic process	9/122	247/4831	0.17043	0.788758	0.788543	FAR2/GPI/PFKFB3/PIGU/PFKFB2/ENO2/GAPDH/PRDX6/PANK2	9
BP	GO:0042060	wound healing	4/122	86/4831	0.171537	0.788758	0.788543	PRKCQ/CHMP4B/PTPN6/SERPINC1	4
BP	GO:0001933	negative regulation of protein phosphorylation	3/122	57/4831	0.173462	0.788758	0.788543	LRP6/NTF3/PTPN6	3
BP	GO:0006605	protein targeting	3/122	57/4831	0.173462	0.788758	0.788543	M6PR/C2CD5/CHMP4B	3
BP	GO:0022409	positive regulation of cell-cell adhesion	3/122	57/4831	0.173462	0.788758	0.788543	PRKCQ/CD4/CD27	3
BP	GO:0042113	B cell activation	3/122	57/4831	0.173462	0.788758	0.788543	IL10/PTPN6/CD27	3
BP	GO:0008285	negative regulation of cell population proliferation	6/122	149/4831	0.173723	0.788758	0.788543	CDKN1B/RERG/TBRG1/IL10/PTPN6/ING4	6
BP	GO:0001837	epithelial to mesenchymal transition	2/122	30/4831	0.174623	0.788758	0.788543	LRP6/ADIPOR1	2
BP	GO:0007259	receptor signaling pathway via JAK-STAT	2/122	30/4831	0.174623	0.788758	0.788543	ADIPOR1/PIGU	2
BP	GO:0007565	female pregnancy	2/122	30/4831	0.174623	0.788758	0.788543	ARHGDIB/LOC443348	2
BP	GO:0030041	actin filament polymerization	2/122	30/4831	0.174623	0.788758	0.788543	EPS8/CAPZA3	2
BP	GO:0031109	microtubule polymerization or depolymerization	2/122	30/4831	0.174623	0.788758	0.788543	CDKN1B/SPEF1	2
BP	GO:0050657	nucleic acid transport	2/122	30/4831	0.174623	0.788758	0.788543	SSB/THOC6	2
BP	GO:0050658	RNA transport	2/122	30/4831	0.174623	0.788758	0.788543	SSB/THOC6	2
BP	GO:0051236	establishment of RNA localization	2/122	30/4831	0.174623	0.788758	0.788543	SSB/THOC6	2
BP	GO:0043549	regulation of kinase activity	5/122	118/4831	0.176988	0.788758	0.788543	LRP6/NTF3/PTPN6/CD4/CDC25B	5
BP	GO:0097435	supramolecular fiber organization	6/122	150/4831	0.177466	0.788758	0.788543	KLHL41/CDKN1B/EPS8/MFAP5/SPEF1/CAPZA3	6
BP	GO:0043067	regulation of programmed cell death	11/122	318/4831	0.177706	0.788758	0.788543	CDKN1B/LRP6/BCL2L14/NTF3/PRKCQ/LOC101111473/THOC6/IL10/KRAS/ING4/CD27	11
BP	GO:0044242	cellular lipid catabolic process	3/122	58/4831	0.179771	0.788758	0.788543	ECI1/CPT1B/PRDX6	3
BP	GO:0050730	regulation of peptidyl-tyrosine phosphorylation	3/122	58/4831	0.179771	0.788758	0.788543	NTF3/PTPN6/CD4	3
BP	GO:0030029	actin filament-based process	6/122	151/4831	0.181242	0.788758	0.788543	KLHL41/ARHGDIB/NTF3/EPS8/KRAS/CAPZA3	6
BP	GO:0043066	negative regulation of apoptotic process	7/122	184/4831	0.182197	0.788758	0.788543	CDKN1B/LRP6/PRKCQ/LOC101111473/THOC6/KRAS/CD27	7
BP	GO:0043409	negative regulation of MAPK cascade	2/122	31/4831	0.183752	0.788758	0.788543	LMO3/PTPN6	2
BP	GO:0044703	multi-organism reproductive process	2/122	31/4831	0.183752	0.788758	0.788543	ARHGDIB/LOC443348	2
BP	GO:0071675	regulation of mononuclear cell migration	2/122	31/4831	0.183752	0.788758	0.788543	C3AR1/LOC101116896	2
BP	GO:1902850	microtubule cytoskeleton organization involved in mitosis	2/122	31/4831	0.183752	0.788758	0.788543	LSM14A/CHMP4B	2
BP	GO:0002520	immune system development	8/122	218/4831	0.18437	0.788758	0.788543	IL2RA/IL20/MFAP5/CLEC4D/PTPN6/CD4/CD27/CLEC1B	8
BP	GO:0006091	generation of precursor metabolites and energy	5/122	120/4831	0.185594	0.788758	0.788543	GYS2/GPI/ENO2/GAPDH/LOC101121590	5
BP	GO:0006402	mRNA catabolic process	3/122	59/4831	0.186143	0.788758	0.788543	SSB/APOBEC1/MAGOHB	3
BP	GO:0018108	peptidyl-tyrosine phosphorylation	3/122	59/4831	0.186143	0.788758	0.788543	NTF3/PTPN6/CD4	3
BP	GO:0045860	positive regulation of protein kinase activity	3/122	59/4831	0.186143	0.788758	0.788543	NTF3/CD4/CDC25B	3
BP	GO:0008219	cell death	14/122	428/4831	0.189364	0.788758	0.788543	CDKN1B/LRP6/BCL2L14/NTF3/PRKCQ/TNFRSF1A/LOC101111473/THOC6/CHMP4B/IL10/KRAS/ING4/CD27/SPEF1	14
BP	GO:0030336	negative regulation of cell migration	3/122	60/4831	0.192574	0.788758	0.788543	ARHGDIB/ADIPOR1/LOC101116896	3
BP	GO:0071900	regulation of protein serine/threonine kinase activity	3/122	60/4831	0.192574	0.788758	0.788543	LRP6/NTF3/PTPN6	3
BP	GO:0002688	regulation of leukocyte chemotaxis	2/122	32/4831	0.192949	0.788758	0.788543	C3AR1/LOC101116896	2
BP	GO:0002695	negative regulation of leukocyte activation	2/122	32/4831	0.192949	0.788758	0.788543	IL10/PTPN6	2
BP	GO:0002824	positive regulation of adaptive immune response based on somatic recombination of immune receptors built from immunoglobulin superfamily domains	2/122	32/4831	0.192949	0.788758	0.788543	PRKCQ/CD4	2
BP	GO:0006403	RNA localization	2/122	32/4831	0.192949	0.788758	0.788543	SSB/THOC6	2
BP	GO:0032635	interleukin-6 production	2/122	32/4831	0.192949	0.788758	0.788543	IL10/PTPN6	2
BP	GO:0032640	tumor necrosis factor production	2/122	32/4831	0.192949	0.788758	0.788543	CLEC4A/PTPN6	2
BP	GO:0032675	regulation of interleukin-6 production	2/122	32/4831	0.192949	0.788758	0.788543	IL10/PTPN6	2
BP	GO:0032680	regulation of tumor necrosis factor production	2/122	32/4831	0.192949	0.788758	0.788543	CLEC4A/PTPN6	2
BP	GO:0072329	monocarboxylic acid catabolic process	2/122	32/4831	0.192949	0.788758	0.788543	ECI1/CPT1B	2
BP	GO:0002521	leukocyte differentiation	5/122	122/4831	0.194351	0.788758	0.788543	IL20/CLEC4D/PTPN6/CD4/CD27	5
BP	GO:0006399	tRNA metabolic process	3/122	61/4831	0.199061	0.788758	0.788543	SSB/YARS2/DARS2	3
BP	GO:0018212	peptidyl-tyrosine modification	3/122	61/4831	0.199061	0.788758	0.788543	NTF3/PTPN6/CD4	3
BP	GO:0030217	T cell differentiation	3/122	61/4831	0.199061	0.788758	0.788543	CLEC4D/CD4/CD27	3
BP	GO:0000910	cytokinesis	2/122	33/4831	0.202206	0.788758	0.788543	CHMP4B/CDC25B	2
BP	GO:0002821	positive regulation of adaptive immune response	2/122	33/4831	0.202206	0.788758	0.788543	PRKCQ/CD4	2
BP	GO:0045216	cell-cell junction organization	2/122	33/4831	0.202206	0.788758	0.788543	CLDN6/CLDN9	2
BP	GO:0051168	nuclear export	2/122	33/4831	0.202206	0.788758	0.788543	SSB/THOC6	2
BP	GO:0071897	DNA biosynthetic process	2/122	33/4831	0.202206	0.788758	0.788543	PRKCQ/ING4	2
BP	GO:0097696	receptor signaling pathway via STAT	2/122	33/4831	0.202206	0.788758	0.788543	ADIPOR1/PIGU	2
BP	GO:0000278	mitotic cell cycle	7/122	190/4831	0.203265	0.788758	0.788543	CDKN1B/CHAMP1/LSM14A/EPS8/CHMP4B/PTPN6/CDC25B	7
BP	GO:0002237	response to molecule of bacterial origin	3/122	62/4831	0.205601	0.788758	0.788543	KCNJ8/IL10/LOC101116896	3
BP	GO:0002443	leukocyte mediated immunity	3/122	62/4831	0.205601	0.788758	0.788543	PTPN6/LOC101116896/C1S	3
BP	GO:0043069	negative regulation of programmed cell death	7/122	191/4831	0.206867	0.788758	0.788543	CDKN1B/LRP6/PRKCQ/LOC101111473/THOC6/KRAS/CD27	7
BP	GO:0045785	positive regulation of cell adhesion	4/122	93/4831	0.20748	0.788758	0.788543	PRKCQ/PTPN6/CD4/CD27	4
BP	GO:1903706	regulation of hemopoiesis	4/122	93/4831	0.20748	0.788758	0.788543	IL20/PTPN6/CD4/CD27	4
BP	GO:0008284	positive regulation of cell population proliferation	7/122	192/4831	0.210494	0.788758	0.788543	CDKN1B/NTF3/PRKCQ/LOC101111473/ST8SIA1/KRAS/PTPN6	7
BP	GO:0006469	negative regulation of protein kinase activity	2/122	34/4831	0.211513	0.788758	0.788543	LRP6/PTPN6	2
BP	GO:0008064	regulation of actin polymerization or depolymerization	2/122	34/4831	0.211513	0.788758	0.788543	EPS8/CAPZA3	2
BP	GO:0030832	regulation of actin filament length	2/122	34/4831	0.211513	0.788758	0.788543	EPS8/CAPZA3	2
BP	GO:0032869	cellular response to insulin stimulus	2/122	34/4831	0.211513	0.788758	0.788543	PRKCQ/C2CD5	2
BP	GO:0046631	alpha-beta T cell activation	2/122	34/4831	0.211513	0.788758	0.788543	PRKCQ/CLEC4A	2
BP	GO:0071706	tumor necrosis factor superfamily cytokine production	2/122	34/4831	0.211513	0.788758	0.788543	CLEC4A/PTPN6	2
BP	GO:1903555	regulation of tumor necrosis factor superfamily cytokine production	2/122	34/4831	0.211513	0.788758	0.788543	CLEC4A/PTPN6	2
BP	GO:0051656	establishment of organelle localization	3/122	63/4831	0.212189	0.788758	0.788543	BORCS5/CHAMP1/CHMP4B	3
BP	GO:2000146	negative regulation of cell motility	3/122	63/4831	0.212189	0.788758	0.788543	ARHGDIB/ADIPOR1/LOC101116896	3
BP	GO:1902531	regulation of intracellular signal transduction	11/122	331/4831	0.212461	0.788758	0.788543	PDE6H/ARHGDIB/NTF3/ADIPOR1/LMO3/CLEC4D/KRAS/PTPN6/CD4/ING4/CD27	11
BP	GO:0044772	mitotic cell cycle phase transition	4/122	94/4831	0.212788	0.788758	0.788543	CDKN1B/EPS8/CHMP4B/PTPN6	4
BP	GO:1903047	mitotic cell cycle process	6/122	160/4831	0.216613	0.788758	0.788543	CDKN1B/CHAMP1/LSM14A/EPS8/CHMP4B/PTPN6	6
BP	GO:0016042	lipid catabolic process	4/122	95/4831	0.218134	0.788758	0.788543	PLBD1/ECI1/CPT1B/PRDX6	4
BP	GO:1903131	mononuclear cell differentiation	4/122	95/4831	0.218134	0.788758	0.788543	CLEC4D/PTPN6/CD4/CD27	4
BP	GO:0033674	positive regulation of kinase activity	3/122	64/4831	0.218824	0.788758	0.788543	NTF3/CD4/CDC25B	3
BP	GO:0040013	negative regulation of locomotion	3/122	64/4831	0.218824	0.788758	0.788543	ARHGDIB/ADIPOR1/LOC101116896	3
BP	GO:0060326	cell chemotaxis	3/122	64/4831	0.218824	0.788758	0.788543	PRKCQ/C3AR1/LOC101116896	3
BP	GO:0002429	immune response-activating cell surface receptor signaling pathway	2/122	35/4831	0.220863	0.788758	0.788543	PTPN6/LOC101116896	2
BP	GO:0002757	immune response-activating signaling pathway	2/122	35/4831	0.220863	0.788758	0.788543	PTPN6/LOC101116896	2
BP	GO:0002833	positive regulation of response to biotic stimulus	2/122	35/4831	0.220863	0.788758	0.788543	LSM14A/LOC101116896	2
BP	GO:0007051	spindle organization	2/122	35/4831	0.220863	0.788758	0.788543	LSM14A/CHMP4B	2
BP	GO:0044706	multi-multicellular organism process	2/122	35/4831	0.220863	0.788758	0.788543	ARHGDIB/LOC443348	2
BP	GO:0045088	regulation of innate immune response	2/122	35/4831	0.220863	0.788758	0.788543	LSM14A/LOC101116896	2
BP	GO:0046578	regulation of Ras protein signal transduction	2/122	35/4831	0.220863	0.788758	0.788543	ARHGDIB/KRAS	2
BP	GO:0050866	negative regulation of cell activation	2/122	35/4831	0.220863	0.788758	0.788543	IL10/PTPN6	2
BP	GO:1901215	negative regulation of neuron death	2/122	35/4831	0.220863	0.788758	0.788543	CHMP4B/KRAS	2
BP	GO:1902749	regulation of cell cycle G2/M phase transition	2/122	35/4831	0.220863	0.788758	0.788543	ING4/CDC25B	2
BP	GO:0030099	myeloid cell differentiation	4/122	96/4831	0.223517	0.788758	0.788543	IL20/PTPN6/CD4/CLEC1B	4
BP	GO:0001783	B cell apoptotic process	1/122	10/4831	0.225874	0.788758	0.788543	IL10	1
BP	GO:0005978	glycogen biosynthetic process	1/122	10/4831	0.225874	0.788758	0.788543	GYS2	1
BP	GO:0006278	RNA-templated DNA biosynthetic process	1/122	10/4831	0.225874	0.788758	0.788543	PRKCQ	1
BP	GO:0006406	mRNA export from nucleus	1/122	10/4831	0.225874	0.788758	0.788543	THOC6	1
BP	GO:0006809	nitric oxide biosynthetic process	1/122	10/4831	0.225874	0.788758	0.788543	LOC101116896	1
BP	GO:0007004	telomere maintenance via telomerase	1/122	10/4831	0.225874	0.788758	0.788543	PRKCQ	1
BP	GO:0007193	adenylate cyclase-inhibiting G protein-coupled receptor signaling pathway	1/122	10/4831	0.225874	0.788758	0.788543	SSTR2	1
BP	GO:0009250	glucan biosynthetic process	1/122	10/4831	0.225874	0.788758	0.788543	GYS2	1
BP	GO:0010574	regulation of vascular endothelial growth factor production	1/122	10/4831	0.225874	0.788758	0.788543	C3AR1	1
BP	GO:0014002	astrocyte development	1/122	10/4831	0.225874	0.788758	0.788543	KRAS	1
BP	GO:0015936	coenzyme A metabolic process	1/122	10/4831	0.225874	0.788758	0.788543	PANK2	1
BP	GO:0019884	antigen processing and presentation of exogenous antigen	1/122	10/4831	0.225874	0.788758	0.788543	CLEC4A	1
BP	GO:0030212	hyaluronan metabolic process	1/122	10/4831	0.225874	0.788758	0.788543	ITIH2	1
BP	GO:0030225	macrophage differentiation	1/122	10/4831	0.225874	0.788758	0.788543	CD4	1
BP	GO:0032507	maintenance of protein location in cell	1/122	10/4831	0.225874	0.788758	0.788543	CD4	1
BP	GO:0046324	regulation of glucose import	1/122	10/4831	0.225874	0.788758	0.788543	C2CD5	1
BP	GO:0046579	positive regulation of Ras protein signal transduction	1/122	10/4831	0.225874	0.788758	0.788543	KRAS	1
BP	GO:0046847	filopodium assembly	1/122	10/4831	0.225874	0.788758	0.788543	SPEF1	1
BP	GO:0048255	mRNA stabilization	1/122	10/4831	0.225874	0.788758	0.788543	APOBEC1	1
BP	GO:0048741	skeletal muscle fiber development	1/122	10/4831	0.225874	0.788758	0.788543	KLHL41	1
BP	GO:0051591	response to cAMP	1/122	10/4831	0.225874	0.788758	0.788543	ITPR2	1
BP	GO:0060337	type I interferon-mediated signaling pathway	1/122	10/4831	0.225874	0.788758	0.788543	LSM14A	1
BP	GO:0060425	lung morphogenesis	1/122	10/4831	0.225874	0.788758	0.788543	KRAS	1
BP	GO:0071624	positive regulation of granulocyte chemotaxis	1/122	10/4831	0.225874	0.788758	0.788543	C3AR1	1
BP	GO:0071985	multivesicular body sorting pathway	1/122	10/4831	0.225874	0.788758	0.788543	CHMP4B	1
BP	GO:0098751	bone cell development	1/122	10/4831	0.225874	0.788758	0.788543	PTPN6	1
BP	GO:1902624	positive regulation of neutrophil migration	1/122	10/4831	0.225874	0.788758	0.788543	C3AR1	1
BP	GO:1903533	regulation of protein targeting	1/122	10/4831	0.225874	0.788758	0.788543	C2CD5	1
BP	GO:0007600	sensory perception	4/122	97/4831	0.228935	0.788758	0.788543	CDKN1B/PDE6H/LOC101120486/LOC101114857	4
BP	GO:0000070	mitotic sister chromatid segregation	2/122	36/4831	0.230246	0.788758	0.788543	CHAMP1/CHMP4B	2
BP	GO:0006898	receptor-mediated endocytosis	2/122	36/4831	0.230246	0.788758	0.788543	NTF3/CLEC9A	2
BP	GO:0042157	lipoprotein metabolic process	2/122	36/4831	0.230246	0.788758	0.788543	PIGU/APOBEC1	2
BP	GO:0043123	positive regulation of I-kappaB kinase/NF-kappaB signaling	2/122	36/4831	0.230246	0.788758	0.788543	CLEC4D/CD4	2
BP	GO:0051129	negative regulation of cellular component organization	5/122	130/4831	0.230746	0.788758	0.788543	EPS8/CHMP4B/APOBEC1/SPEF1/CAPZA3	5
BP	GO:0042742	defense response to bacterium	3/122	66/4831	0.23222	0.788758	0.788543	CLEC4D/CD4/LOC101116896	3
BP	GO:0051251	positive regulation of lymphocyte activation	3/122	66/4831	0.23222	0.788758	0.788543	PRKCQ/CD4/CD27	3
BP	GO:0071396	cellular response to lipid	4/122	98/4831	0.234386	0.788758	0.788543	LRP6/LMO3/MGST1/LOC101116896	4
BP	GO:0030097	hemopoiesis	7/122	199/4831	0.23653	0.788758	0.788543	IL20/MFAP5/CLEC4D/PTPN6/CD4/CD27/CLEC1B	7
BP	GO:0043405	regulation of MAP kinase activity	2/122	37/4831	0.239656	0.788758	0.788543	NTF3/PTPN6	2
BP	GO:0032103	positive regulation of response to external stimulus	4/122	100/4831	0.245384	0.788758	0.788543	NTF3/LSM14A/C3AR1/LOC101116896	4
BP	GO:0071407	cellular response to organic cyclic compound	4/122	100/4831	0.245384	0.788758	0.788543	ITPR2/CDKN1B/LRP6/LMO3	4
BP	GO:0006692	prostanoid metabolic process	1/122	11/4831	0.245464	0.788758	0.788543	TNFRSF1A	1
BP	GO:0006693	prostaglandin metabolic process	1/122	11/4831	0.245464	0.788758	0.788543	TNFRSF1A	1
BP	GO:0006890	retrograde vesicle-mediated transport, Golgi to endoplasmic reticulum	1/122	11/4831	0.245464	0.788758	0.788543	ERGIC2	1
BP	GO:0007019	microtubule depolymerization	1/122	11/4831	0.245464	0.788758	0.788543	SPEF1	1
BP	GO:0008535	respiratory chain complex IV assembly	1/122	11/4831	0.245464	0.788758	0.788543	LOC101121590	1
BP	GO:0009620	response to fungus	1/122	11/4831	0.245464	0.788758	0.788543	CLEC4D	1
BP	GO:0010507	negative regulation of autophagy	1/122	11/4831	0.245464	0.788758	0.788543	CHMP4B	1
BP	GO:0014068	positive regulation of phosphatidylinositol 3-kinase signaling	1/122	11/4831	0.245464	0.788758	0.788543	PTPN6	1
BP	GO:0014904	myotube cell development	1/122	11/4831	0.245464	0.788758	0.788543	KLHL41	1
BP	GO:0031116	positive regulation of microtubule polymerization	1/122	11/4831	0.245464	0.788758	0.788543	CDKN1B	1
BP	GO:0031507	heterochromatin formation	1/122	11/4831	0.245464	0.788758	0.788543	APOBEC1	1
BP	GO:0032206	positive regulation of telomere maintenance	1/122	11/4831	0.245464	0.788758	0.788543	PRKCQ	1
BP	GO:0032506	cytokinetic process	1/122	11/4831	0.245464	0.788758	0.788543	CHMP4B	1
BP	GO:0032743	positive regulation of interleukin-2 production	1/122	11/4831	0.245464	0.788758	0.788543	PRKCQ	1
BP	GO:0034340	response to type I interferon	1/122	11/4831	0.245464	0.788758	0.788543	LSM14A	1
BP	GO:0042058	regulation of epidermal growth factor receptor signaling pathway	1/122	11/4831	0.245464	0.788758	0.788543	PDE6H	1
BP	GO:0042130	negative regulation of T cell proliferation	1/122	11/4831	0.245464	0.788758	0.788543	PTPN6	1
BP	GO:0043331	response to dsRNA	1/122	11/4831	0.245464	0.788758	0.788543	KCNJ8	1
BP	GO:0045058	T cell selection	1/122	11/4831	0.245464	0.788758	0.788543	CD4	1
BP	GO:0045672	positive regulation of osteoclast differentiation	1/122	11/4831	0.245464	0.788758	0.788543	IL20	1
BP	GO:0046209	nitric oxide metabolic process	1/122	11/4831	0.245464	0.788758	0.788543	LOC101116896	1
BP	GO:0048246	macrophage chemotaxis	1/122	11/4831	0.245464	0.788758	0.788543	C3AR1	1
BP	GO:0051057	positive regulation of small GTPase mediated signal transduction	1/122	11/4831	0.245464	0.788758	0.788543	KRAS	1
BP	GO:0071357	cellular response to type I interferon	1/122	11/4831	0.245464	0.788758	0.788543	LSM14A	1
BP	GO:0099072	regulation of postsynaptic membrane neurotransmitter receptor levels	1/122	11/4831	0.245464	0.788758	0.788543	EPS8	1
BP	GO:1902751	positive regulation of cell cycle G2/M phase transition	1/122	11/4831	0.245464	0.788758	0.788543	CDC25B	1
BP	GO:2001057	reactive nitrogen species metabolic process	1/122	11/4831	0.245464	0.788758	0.788543	LOC101116896	1
BP	GO:0033108	mitochondrial respiratory chain complex assembly	2/122	38/4831	0.249086	0.788758	0.788543	NDUFA9/LOC101121590	2
BP	GO:0033157	regulation of intracellular protein transport	2/122	38/4831	0.249086	0.788758	0.788543	C2CD5/YOD1	2
BP	GO:0033865	nucleoside bisphosphate metabolic process	2/122	38/4831	0.249086	0.788758	0.788543	FAR2/PANK2	2
BP	GO:0033875	ribonucleoside bisphosphate metabolic process	2/122	38/4831	0.249086	0.788758	0.788543	FAR2/PANK2	2
BP	GO:0034032	purine nucleoside bisphosphate metabolic process	2/122	38/4831	0.249086	0.788758	0.788543	FAR2/PANK2	2
BP	GO:0050921	positive regulation of chemotaxis	2/122	38/4831	0.249086	0.788758	0.788543	NTF3/C3AR1	2
BP	GO:0051495	positive regulation of cytoskeleton organization	2/122	38/4831	0.249086	0.788758	0.788543	CDKN1B/NTF3	2
BP	GO:0009117	nucleotide metabolic process	5/122	134/4831	0.249654	0.788758	0.788543	FAR2/GPI/ENO2/GAPDH/PANK2	5
BP	GO:0042326	negative regulation of phosphorylation	3/122	69/4831	0.252584	0.788758	0.788543	LRP6/NTF3/PTPN6	3
BP	GO:0010638	positive regulation of organelle organization	4/122	102/4831	0.256496	0.788758	0.788543	CDKN1B/NTF3/PRKCQ/C2CD5	4
BP	GO:1901987	regulation of cell cycle phase transition	4/122	102/4831	0.256496	0.788758	0.788543	CDKN1B/PTPN6/ING4/CDC25B	4
BP	GO:0002706	regulation of lymphocyte mediated immunity	2/122	39/4831	0.258527	0.788758	0.788543	PTPN6/LOC101116896	2
BP	GO:0007338	single fertilization	2/122	39/4831	0.258527	0.788758	0.788543	CD9/ARSA	2
BP	GO:0009410	response to xenobiotic stimulus	2/122	39/4831	0.258527	0.788758	0.788543	FMO2/FMO1	2
BP	GO:0007265	Ras protein signal transduction	3/122	70/4831	0.259432	0.788758	0.788543	ARHGDIB/EPS8/KRAS	3
BP	GO:0009611	response to wounding	4/122	103/4831	0.262092	0.788758	0.788543	PRKCQ/CHMP4B/PTPN6/SERPINC1	4
BP	GO:0010629	negative regulation of gene expression	7/122	206/4831	0.263584	0.788758	0.788543	SSB/LSM14A/IL10/APOBEC1/CLEC4A/PTPN6/MAGOHB	7
BP	GO:0006915	apoptotic process	12/122	385/4831	0.264149	0.788758	0.788543	CDKN1B/LRP6/BCL2L14/NTF3/PRKCQ/TNFRSF1A/LOC101111473/THOC6/IL10/KRAS/ING4/CD27	12
BP	GO:0001912	positive regulation of leukocyte mediated cytotoxicity	1/122	12/4831	0.264562	0.788758	0.788543	LOC101116896	1
BP	GO:0002753	cytosolic pattern recognition receptor signaling pathway	1/122	12/4831	0.264562	0.788758	0.788543	LSM14A	1
BP	GO:0010332	response to gamma radiation	1/122	12/4831	0.264562	0.788758	0.788543	APOBEC1	1
BP	GO:0010573	vascular endothelial growth factor production	1/122	12/4831	0.264562	0.788758	0.788543	C3AR1	1
BP	GO:0010827	regulation of glucose transmembrane transport	1/122	12/4831	0.264562	0.788758	0.788543	C2CD5	1
BP	GO:0030850	prostate gland development	1/122	12/4831	0.264562	0.788758	0.788543	CDKN1B	1
BP	GO:0031112	positive regulation of microtubule polymerization or depolymerization	1/122	12/4831	0.264562	0.788758	0.788543	CDKN1B	1
BP	GO:0033692	cellular polysaccharide biosynthetic process	1/122	12/4831	0.264562	0.788758	0.788543	GYS2	1
BP	GO:0043407	negative regulation of MAP kinase activity	1/122	12/4831	0.264562	0.788758	0.788543	PTPN6	1
BP	GO:0043489	RNA stabilization	1/122	12/4831	0.264562	0.788758	0.788543	APOBEC1	1
BP	GO:0045214	sarcomere organization	1/122	12/4831	0.264562	0.788758	0.788543	KLHL41	1
BP	GO:0045600	positive regulation of fat cell differentiation	1/122	12/4831	0.264562	0.788758	0.788543	LMO3	1
BP	GO:0050918	positive chemotaxis	1/122	12/4831	0.264562	0.788758	0.788543	NTF3	1
BP	GO:0070828	heterochromatin organization	1/122	12/4831	0.264562	0.788758	0.788543	APOBEC1	1
BP	GO:0090022	regulation of neutrophil chemotaxis	1/122	12/4831	0.264562	0.788758	0.788543	C3AR1	1
BP	GO:0097581	lamellipodium organization	1/122	12/4831	0.264562	0.788758	0.788543	SPEF1	1
BP	GO:2000514	regulation of CD4-positive, alpha-beta T cell activation	1/122	12/4831	0.264562	0.788758	0.788543	PRKCQ	1
BP	GO:0006959	humoral immune response	2/122	40/4831	0.267975	0.788758	0.788543	PTPN6/C1S	2
BP	GO:0015931	nucleobase-containing compound transport	2/122	40/4831	0.267975	0.788758	0.788543	SSB/THOC6	2
BP	GO:0033673	negative regulation of kinase activity	2/122	40/4831	0.267975	0.788758	0.788543	LRP6/PTPN6	2
BP	GO:0044839	cell cycle G2/M phase transition	2/122	40/4831	0.267975	0.788758	0.788543	ING4/CDC25B	2
BP	GO:0045619	regulation of lymphocyte differentiation	2/122	40/4831	0.267975	0.788758	0.788543	PTPN6/CD27	2
BP	GO:0050731	positive regulation of peptidyl-tyrosine phosphorylation	2/122	40/4831	0.267975	0.788758	0.788543	NTF3/CD4	2
BP	GO:0006753	nucleoside phosphate metabolic process	5/122	138/4831	0.26895	0.788758	0.788543	FAR2/GPI/ENO2/GAPDH/PANK2	5
BP	GO:0071310	cellular response to organic substance	14/122	460/4831	0.269438	0.788758	0.788543	ITPR2/CDKN1B/LRP6/PRKCQ/LSM14A/EPS8/C2CD5/ADIPOR1/LMO3/MGST1/ASIP/YOD1/CD4/LOC101116896	14
BP	GO:0048534	hematopoietic or lymphoid organ development	7/122	208/4831	0.271477	0.788758	0.788543	IL20/MFAP5/CLEC4D/PTPN6/CD4/CD27/CLEC1B	7
BP	GO:0002697	regulation of immune effector process	3/122	72/4831	0.2732	0.788758	0.788543	IL10/PTPN6/LOC101116896	3
BP	GO:0022411	cellular component disassembly	4/122	105/4831	0.273353	0.788758	0.788543	EPS8/CHMP4B/SPEF1/CAPZA3	4
BP	GO:0009617	response to bacterium	5/122	139/4831	0.273827	0.788758	0.788543	KCNJ8/IL10/CLEC4D/CD4/LOC101116896	5
BP	GO:0044419	biological process involved in interspecies interaction between organisms	10/122	316/4831	0.274747	0.788758	0.788543	LSM14A/KCNJ8/THOC6/CHMP4B/IL10/CLEC4D/PTPN6/CD4/LOC101116896/MAVS	10
BP	GO:0016051	carbohydrate biosynthetic process	2/122	41/4831	0.277422	0.788758	0.788543	GYS2/GPI	2
BP	GO:0019058	viral life cycle	2/122	41/4831	0.277422	0.788758	0.788543	CHMP4B/CD4	2
BP	GO:0051348	negative regulation of transferase activity	2/122	41/4831	0.277422	0.788758	0.788543	LRP6/PTPN6	2
BP	GO:0006401	RNA catabolic process	3/122	73/4831	0.280115	0.788758	0.788543	SSB/APOBEC1/MAGOHB	3
BP	GO:0002712	regulation of B cell mediated immunity	1/122	13/4831	0.283181	0.788758	0.788543	PTPN6	1
BP	GO:0002889	regulation of immunoglobulin mediated immune response	1/122	13/4831	0.283181	0.788758	0.788543	PTPN6	1
BP	GO:0006505	GPI anchor metabolic process	1/122	13/4831	0.283181	0.788758	0.788543	PIGU	1
BP	GO:0006506	GPI anchor biosynthetic process	1/122	13/4831	0.283181	0.788758	0.788543	PIGU	1
BP	GO:0007339	binding of sperm to zona pellucida	1/122	13/4831	0.283181	0.788758	0.788543	ARSA	1
BP	GO:0007632	visual behavior	1/122	13/4831	0.283181	0.788758	0.788543	KRAS	1
BP	GO:0008542	visual learning	1/122	13/4831	0.283181	0.788758	0.788543	KRAS	1
BP	GO:0030193	regulation of blood coagulation	1/122	13/4831	0.283181	0.788758	0.788543	SERPINC1	1
BP	GO:0030219	megakaryocyte differentiation	1/122	13/4831	0.283181	0.788758	0.788543	PTPN6	1
BP	GO:0030330	DNA damage response, signal transduction by p53 class mediator	1/122	13/4831	0.283181	0.788758	0.788543	ING4	1
BP	GO:0031343	positive regulation of cell killing	1/122	13/4831	0.283181	0.788758	0.788543	LOC101116896	1
BP	GO:0032527	protein exit from endoplasmic reticulum	1/122	13/4831	0.283181	0.788758	0.788543	YOD1	1
BP	GO:0032620	interleukin-17 production	1/122	13/4831	0.283181	0.788758	0.788543	PRKCQ	1
BP	GO:0032660	regulation of interleukin-17 production	1/122	13/4831	0.283181	0.788758	0.788543	PRKCQ	1
BP	GO:0033628	regulation of cell adhesion mediated by integrin	1/122	13/4831	0.283181	0.788758	0.788543	PTPN6	1
BP	GO:0044091	membrane biogenesis	1/122	13/4831	0.283181	0.788758	0.788543	CHMP4B	1
BP	GO:0045807	positive regulation of endocytosis	1/122	13/4831	0.283181	0.788758	0.788543	NTF3	1
BP	GO:0045814	negative regulation of gene expression, epigenetic	1/122	13/4831	0.283181	0.788758	0.788543	APOBEC1	1
BP	GO:0046323	glucose import	1/122	13/4831	0.283181	0.788758	0.788543	C2CD5	1
BP	GO:0046626	regulation of insulin receptor signaling pathway	1/122	13/4831	0.283181	0.788758	0.788543	PRKCQ	1
BP	GO:0046718	viral entry into host cell	1/122	13/4831	0.283181	0.788758	0.788543	CD4	1
BP	GO:0048002	antigen processing and presentation of peptide antigen	1/122	13/4831	0.283181	0.788758	0.788543	CLEC4A	1
BP	GO:0048524	positive regulation of viral process	1/122	13/4831	0.283181	0.788758	0.788543	CD4	1
BP	GO:0071709	membrane assembly	1/122	13/4831	0.283181	0.788758	0.788543	CHMP4B	1
BP	GO:0072665	protein localization to vacuole	1/122	13/4831	0.283181	0.788758	0.788543	M6PR	1
BP	GO:0090317	negative regulation of intracellular protein transport	1/122	13/4831	0.283181	0.788758	0.788543	YOD1	1
BP	GO:0098659	inorganic cation import across plasma membrane	1/122	13/4831	0.283181	0.788758	0.788543	KCNJ8	1
BP	GO:0099587	inorganic ion import across plasma membrane	1/122	13/4831	0.283181	0.788758	0.788543	KCNJ8	1
BP	GO:1900046	regulation of hemostasis	1/122	13/4831	0.283181	0.788758	0.788543	SERPINC1	1
BP	GO:1900076	regulation of cellular response to insulin stimulus	1/122	13/4831	0.283181	0.788758	0.788543	PRKCQ	1
BP	GO:1901184	regulation of ERBB signaling pathway	1/122	13/4831	0.283181	0.788758	0.788543	PDE6H	1
BP	GO:1902373	negative regulation of mRNA catabolic process	1/122	13/4831	0.283181	0.788758	0.788543	APOBEC1	1
BP	GO:1902622	regulation of neutrophil migration	1/122	13/4831	0.283181	0.788758	0.788543	C3AR1	1
BP	GO:1905517	macrophage migration	1/122	13/4831	0.283181	0.788758	0.788543	C3AR1	1
BP	GO:0007169	transmembrane receptor protein tyrosine kinase signaling pathway	4/122	107/4831	0.284698	0.788758	0.788543	PDE6H/NTF3/PRKCQ/C2CD5	4
BP	GO:0000082	G1/S transition of mitotic cell cycle	2/122	42/4831	0.286863	0.788758	0.788543	CDKN1B/PTPN6	2
BP	GO:0008154	actin polymerization or depolymerization	2/122	42/4831	0.286863	0.788758	0.788543	EPS8/CAPZA3	2
BP	GO:0051651	maintenance of location in cell	2/122	42/4831	0.286863	0.788758	0.788543	PTPN6/CD4	2
BP	GO:0006260	DNA replication	3/122	74/4831	0.287048	0.788758	0.788543	TBRG1/KIN/ING4	3
BP	GO:0000819	sister chromatid segregation	2/122	43/4831	0.296292	0.788758	0.788543	CHAMP1/CHMP4B	2
BP	GO:0002703	regulation of leukocyte mediated immunity	2/122	43/4831	0.296292	0.788758	0.788543	PTPN6/LOC101116896	2
BP	GO:0048863	stem cell differentiation	2/122	43/4831	0.296292	0.788758	0.788543	METTL5/LRP6	2
BP	GO:0071375	cellular response to peptide hormone stimulus	2/122	43/4831	0.296292	0.788758	0.788543	PRKCQ/C2CD5	2
BP	GO:0098609	cell-cell adhesion	5/122	144/4831	0.298482	0.788758	0.788543	PRKCQ/PTPN6/CD4/CD27/PKP2	5
BP	GO:0016310	phosphorylation	9/122	287/4831	0.299103	0.788758	0.788543	LRP6/NTF3/GPI/KRAS/PTPN6/ENO2/CD4/GAPDH/CDC25B	9
BP	GO:0012501	programmed cell death	12/122	397/4831	0.299601	0.788758	0.788543	CDKN1B/LRP6/BCL2L14/NTF3/PRKCQ/TNFRSF1A/LOC101111473/THOC6/IL10/KRAS/ING4/CD27	12
BP	GO:0022402	cell cycle process	8/122	251/4831	0.299836	0.788758	0.788543	CDKN1B/CHAMP1/LSM14A/EPS8/CHMP4B/PTPN6/ING4/CDC25B	8
BP	GO:0000271	polysaccharide biosynthetic process	1/122	14/4831	0.301332	0.788758	0.788543	GYS2	1
BP	GO:0001510	RNA methylation	1/122	14/4831	0.301332	0.788758	0.788543	NOP2	1
BP	GO:0001961	positive regulation of cytokine-mediated signaling pathway	1/122	14/4831	0.301332	0.788758	0.788543	LSM14A	1
BP	GO:0002275	myeloid cell activation involved in immune response	1/122	14/4831	0.301332	0.788758	0.788543	PTPN6	1
BP	GO:0002292	T cell differentiation involved in immune response	1/122	14/4831	0.301332	0.788758	0.788543	CLEC4D	1
BP	GO:0006094	gluconeogenesis	1/122	14/4831	0.301332	0.788758	0.788543	GPI	1
BP	GO:0006730	one-carbon metabolic process	1/122	14/4831	0.301332	0.788758	0.788543	AHCY	1
BP	GO:0006956	complement activation	1/122	14/4831	0.301332	0.788758	0.788543	C1S	1
BP	GO:0007173	epidermal growth factor receptor signaling pathway	1/122	14/4831	0.301332	0.788758	0.788543	PDE6H	1
BP	GO:0010657	muscle cell apoptotic process	1/122	14/4831	0.301332	0.788758	0.788543	LRP6	1
BP	GO:0010660	regulation of muscle cell apoptotic process	1/122	14/4831	0.301332	0.788758	0.788543	LRP6	1
BP	GO:0010833	telomere maintenance via telomere lengthening	1/122	14/4831	0.301332	0.788758	0.788543	PRKCQ	1
BP	GO:0014066	regulation of phosphatidylinositol 3-kinase signaling	1/122	14/4831	0.301332	0.788758	0.788543	PTPN6	1
BP	GO:0019319	hexose biosynthetic process	1/122	14/4831	0.301332	0.788758	0.788543	GPI	1
BP	GO:0031113	regulation of microtubule polymerization	1/122	14/4831	0.301332	0.788758	0.788543	CDKN1B	1
BP	GO:0032479	regulation of type I interferon production	1/122	14/4831	0.301332	0.788758	0.788543	IL10	1
BP	GO:0032543	mitochondrial translation	1/122	14/4831	0.301332	0.788758	0.788543	MRPS35	1
BP	GO:0032606	type I interferon production	1/122	14/4831	0.301332	0.788758	0.788543	IL10	1
BP	GO:0035036	sperm-egg recognition	1/122	14/4831	0.301332	0.788758	0.788543	ARSA	1
BP	GO:0044409	entry into host	1/122	14/4831	0.301332	0.788758	0.788543	CD4	1
BP	GO:0046330	positive regulation of JNK cascade	1/122	14/4831	0.301332	0.788758	0.788543	CD27	1
BP	GO:0046683	response to organophosphorus	1/122	14/4831	0.301332	0.788758	0.788543	ITPR2	1
BP	GO:0048247	lymphocyte chemotaxis	1/122	14/4831	0.301332	0.788758	0.788543	LOC101116896	1
BP	GO:0048477	oogenesis	1/122	14/4831	0.301332	0.788758	0.788543	CDC25B	1
BP	GO:0050829	defense response to Gram-negative bacterium	1/122	14/4831	0.301332	0.788758	0.788543	CD4	1
BP	GO:0050853	B cell receptor signaling pathway	1/122	14/4831	0.301332	0.788758	0.788543	PTPN6	1
BP	GO:0050854	regulation of antigen receptor-mediated signaling pathway	1/122	14/4831	0.301332	0.788758	0.788543	PTPN6	1
BP	GO:1901568	fatty acid derivative metabolic process	1/122	14/4831	0.301332	0.788758	0.788543	FAR2	1
BP	GO:2000573	positive regulation of DNA biosynthetic process	1/122	14/4831	0.301332	0.788758	0.788543	PRKCQ	1
BP	GO:2000785	regulation of autophagosome assembly	1/122	14/4831	0.301332	0.788758	0.788543	CHMP4B	1
BP	GO:0007204	positive regulation of cytosolic calcium ion concentration	2/122	44/4831	0.305703	0.788758	0.788543	C3AR1/PTPN6	2
BP	GO:0009566	fertilization	2/122	44/4831	0.305703	0.788758	0.788543	CD9/ARSA	2
BP	GO:0032868	response to insulin	2/122	44/4831	0.305703	0.788758	0.788543	PRKCQ/C2CD5	2
BP	GO:0051056	regulation of small GTPase mediated signal transduction	2/122	44/4831	0.305703	0.788758	0.788543	ARHGDIB/KRAS	2
BP	GO:0002683	negative regulation of immune system process	3/122	78/4831	0.314894	0.788758	0.788543	IL10/PTPN6/LOC101116896	3
BP	GO:0043254	regulation of protein-containing complex assembly	3/122	78/4831	0.314894	0.788758	0.788543	CDKN1B/EPS8/CAPZA3	3
BP	GO:0050878	regulation of body fluid levels	3/122	78/4831	0.314894	0.788758	0.788543	PRKCQ/PTPN6/SERPINC1	3
BP	GO:0051640	organelle localization	3/122	78/4831	0.314894	0.788758	0.788543	BORCS5/CHAMP1/CHMP4B	3
BP	GO:0001707	mesoderm formation	1/122	15/4831	0.319027	0.788758	0.788543	GPI	1
BP	GO:0002920	regulation of humoral immune response	1/122	15/4831	0.319027	0.788758	0.788543	PTPN6	1
BP	GO:0009408	response to heat	1/122	15/4831	0.319027	0.788758	0.788543	ST8SIA1	1
BP	GO:0017004	cytochrome complex assembly	1/122	15/4831	0.319027	0.788758	0.788543	LOC101121590	1
BP	GO:0030968	endoplasmic reticulum unfolded protein response	1/122	15/4831	0.319027	0.788758	0.788543	YOD1	1
BP	GO:0034637	cellular carbohydrate biosynthetic process	1/122	15/4831	0.319027	0.788758	0.788543	GYS2	1
BP	GO:0035023	regulation of Rho protein signal transduction	1/122	15/4831	0.319027	0.788758	0.788543	ARHGDIB	1
BP	GO:0044088	regulation of vacuole organization	1/122	15/4831	0.319027	0.788758	0.788543	CHMP4B	1
BP	GO:0045047	protein targeting to ER	1/122	15/4831	0.319027	0.788758	0.788543	CHMP4B	1
BP	GO:0045185	maintenance of protein location	1/122	15/4831	0.319027	0.788758	0.788543	CD4	1
BP	GO:0046503	glycerolipid catabolic process	1/122	15/4831	0.319027	0.788758	0.788543	PRDX6	1
BP	GO:0048332	mesoderm morphogenesis	1/122	15/4831	0.319027	0.788758	0.788543	GPI	1
BP	GO:0050818	regulation of coagulation	1/122	15/4831	0.319027	0.788758	0.788543	SERPINC1	1
BP	GO:0051298	centrosome duplication	1/122	15/4831	0.319027	0.788758	0.788543	CHMP4B	1
BP	GO:0051384	response to glucocorticoid	1/122	15/4831	0.319027	0.788758	0.788543	IL10	1
BP	GO:0071622	regulation of granulocyte chemotaxis	1/122	15/4831	0.319027	0.788758	0.788543	C3AR1	1
BP	GO:0072599	establishment of protein localization to endoplasmic reticulum	1/122	15/4831	0.319027	0.788758	0.788543	CHMP4B	1
BP	GO:1902369	negative regulation of RNA catabolic process	1/122	15/4831	0.319027	0.788758	0.788543	APOBEC1	1
BP	GO:2000401	regulation of lymphocyte migration	1/122	15/4831	0.319027	0.788758	0.788543	LOC101116896	1
BP	GO:1901575	organic substance catabolic process	14/122	478/4831	0.319161	0.788758	0.788543	PLBD1/SSB/GPI/ECI1/CHMP4B/IL10/APOBEC1/YOD1/ENO2/GAPDH/CPT1B/PRDX6/MAGOHB/SMOX	14
BP	GO:0098542	defense response to other organism	7/122	220/4831	0.320042	0.788758	0.788543	LSM14A/KCNJ8/CLEC4D/PTPN6/CD4/LOC101116896/MAVS	7
BP	GO:0019221	cytokine-mediated signaling pathway	3/122	79/4831	0.321872	0.788758	0.788543	LSM14A/ADIPOR1/CD4	3
BP	GO:0051607	defense response to virus	3/122	79/4831	0.321872	0.788758	0.788543	LSM14A/KCNJ8/MAVS	3
BP	GO:0140546	defense response to symbiont	3/122	79/4831	0.321872	0.788758	0.788543	LSM14A/KCNJ8/MAVS	3
BP	GO:0048762	mesenchymal cell differentiation	2/122	46/4831	0.324453	0.788758	0.788543	LRP6/ADIPOR1	2
BP	GO:0034645	cellular macromolecule biosynthetic process	11/122	368/4831	0.32448	0.788758	0.788543	MRPS35/METTL5/GYS2/GALNT8/LSM14A/ST8SIA1/PIGU/APOBEC1/MRPL51/YARS2/DARS2	11
BP	GO:0050900	leukocyte migration	3/122	80/4831	0.328853	0.788758	0.788543	EPS8/C3AR1/LOC101116896	3
BP	GO:0051090	regulation of DNA-binding transcription factor activity	3/122	80/4831	0.328853	0.788758	0.788543	LRP6/PRKCQ/IL10	3
BP	GO:0001894	tissue homeostasis	2/122	47/4831	0.333782	0.788758	0.788543	CHMP4B/KRAS	2
BP	GO:0002274	myeloid leukocyte activation	2/122	47/4831	0.333782	0.788758	0.788543	CLEC4D/PTPN6	2
BP	GO:0002685	regulation of leukocyte migration	2/122	47/4831	0.333782	0.788758	0.788543	C3AR1/LOC101116896	2
BP	GO:0031647	regulation of protein stability	2/122	47/4831	0.333782	0.788758	0.788543	TBRG1/KRAS	2
BP	GO:0070646	protein modification by small protein removal	2/122	47/4831	0.333782	0.788758	0.788543	YOD1/COPS7A	2
BP	GO:0010563	negative regulation of phosphorus metabolic process	3/122	81/4831	0.335833	0.788758	0.788543	LRP6/NTF3/PTPN6	3
BP	GO:0045936	negative regulation of phosphate metabolic process	3/122	81/4831	0.335833	0.788758	0.788543	LRP6/NTF3/PTPN6	3
BP	GO:0006997	nucleus organization	1/122	16/4831	0.336278	0.788758	0.788543	CHMP4B	1
BP	GO:0009988	cell-cell recognition	1/122	16/4831	0.336278	0.788758	0.788543	ARSA	1
BP	GO:0010717	regulation of epithelial to mesenchymal transition	1/122	16/4831	0.336278	0.788758	0.788543	ADIPOR1	1
BP	GO:0019080	viral gene expression	1/122	16/4831	0.336278	0.788758	0.788543	SSB	1
BP	GO:0031960	response to corticosteroid	1/122	16/4831	0.336278	0.788758	0.788543	IL10	1
BP	GO:0032204	regulation of telomere maintenance	1/122	16/4831	0.336278	0.788758	0.788543	PRKCQ	1
BP	GO:0032387	negative regulation of intracellular transport	1/122	16/4831	0.336278	0.788758	0.788543	YOD1	1
BP	GO:0042246	tissue regeneration	1/122	16/4831	0.336278	0.788758	0.788543	CDKN1B	1
BP	GO:0046364	monosaccharide biosynthetic process	1/122	16/4831	0.336278	0.788758	0.788543	GPI	1
BP	GO:0048640	negative regulation of developmental growth	1/122	16/4831	0.336278	0.788758	0.788543	CDKN1B	1
BP	GO:0048708	astrocyte differentiation	1/122	16/4831	0.336278	0.788758	0.788543	KRAS	1
BP	GO:0060760	positive regulation of response to cytokine stimulus	1/122	16/4831	0.336278	0.788758	0.788543	LSM14A	1
BP	GO:0065002	intracellular protein transmembrane transport	1/122	16/4831	0.336278	0.788758	0.788543	C2CD5	1
BP	GO:0070373	negative regulation of ERK1 and ERK2 cascade	1/122	16/4831	0.336278	0.788758	0.788543	LMO3	1
BP	GO:0097352	autophagosome maturation	1/122	16/4831	0.336278	0.788758	0.788543	CHMP4B	1
BP	GO:1901796	regulation of signal transduction by p53 class mediator	1/122	16/4831	0.336278	0.788758	0.788543	ING4	1
BP	GO:1902116	negative regulation of organelle assembly	1/122	16/4831	0.336278	0.788758	0.788543	CHMP4B	1
BP	GO:0006935	chemotaxis	4/122	117/4831	0.342261	0.788758	0.788543	NTF3/PRKCQ/C3AR1/LOC101116896	4
BP	GO:0046486	glycerolipid metabolic process	3/122	82/4831	0.34281	0.788758	0.788543	PIGU/APOBEC1/PRDX6	3
BP	GO:0002573	myeloid leukocyte differentiation	2/122	48/4831	0.343075	0.788758	0.788543	IL20/CD4	2
BP	GO:0006629	lipid metabolic process	10/122	337/4831	0.345009	0.788758	0.788543	PLBD1/FAR2/TNFRSF1A/ADIPOR1/ECI1/PIGU/APOBEC1/BCAT1/CPT1B/PRDX6	10
BP	GO:0042330	taxis	4/122	118/4831	0.348061	0.788758	0.788543	NTF3/PRKCQ/C3AR1/LOC101116896	4
BP	GO:0006520	amino acid metabolic process	3/122	83/4831	0.349783	0.788758	0.788543	BCAT1/YARS2/DARS2	3
BP	GO:0043086	negative regulation of catalytic activity	3/122	83/4831	0.349783	0.788758	0.788543	LRP6/PTPN6/LOC101116896	3
BP	GO:0002366	leukocyte activation involved in immune response	2/122	49/4831	0.352328	0.788758	0.788543	CLEC4D/PTPN6	2
BP	GO:0044843	cell cycle G1/S phase transition	2/122	49/4831	0.352328	0.788758	0.788543	CDKN1B/PTPN6	2
BP	GO:0000281	mitotic cytokinesis	1/122	17/4831	0.353095	0.788758	0.788543	CHMP4B	1
BP	GO:0001910	regulation of leukocyte mediated cytotoxicity	1/122	17/4831	0.353095	0.788758	0.788543	LOC101116896	1
BP	GO:0006641	triglyceride metabolic process	1/122	17/4831	0.353095	0.788758	0.788543	APOBEC1	1
BP	GO:0006892	post-Golgi vesicle-mediated transport	1/122	17/4831	0.353095	0.788758	0.788543	CCDC91	1
BP	GO:0008344	adult locomotory behavior	1/122	17/4831	0.353095	0.788758	0.788543	EPS8	1
BP	GO:0014074	response to purine-containing compound	1/122	17/4831	0.353095	0.788758	0.788543	ITPR2	1
BP	GO:0030101	natural killer cell activation	1/122	17/4831	0.353095	0.788758	0.788543	LOC101116896	1
BP	GO:0030433	ubiquitin-dependent ERAD pathway	1/122	17/4831	0.353095	0.788758	0.788543	YOD1	1
BP	GO:0033627	cell adhesion mediated by integrin	1/122	17/4831	0.353095	0.788758	0.788543	PTPN6	1
BP	GO:0038127	ERBB signaling pathway	1/122	17/4831	0.353095	0.788758	0.788543	PDE6H	1
BP	GO:0046634	regulation of alpha-beta T cell activation	1/122	17/4831	0.353095	0.788758	0.788543	PRKCQ	1
BP	GO:0120193	tight junction organization	1/122	17/4831	0.353095	0.788758	0.788543	CLDN9	1
BP	GO:0051726	regulation of cell cycle	7/122	229/4831	0.357448	0.788758	0.788543	CDKN1B/LRP6/TBRG1/CHMP4B/PTPN6/ING4/CDC25B	7
BP	GO:0010564	regulation of cell cycle process	5/122	156/4831	0.358896	0.788758	0.788543	CDKN1B/CHMP4B/PTPN6/ING4/CDC25B	5
BP	GO:0051128	regulation of cellular component organization	12/122	417/4831	0.361374	0.788758	0.788543	CDKN1B/RERG/ARHGDIB/NTF3/PRKCQ/EPS8/C2CD5/CHMP4B/APOBEC1/ING4/SPEF1/CAPZA3	12
BP	GO:0002263	cell activation involved in immune response	2/122	50/4831	0.361537	0.788758	0.788543	CLEC4D/PTPN6	2
BP	GO:0009451	RNA modification	2/122	50/4831	0.361537	0.788758	0.788543	APOBEC1/NOP2	2
BP	GO:0032386	regulation of intracellular transport	2/122	50/4831	0.361537	0.788758	0.788543	C2CD5/YOD1	2
BP	GO:0048545	response to steroid hormone	2/122	50/4831	0.361537	0.788758	0.788543	LMO3/IL10	2
BP	GO:0051146	striated muscle cell differentiation	2/122	50/4831	0.361537	0.788758	0.788543	KLHL41/KRAS	2
BP	GO:0051480	regulation of cytosolic calcium ion concentration	2/122	50/4831	0.361537	0.788758	0.788543	C3AR1/PTPN6	2
BP	GO:0090150	establishment of protein localization to membrane	2/122	50/4831	0.361537	0.788758	0.788543	C2CD5/CHMP4B	2
BP	GO:0046034	ATP metabolic process	3/122	85/4831	0.363706	0.788758	0.788543	GPI/ENO2/GAPDH	3
BP	GO:1901700	response to oxygen-containing compound	8/122	268/4831	0.365145	0.788758	0.788543	ITPR2/LRP6/PRKCQ/KCNJ8/EPS8/C2CD5/MGST1/LOC101116896	8
BP	GO:0010608	post-transcriptional regulation of gene expression	4/122	121/4831	0.365466	0.788758	0.788543	METTL5/LSM14A/APOBEC1/RC3H1	4
BP	GO:0055086	nucleobase-containing small molecule metabolic process	5/122	158/4831	0.369052	0.788758	0.788543	FAR2/GPI/ENO2/GAPDH/PANK2	5
BP	GO:0002088	lens development in camera-type eye	1/122	18/4831	0.369489	0.788758	0.788543	CDKN1B	1
BP	GO:0006939	smooth muscle contraction	1/122	18/4831	0.369489	0.788758	0.788543	SPX	1
BP	GO:0008306	associative learning	1/122	18/4831	0.369489	0.788758	0.788543	KRAS	1
BP	GO:0010633	negative regulation of epithelial cell migration	1/122	18/4831	0.369489	0.788758	0.788543	ADIPOR1	1
BP	GO:0010906	regulation of glucose metabolic process	1/122	18/4831	0.369489	0.788758	0.788543	ADIPOR1	1
BP	GO:0014065	phosphatidylinositol 3-kinase signaling	1/122	18/4831	0.369489	0.788758	0.788543	PTPN6	1
BP	GO:0030239	myofibril assembly	1/122	18/4831	0.369489	0.788758	0.788543	KLHL41	1
BP	GO:0031341	regulation of cell killing	1/122	18/4831	0.369489	0.788758	0.788543	LOC101116896	1
BP	GO:0032465	regulation of cytokinesis	1/122	18/4831	0.369489	0.788758	0.788543	CDC25B	1
BP	GO:0032623	interleukin-2 production	1/122	18/4831	0.369489	0.788758	0.788543	PRKCQ	1
BP	GO:0032663	regulation of interleukin-2 production	1/122	18/4831	0.369489	0.788758	0.788543	PRKCQ	1
BP	GO:0033866	nucleoside bisphosphate biosynthetic process	1/122	18/4831	0.369489	0.788758	0.788543	PANK2	1
BP	GO:0034030	ribonucleoside bisphosphate biosynthetic process	1/122	18/4831	0.369489	0.788758	0.788543	PANK2	1
BP	GO:0034033	purine nucleoside bisphosphate biosynthetic process	1/122	18/4831	0.369489	0.788758	0.788543	PANK2	1
BP	GO:0035914	skeletal muscle cell differentiation	1/122	18/4831	0.369489	0.788758	0.788543	KLHL41	1
BP	GO:0045582	positive regulation of T cell differentiation	1/122	18/4831	0.369489	0.788758	0.788543	CD27	1
BP	GO:0045661	regulation of myoblast differentiation	1/122	18/4831	0.369489	0.788758	0.788543	KLHL41	1
BP	GO:0046785	microtubule polymerization	1/122	18/4831	0.369489	0.788758	0.788543	CDKN1B	1
BP	GO:0050848	regulation of calcium-mediated signaling	1/122	18/4831	0.369489	0.788758	0.788543	CD4	1
BP	GO:0055002	striated muscle cell development	1/122	18/4831	0.369489	0.788758	0.788543	KLHL41	1
BP	GO:0071806	protein transmembrane transport	1/122	18/4831	0.369489	0.788758	0.788543	C2CD5	1
BP	GO:0032101	regulation of response to external stimulus	6/122	195/4831	0.370208	0.788758	0.788543	NTF3/LSM14A/IL10/C3AR1/SERPINC1/LOC101116896	6
BP	GO:0140694	non-membrane-bounded organelle assembly	3/122	86/4831	0.370652	0.788758	0.788543	KLHL41/LSM14A/CHMP4B	3
BP	GO:0000375	RNA splicing, via transesterification reactions	3/122	87/4831	0.377585	0.788758	0.788543	SNRPB2/PRDX6/MAGOHB	3
BP	GO:0000377	RNA splicing, via transesterification reactions with bulged adenosine as nucleophile	3/122	87/4831	0.377585	0.788758	0.788543	SNRPB2/PRDX6/MAGOHB	3
BP	GO:0000398	mRNA splicing, via spliceosome	3/122	87/4831	0.377585	0.788758	0.788543	SNRPB2/PRDX6/MAGOHB	3
BP	GO:0001932	regulation of protein phosphorylation	6/122	197/4831	0.379366	0.788758	0.788543	LRP6/NTF3/KRAS/PTPN6/CD4/CDC25B	6
BP	GO:0002699	positive regulation of immune effector process	2/122	52/4831	0.379806	0.788758	0.788543	PTPN6/LOC101116896	2
BP	GO:0032496	response to lipopolysaccharide	2/122	52/4831	0.379806	0.788758	0.788543	KCNJ8/LOC101116896	2
BP	GO:0043122	regulation of I-kappaB kinase/NF-kappaB signaling	2/122	52/4831	0.379806	0.788758	0.788543	CLEC4D/CD4	2
BP	GO:0060485	mesenchyme development	2/122	52/4831	0.379806	0.788758	0.788543	LRP6/ADIPOR1	2
BP	GO:0072659	protein localization to plasma membrane	2/122	52/4831	0.379806	0.788758	0.788543	LRP6/C2CD5	2
BP	GO:1901214	regulation of neuron death	2/122	52/4831	0.379806	0.788758	0.788543	CHMP4B/KRAS	2
BP	GO:1901653	cellular response to peptide	2/122	52/4831	0.379806	0.788758	0.788543	PRKCQ/C2CD5	2
BP	GO:0044255	cellular lipid metabolic process	7/122	235/4831	0.382643	0.788758	0.788543	TNFRSF1A/ADIPOR1/ECI1/PIGU/APOBEC1/CPT1B/PRDX6	7
BP	GO:0031400	negative regulation of protein modification process	3/122	88/4831	0.384503	0.788758	0.788543	LRP6/NTF3/PTPN6	3
BP	GO:0006304	DNA modification	1/122	19/4831	0.385471	0.788758	0.788543	APOBEC1	1
BP	GO:0006690	icosanoid metabolic process	1/122	19/4831	0.385471	0.788758	0.788543	TNFRSF1A	1
BP	GO:0009247	glycolipid biosynthetic process	1/122	19/4831	0.385471	0.788758	0.788543	PIGU	1
BP	GO:0031099	regeneration	1/122	19/4831	0.385471	0.788758	0.788543	CDKN1B	1
BP	GO:0032147	activation of protein kinase activity	1/122	19/4831	0.385471	0.788758	0.788543	NTF3	1
BP	GO:0032729	positive regulation of type II interferon production	1/122	19/4831	0.385471	0.788758	0.788543	LOC101116896	1
BP	GO:0042632	cholesterol homeostasis	1/122	19/4831	0.385471	0.788758	0.788543	RALY	1
BP	GO:0043967	histone H4 acetylation	1/122	19/4831	0.385471	0.788758	0.788543	ING4	1
BP	GO:0045598	regulation of fat cell differentiation	1/122	19/4831	0.385471	0.788758	0.788543	LMO3	1
BP	GO:0046328	regulation of JNK cascade	1/122	19/4831	0.385471	0.788758	0.788543	CD27	1
BP	GO:0048024	regulation of mRNA splicing, via spliceosome	1/122	19/4831	0.385471	0.788758	0.788543	PRDX6	1
BP	GO:0050868	negative regulation of T cell activation	1/122	19/4831	0.385471	0.788758	0.788543	PTPN6	1
BP	GO:0055092	sterol homeostasis	1/122	19/4831	0.385471	0.788758	0.788543	RALY	1
BP	GO:0061640	cytoskeleton-dependent cytokinesis	1/122	19/4831	0.385471	0.788758	0.788543	CHMP4B	1
BP	GO:0070972	protein localization to endoplasmic reticulum	1/122	19/4831	0.385471	0.788758	0.788543	CHMP4B	1
BP	GO:0098586	cellular response to virus	1/122	19/4831	0.385471	0.788758	0.788543	LSM14A	1
BP	GO:1903312	negative regulation of mRNA metabolic process	1/122	19/4831	0.385471	0.788758	0.788543	APOBEC1	1
BP	GO:1903510	mucopolysaccharide metabolic process	1/122	19/4831	0.385471	0.788758	0.788543	ITIH2	1
BP	GO:1903900	regulation of viral life cycle	1/122	19/4831	0.385471	0.788758	0.788543	CD4	1
BP	GO:2001252	positive regulation of chromosome organization	1/122	19/4831	0.385471	0.788758	0.788543	PRKCQ	1
BP	GO:0030522	intracellular receptor signaling pathway	2/122	53/4831	0.388861	0.788758	0.788543	LSM14A/LMO3	2
BP	GO:0030595	leukocyte chemotaxis	2/122	53/4831	0.388861	0.788758	0.788543	C3AR1/LOC101116896	2
BP	GO:0045087	innate immune response	4/122	126/4831	0.394429	0.788758	0.788543	LSM14A/CLEC4D/PTPN6/LOC101116896	4
BP	GO:0031349	positive regulation of defense response	2/122	54/4831	0.397858	0.788758	0.788543	LSM14A/LOC101116896	2
BP	GO:0051924	regulation of calcium ion transport	2/122	54/4831	0.397858	0.788758	0.788543	PTPN6/CD4	2
BP	GO:0060249	anatomical structure homeostasis	2/122	54/4831	0.397858	0.788758	0.788543	CHMP4B/KRAS	2
BP	GO:0002286	T cell activation involved in immune response	1/122	20/4831	0.401052	0.788758	0.788543	CLEC4D	1
BP	GO:0002367	cytokine production involved in immune response	1/122	20/4831	0.401052	0.788758	0.788543	IL10	1
BP	GO:0002718	regulation of cytokine production involved in immune response	1/122	20/4831	0.401052	0.788758	0.788543	IL10	1
BP	GO:0005977	glycogen metabolic process	1/122	20/4831	0.401052	0.788758	0.788543	GYS2	1
BP	GO:0006073	cellular glucan metabolic process	1/122	20/4831	0.401052	0.788758	0.788543	GYS2	1
BP	GO:0006906	vesicle fusion	1/122	20/4831	0.401052	0.788758	0.788543	C2CD5	1
BP	GO:0007292	female gamete generation	1/122	20/4831	0.401052	0.788758	0.788543	CDC25B	1
BP	GO:0014033	neural crest cell differentiation	1/122	20/4831	0.401052	0.788758	0.788543	LRP6	1
BP	GO:0030593	neutrophil chemotaxis	1/122	20/4831	0.401052	0.788758	0.788543	C3AR1	1
BP	GO:0032273	positive regulation of protein polymerization	1/122	20/4831	0.401052	0.788758	0.788543	CDKN1B	1
BP	GO:0033143	regulation of intracellular steroid hormone receptor signaling pathway	1/122	20/4831	0.401052	0.788758	0.788543	LMO3	1
BP	GO:0034620	cellular response to unfolded protein	1/122	20/4831	0.401052	0.788758	0.788543	YOD1	1
BP	GO:0044042	glucan metabolic process	1/122	20/4831	0.401052	0.788758	0.788543	GYS2	1
BP	GO:0045670	regulation of osteoclast differentiation	1/122	20/4831	0.401052	0.788758	0.788543	IL20	1
BP	GO:0045833	negative regulation of lipid metabolic process	1/122	20/4831	0.401052	0.788758	0.788543	APOBEC1	1
BP	GO:0048015	phosphatidylinositol-mediated signaling	1/122	20/4831	0.401052	0.788758	0.788543	PTPN6	1
BP	GO:0050852	T cell receptor signaling pathway	1/122	20/4831	0.401052	0.788758	0.788543	PTPN6	1
BP	GO:0050886	endocrine process	1/122	20/4831	0.401052	0.788758	0.788543	KRAS	1
BP	GO:0090174	organelle membrane fusion	1/122	20/4831	0.401052	0.788758	0.788543	C2CD5	1
BP	GO:0120162	positive regulation of cold-induced thermogenesis	1/122	20/4831	0.401052	0.788758	0.788543	ADIPOR1	1
BP	GO:0051241	negative regulation of multicellular organismal process	6/122	202/4831	0.402279	0.788758	0.788543	CDKN1B/ARHGDIB/ADIPOR1/IL10/CLEC4A/PTPN6	6
BP	GO:0043269	regulation of monoatomic ion transport	4/122	128/4831	0.40597	0.788758	0.788543	FXYD5/KCNJ8/PTPN6/CD4	4
BP	GO:0016236	macroautophagy	2/122	55/4831	0.406794	0.788758	0.788543	CHMP4B/YOD1	2
BP	GO:0033500	carbohydrate homeostasis	2/122	55/4831	0.406794	0.788758	0.788543	GPI/ADIPOR1	2
BP	GO:0042593	glucose homeostasis	2/122	55/4831	0.406794	0.788758	0.788543	GPI/ADIPOR1	2
BP	GO:0110053	regulation of actin filament organization	2/122	55/4831	0.406794	0.788758	0.788543	EPS8/CAPZA3	2
BP	GO:0009719	response to endogenous stimulus	8/122	279/4831	0.408233	0.788758	0.788543	ITPR2/RERG/PRKCQ/C2CD5/ADIPOR1/LMO3/ASIP/IL10	8
BP	GO:0001934	positive regulation of protein phosphorylation	4/122	129/4831	0.411726	0.788758	0.788543	NTF3/KRAS/CD4/CDC25B	4
BP	GO:0051248	negative regulation of protein metabolic process	5/122	167/4831	0.41473	0.788758	0.788543	LRP6/NTF3/LSM14A/IL10/PTPN6	5
BP	GO:0043087	regulation of GTPase activity	2/122	56/4831	0.415667	0.788758	0.788543	NTF3/LOC101116896	2
BP	GO:0098813	nuclear chromosome segregation	2/122	56/4831	0.415667	0.788758	0.788543	CHAMP1/CHMP4B	2
BP	GO:0007017	microtubule-based process	6/122	205/4831	0.416015	0.788758	0.788543	CDKN1B/BORCS5/LSM14A/CHMP4B/DYNLRB1/SPEF1	6
BP	GO:0051276	chromosome organization	6/122	205/4831	0.416015	0.788758	0.788543	TDRD3/CHAMP1/PRKCQ/CHMP4B/APOBEC1/ING4	6
BP	GO:0007498	mesoderm development	1/122	21/4831	0.41624	0.788758	0.788543	GPI	1
BP	GO:0008652	amino acid biosynthetic process	1/122	21/4831	0.41624	0.788758	0.788543	BCAT1	1
BP	GO:0021782	glial cell development	1/122	21/4831	0.41624	0.788758	0.788543	KRAS	1
BP	GO:0032732	positive regulation of interleukin-1 production	1/122	21/4831	0.41624	0.788758	0.788543	PANX3	1
BP	GO:0032874	positive regulation of stress-activated MAPK cascade	1/122	21/4831	0.41624	0.788758	0.788543	CD27	1
BP	GO:0036503	ERAD pathway	1/122	21/4831	0.41624	0.788758	0.788543	YOD1	1
BP	GO:0042177	negative regulation of protein catabolic process	1/122	21/4831	0.41624	0.788758	0.788543	IL10	1
BP	GO:0043966	histone H3 acetylation	1/122	21/4831	0.41624	0.788758	0.788543	ING4	1
BP	GO:0050830	defense response to Gram-positive bacterium	1/122	21/4831	0.41624	0.788758	0.788543	LOC101116896	1
BP	GO:0051224	negative regulation of protein transport	1/122	21/4831	0.41624	0.788758	0.788543	YOD1	1
BP	GO:0051279	regulation of release of sequestered calcium ion into cytosol	1/122	21/4831	0.41624	0.788758	0.788543	PTPN6	1
BP	GO:0061515	myeloid cell development	1/122	21/4831	0.41624	0.788758	0.788543	PTPN6	1
BP	GO:0140053	mitochondrial gene expression	1/122	21/4831	0.41624	0.788758	0.788543	MRPS35	1
BP	GO:1903038	negative regulation of leukocyte cell-cell adhesion	1/122	21/4831	0.41624	0.788758	0.788543	PTPN6	1
BP	GO:1990266	neutrophil migration	1/122	21/4831	0.41624	0.788758	0.788543	C3AR1	1
BP	GO:0000226	microtubule cytoskeleton organization	4/122	130/4831	0.417471	0.789984	0.789769	CDKN1B/LSM14A/CHMP4B/SPEF1	4
BP	GO:0007018	microtubule-based movement	3/122	93/4831	0.418807	0.791404	0.791189	BORCS5/DYNLRB1/SPEF1	3
BP	GO:1901701	cellular response to oxygen-containing compound	6/122	206/4831	0.420588	0.793656	0.79344	ITPR2/LRP6/PRKCQ/C2CD5/MGST1/LOC101116896	6
BP	GO:0043434	response to peptide hormone	2/122	57/4831	0.424475	0.793656	0.79344	PRKCQ/C2CD5	2
BP	GO:0045637	regulation of myeloid cell differentiation	2/122	57/4831	0.424475	0.793656	0.79344	IL20/CD4	2
BP	GO:0006812	monoatomic cation transport	5/122	169/4831	0.424836	0.793656	0.79344	CDKN1B/KCNJ8/PANX3/PTPN6/CD4	5
BP	GO:0030334	regulation of cell migration	5/122	169/4831	0.424836	0.793656	0.79344	ARHGDIB/NTF3/ADIPOR1/C3AR1/LOC101116896	5
BP	GO:0006979	response to oxidative stress	3/122	94/4831	0.425599	0.793656	0.79344	PYROXD1/MGST1/PRDX6	3
BP	GO:1901698	response to nitrogen compound	5/122	170/4831	0.429879	0.793656	0.79344	ITPR2/PRKCQ/KCNJ8/C2CD5/YOD1	5
BP	GO:0006112	energy reserve metabolic process	1/122	22/4831	0.431047	0.793656	0.79344	GYS2	1
BP	GO:0030888	regulation of B cell proliferation	1/122	22/4831	0.431047	0.793656	0.79344	IL10	1
BP	GO:0031623	receptor internalization	1/122	22/4831	0.431047	0.793656	0.79344	NTF3	1
BP	GO:0035082	axoneme assembly	1/122	22/4831	0.431047	0.793656	0.79344	SPEF1	1
BP	GO:0035710	CD4-positive, alpha-beta T cell activation	1/122	22/4831	0.431047	0.793656	0.79344	PRKCQ	1
BP	GO:0035967	cellular response to topologically incorrect protein	1/122	22/4831	0.431047	0.793656	0.79344	YOD1	1
BP	GO:0043484	regulation of RNA splicing	1/122	22/4831	0.431047	0.793656	0.79344	PRDX6	1
BP	GO:0045445	myoblast differentiation	1/122	22/4831	0.431047	0.793656	0.79344	KLHL41	1
BP	GO:0048017	inositol lipid-mediated signaling	1/122	22/4831	0.431047	0.793656	0.79344	PTPN6	1
BP	GO:0071805	potassium ion transmembrane transport	1/122	22/4831	0.431047	0.793656	0.79344	KCNJ8	1
BP	GO:1904950	negative regulation of establishment of protein localization	1/122	22/4831	0.431047	0.793656	0.79344	YOD1	1
BP	GO:0016477	cell migration	7/122	247/4831	0.433169	0.793656	0.79344	ARHGDIB/NTF3/PRKCQ/EPS8/ADIPOR1/C3AR1/LOC101116896	7
BP	GO:0044262	cellular carbohydrate metabolic process	2/122	58/4831	0.433214	0.793656	0.79344	GYS2/ADIPOR1	2
BP	GO:1903311	regulation of mRNA metabolic process	2/122	58/4831	0.433214	0.793656	0.79344	APOBEC1/PRDX6	2
BP	GO:0042327	positive regulation of phosphorylation	4/122	134/4831	0.440324	0.793656	0.79344	NTF3/KRAS/CD4/CDC25B	4
BP	GO:0016054	organic acid catabolic process	2/122	59/4831	0.441883	0.793656	0.79344	ECI1/CPT1B	2
BP	GO:0032535	regulation of cellular component size	2/122	59/4831	0.441883	0.793656	0.79344	EPS8/CAPZA3	2
BP	GO:0034599	cellular response to oxidative stress	2/122	59/4831	0.441883	0.793656	0.79344	PYROXD1/MGST1	2
BP	GO:0046395	carboxylic acid catabolic process	2/122	59/4831	0.441883	0.793656	0.79344	ECI1/CPT1B	2
BP	GO:0006576	biogenic amine metabolic process	1/122	23/4831	0.44548	0.793656	0.79344	SMOX	1
BP	GO:0006638	neutral lipid metabolic process	1/122	23/4831	0.44548	0.793656	0.79344	APOBEC1	1
BP	GO:0006639	acylglycerol metabolic process	1/122	23/4831	0.44548	0.793656	0.79344	APOBEC1	1
BP	GO:0007009	plasma membrane organization	1/122	23/4831	0.44548	0.793656	0.79344	CHMP4B	1
BP	GO:0007254	JNK cascade	1/122	23/4831	0.44548	0.793656	0.79344	CD27	1
BP	GO:0010927	cellular component assembly involved in morphogenesis	1/122	23/4831	0.44548	0.793656	0.79344	KLHL41	1
BP	GO:0033559	unsaturated fatty acid metabolic process	1/122	23/4831	0.44548	0.793656	0.79344	TNFRSF1A	1
BP	GO:0042102	positive regulation of T cell proliferation	1/122	23/4831	0.44548	0.793656	0.79344	PRKCQ	1
BP	GO:0043406	positive regulation of MAP kinase activity	1/122	23/4831	0.44548	0.793656	0.79344	NTF3	1
BP	GO:0044264	cellular polysaccharide metabolic process	1/122	23/4831	0.44548	0.793656	0.79344	GYS2	1
BP	GO:0045621	positive regulation of lymphocyte differentiation	1/122	23/4831	0.44548	0.793656	0.79344	CD27	1
BP	GO:0050871	positive regulation of B cell activation	1/122	23/4831	0.44548	0.793656	0.79344	CD27	1
BP	GO:0051028	mRNA transport	1/122	23/4831	0.44548	0.793656	0.79344	THOC6	1
BP	GO:0051781	positive regulation of cell division	1/122	23/4831	0.44548	0.793656	0.79344	CDC25B	1
BP	GO:0061025	membrane fusion	1/122	23/4831	0.44548	0.793656	0.79344	C2CD5	1
BP	GO:0070304	positive regulation of stress-activated protein kinase signaling cascade	1/122	23/4831	0.44548	0.793656	0.79344	CD27	1
BP	GO:1905477	positive regulation of protein localization to membrane	1/122	23/4831	0.44548	0.793656	0.79344	C2CD5	1
BP	GO:0009314	response to radiation	3/122	97/4831	0.445808	0.793656	0.79344	APOBEC1/KRAS/CPT1B	3
BP	GO:0007049	cell cycle	10/122	367/4831	0.449547	0.795923	0.795706	CDKN1B/LRP6/CHAMP1/LSM14A/TBRG1/EPS8/CHMP4B/PTPN6/ING4/CDC25B	10
BP	GO:0001558	regulation of cell growth	2/122	60/4831	0.45048	0.795923	0.795706	RERG/ING4	2
BP	GO:0019216	regulation of lipid metabolic process	2/122	60/4831	0.45048	0.795923	0.795706	ADIPOR1/APOBEC1	2
BP	GO:0046907	intracellular transport	9/122	329/4831	0.45234	0.795923	0.795706	SSB/BORCS5/M6PR/C2CD5/THOC6/CHMP4B/YOD1/CCDC91/AP5S1	9
BP	GO:0006914	autophagy	3/122	98/4831	0.452485	0.795923	0.795706	CHMP4B/YOD1/GABARAPL1	3
BP	GO:0061919	process utilizing autophagic mechanism	3/122	98/4831	0.452485	0.795923	0.795706	CHMP4B/YOD1/GABARAPL1	3
BP	GO:0050877	nervous system process	5/122	175/4831	0.454955	0.795923	0.795706	CDKN1B/PDE6H/LOC101120486/LOC101114857/KRAS	5
BP	GO:0000045	autophagosome assembly	1/122	24/4831	0.459551	0.795923	0.795706	CHMP4B	1
BP	GO:0001704	formation of primary germ layer	1/122	24/4831	0.459551	0.795923	0.795706	GPI	1
BP	GO:0007266	Rho protein signal transduction	1/122	24/4831	0.459551	0.795923	0.795706	ARHGDIB	1
BP	GO:0009266	response to temperature stimulus	1/122	24/4831	0.459551	0.795923	0.795706	ST8SIA1	1
BP	GO:0010257	NADH dehydrogenase complex assembly	1/122	24/4831	0.459551	0.795923	0.795706	NDUFA9	1
BP	GO:0010675	regulation of cellular carbohydrate metabolic process	1/122	24/4831	0.459551	0.795923	0.795706	ADIPOR1	1
BP	GO:0018958	phenol-containing compound metabolic process	1/122	24/4831	0.459551	0.795923	0.795706	SLCO1C1	1
BP	GO:0030100	regulation of endocytosis	1/122	24/4831	0.459551	0.795923	0.795706	NTF3	1
BP	GO:0030316	osteoclast differentiation	1/122	24/4831	0.459551	0.795923	0.795706	IL20	1
BP	GO:0030856	regulation of epithelial cell differentiation	1/122	24/4831	0.459551	0.795923	0.795706	CDKN1B	1
BP	GO:0032981	mitochondrial respiratory chain complex I assembly	1/122	24/4831	0.459551	0.795923	0.795706	NDUFA9	1
BP	GO:0050792	regulation of viral process	1/122	24/4831	0.459551	0.795923	0.795706	CD4	1
BP	GO:0090316	positive regulation of intracellular protein transport	1/122	24/4831	0.459551	0.795923	0.795706	C2CD5	1
BP	GO:1901222	regulation of NIK/NF-kappaB signaling	1/122	24/4831	0.459551	0.795923	0.795706	ADIPOR1	1
BP	GO:2000145	regulation of cell motility	5/122	177/4831	0.464909	0.795923	0.795706	ARHGDIB/NTF3/ADIPOR1/C3AR1/LOC101116896	5
BP	GO:0009615	response to virus	3/122	100/4831	0.46574	0.795923	0.795706	LSM14A/KCNJ8/MAVS	3
BP	GO:0034655	nucleobase-containing compound catabolic process	3/122	100/4831	0.46574	0.795923	0.795706	SSB/APOBEC1/MAGOHB	3
BP	GO:0071417	cellular response to organonitrogen compound	3/122	100/4831	0.46574	0.795923	0.795706	ITPR2/PRKCQ/C2CD5	3
BP	GO:0050793	regulation of developmental process	12/122	451/4831	0.469805	0.795923	0.795706	KLHL41/CDKN1B/LOC101111473/EPS8/ADIPOR1/LMO3/IL20/C3AR1/KRAS/PTPN6/CD4/CD27	12
BP	GO:0002244	hematopoietic progenitor cell differentiation	1/122	25/4831	0.473267	0.795923	0.795706	PTPN6	1
BP	GO:0002690	positive regulation of leukocyte chemotaxis	1/122	25/4831	0.473267	0.795923	0.795706	C3AR1	1
BP	GO:0005976	polysaccharide metabolic process	1/122	25/4831	0.473267	0.795923	0.795706	GYS2	1
BP	GO:0006497	protein lipidation	1/122	25/4831	0.473267	0.795923	0.795706	PIGU	1
BP	GO:0007127	meiosis I	1/122	25/4831	0.473267	0.795923	0.795706	CDC25B	1
BP	GO:0007586	digestion	1/122	25/4831	0.473267	0.795923	0.795706	LOC101105864	1
BP	GO:0010522	regulation of calcium ion transport into cytosol	1/122	25/4831	0.473267	0.795923	0.795706	PTPN6	1
BP	GO:0014902	myotube differentiation	1/122	25/4831	0.473267	0.795923	0.795706	KLHL41	1
BP	GO:0030177	positive regulation of Wnt signaling pathway	1/122	25/4831	0.473267	0.795923	0.795706	ATP6V0C	1
BP	GO:0032388	positive regulation of intracellular transport	1/122	25/4831	0.473267	0.795923	0.795706	C2CD5	1
BP	GO:0032649	regulation of type II interferon production	1/122	25/4831	0.473267	0.795923	0.795706	LOC101116896	1
BP	GO:0033138	positive regulation of peptidyl-serine phosphorylation	1/122	25/4831	0.473267	0.795923	0.795706	NTF3	1
BP	GO:0040029	epigenetic regulation of gene expression	1/122	25/4831	0.473267	0.795923	0.795706	APOBEC1	1
BP	GO:0061982	meiosis I cell cycle process	1/122	25/4831	0.473267	0.795923	0.795706	CDC25B	1
BP	GO:0071621	granulocyte chemotaxis	1/122	25/4831	0.473267	0.795923	0.795706	C3AR1	1
BP	GO:0072331	signal transduction by p53 class mediator	1/122	25/4831	0.473267	0.795923	0.795706	ING4	1
BP	GO:0072676	lymphocyte migration	1/122	25/4831	0.473267	0.795923	0.795706	LOC101116896	1
BP	GO:0051707	response to other organism	8/122	296/4831	0.474696	0.795923	0.795706	LSM14A/KCNJ8/IL10/CLEC4D/PTPN6/CD4/LOC101116896/MAVS	8
BP	GO:0006259	DNA metabolic process	7/122	257/4831	0.474934	0.795923	0.795706	RECQL/PRKCQ/TBRG1/APOBEC1/KIN/ING4/AP5S1	7
BP	GO:0070997	neuron death	2/122	63/4831	0.475819	0.795923	0.795706	CHMP4B/KRAS	2
BP	GO:0043207	response to external biotic stimulus	8/122	297/4831	0.478569	0.795923	0.795706	LSM14A/KCNJ8/IL10/CLEC4D/PTPN6/CD4/LOC101116896/MAVS	8
BP	GO:0042325	regulation of phosphorylation	6/122	220/4831	0.483961	0.795923	0.795706	LRP6/NTF3/KRAS/PTPN6/CD4/CDC25B	6
BP	GO:0006650	glycerophospholipid metabolic process	2/122	64/4831	0.484109	0.795923	0.795706	PIGU/PRDX6	2
BP	GO:0030155	regulation of cell adhesion	4/122	142/4831	0.485207	0.795923	0.795706	PRKCQ/PTPN6/CD4/CD27	4
BP	GO:0045597	positive regulation of cell differentiation	4/122	142/4831	0.485207	0.795923	0.795706	LMO3/IL20/CD4/CD27	4
BP	GO:0048871	multicellular organismal-level homeostasis	3/122	103/4831	0.485358	0.795923	0.795706	ADIPOR1/CHMP4B/KRAS	3
BP	GO:0006661	phosphatidylinositol biosynthetic process	1/122	26/4831	0.486638	0.795923	0.795706	PIGU	1
BP	GO:0006664	glycolipid metabolic process	1/122	26/4831	0.486638	0.795923	0.795706	PIGU	1
BP	GO:0008037	cell recognition	1/122	26/4831	0.486638	0.795923	0.795706	ARSA	1
BP	GO:0030203	glycosaminoglycan metabolic process	1/122	26/4831	0.486638	0.795923	0.795706	ITIH2	1
BP	GO:0030518	intracellular steroid hormone receptor signaling pathway	1/122	26/4831	0.486638	0.795923	0.795706	LMO3	1
BP	GO:0031123	RNA 3'-end processing	1/122	26/4831	0.486638	0.795923	0.795706	SSB	1
BP	GO:0032609	type II interferon production	1/122	26/4831	0.486638	0.795923	0.795706	LOC101116896	1
BP	GO:0038061	NIK/NF-kappaB signaling	1/122	26/4831	0.486638	0.795923	0.795706	ADIPOR1	1
BP	GO:0061041	regulation of wound healing	1/122	26/4831	0.486638	0.795923	0.795706	SERPINC1	1
BP	GO:1903509	liposaccharide metabolic process	1/122	26/4831	0.486638	0.795923	0.795706	PIGU	1
BP	GO:1905037	autophagosome organization	1/122	26/4831	0.486638	0.795923	0.795706	CHMP4B	1
BP	GO:0045787	positive regulation of cell cycle	2/122	65/4831	0.492319	0.795923	0.795706	LRP6/CDC25B	2
BP	GO:0048193	Golgi vesicle transport	2/122	65/4831	0.492319	0.795923	0.795706	ERGIC2/CCDC91	2
BP	GO:0051235	maintenance of location	2/122	65/4831	0.492319	0.795923	0.795706	PTPN6/CD4	2
BP	GO:0034762	regulation of transmembrane transport	3/122	105/4831	0.498249	0.795923	0.795706	KCNJ8/C2CD5/PTPN6	3
BP	GO:0006637	acyl-CoA metabolic process	1/122	27/4831	0.499673	0.795923	0.795706	FAR2	1
BP	GO:0006986	response to unfolded protein	1/122	27/4831	0.499673	0.795923	0.795706	YOD1	1
BP	GO:0008360	regulation of cell shape	1/122	27/4831	0.499673	0.795923	0.795706	EPS8	1
BP	GO:0022408	negative regulation of cell-cell adhesion	1/122	27/4831	0.499673	0.795923	0.795706	PTPN6	1
BP	GO:0035383	thioester metabolic process	1/122	27/4831	0.499673	0.795923	0.795706	FAR2	1
BP	GO:0043524	negative regulation of neuron apoptotic process	1/122	27/4831	0.499673	0.795923	0.795706	KRAS	1
BP	GO:0048167	regulation of synaptic plasticity	1/122	27/4831	0.499673	0.795923	0.795706	KRAS	1
BP	GO:0050684	regulation of mRNA processing	1/122	27/4831	0.499673	0.795923	0.795706	PRDX6	1
BP	GO:0050728	negative regulation of inflammatory response	1/122	27/4831	0.499673	0.795923	0.795706	IL10	1
BP	GO:0051209	release of sequestered calcium ion into cytosol	1/122	27/4831	0.499673	0.795923	0.795706	PTPN6	1
BP	GO:0051282	regulation of sequestering of calcium ion	1/122	27/4831	0.499673	0.795923	0.795706	PTPN6	1
BP	GO:0051283	negative regulation of sequestering of calcium ion	1/122	27/4831	0.499673	0.795923	0.795706	PTPN6	1
BP	GO:0097530	granulocyte migration	1/122	27/4831	0.499673	0.795923	0.795706	C3AR1	1
BP	GO:1903313	positive regulation of mRNA metabolic process	1/122	27/4831	0.499673	0.795923	0.795706	PRDX6	1
BP	GO:1990823	response to leukemia inhibitory factor	1/122	27/4831	0.499673	0.795923	0.795706	EPS8	1
BP	GO:1990830	cellular response to leukemia inhibitory factor	1/122	27/4831	0.499673	0.795923	0.795706	EPS8	1
BP	GO:0007249	I-kappaB kinase/NF-kappaB signaling	2/122	66/4831	0.500447	0.795923	0.795706	CLEC4D/CD4	2
BP	GO:1990778	protein localization to cell periphery	2/122	66/4831	0.500447	0.795923	0.795706	LRP6/C2CD5	2
BP	GO:0030001	metal ion transport	4/122	145/4831	0.501684	0.795923	0.795706	CDKN1B/KCNJ8/PTPN6/CD4	4
BP	GO:0040012	regulation of locomotion	5/122	185/4831	0.504158	0.795923	0.795706	ARHGDIB/NTF3/ADIPOR1/C3AR1/LOC101116896	5
BP	GO:0007346	regulation of mitotic cell cycle	3/122	106/4831	0.504634	0.795923	0.795706	CDKN1B/PTPN6/CDC25B	3
BP	GO:0006913	nucleocytoplasmic transport	2/122	67/4831	0.508492	0.795923	0.795706	SSB/THOC6	2
BP	GO:0007059	chromosome segregation	2/122	67/4831	0.508492	0.795923	0.795706	CHAMP1/CHMP4B	2
BP	GO:0051169	nuclear transport	2/122	67/4831	0.508492	0.795923	0.795706	SSB/THOC6	2
BP	GO:0001578	microtubule bundle formation	1/122	28/4831	0.512379	0.795923	0.795706	SPEF1	1
BP	GO:0001959	regulation of cytokine-mediated signaling pathway	1/122	28/4831	0.512379	0.795923	0.795706	LSM14A	1
BP	GO:0006022	aminoglycan metabolic process	1/122	28/4831	0.512379	0.795923	0.795706	ITIH2	1
BP	GO:0006109	regulation of carbohydrate metabolic process	1/122	28/4831	0.512379	0.795923	0.795706	ADIPOR1	1
BP	GO:0007098	centrosome cycle	1/122	28/4831	0.512379	0.795923	0.795706	CHMP4B	1
BP	GO:0007612	learning	1/122	28/4831	0.512379	0.795923	0.795706	KRAS	1
BP	GO:0008277	regulation of G protein-coupled receptor signaling pathway	1/122	28/4831	0.512379	0.795923	0.795706	PDE6H	1
BP	GO:0009308	amine metabolic process	1/122	28/4831	0.512379	0.795923	0.795706	SMOX	1
BP	GO:0016241	regulation of macroautophagy	1/122	28/4831	0.512379	0.795923	0.795706	CHMP4B	1
BP	GO:0043401	steroid hormone mediated signaling pathway	1/122	28/4831	0.512379	0.795923	0.795706	LMO3	1
BP	GO:0043488	regulation of mRNA stability	1/122	28/4831	0.512379	0.795923	0.795706	APOBEC1	1
BP	GO:0045931	positive regulation of mitotic cell cycle	1/122	28/4831	0.512379	0.795923	0.795706	CDC25B	1
BP	GO:0048284	organelle fusion	1/122	28/4831	0.512379	0.795923	0.795706	C2CD5	1
BP	GO:0051017	actin filament bundle assembly	1/122	28/4831	0.512379	0.795923	0.795706	EPS8	1
BP	GO:0051208	sequestering of calcium ion	1/122	28/4831	0.512379	0.795923	0.795706	PTPN6	1
BP	GO:0055088	lipid homeostasis	1/122	28/4831	0.512379	0.795923	0.795706	RALY	1
BP	GO:0061572	actin filament bundle organization	1/122	28/4831	0.512379	0.795923	0.795706	EPS8	1
BP	GO:0097553	calcium ion transmembrane import into cytosol	1/122	28/4831	0.512379	0.795923	0.795706	PTPN6	1
BP	GO:0098739	import across plasma membrane	1/122	28/4831	0.512379	0.795923	0.795706	KCNJ8	1
BP	GO:1901989	positive regulation of cell cycle phase transition	1/122	28/4831	0.512379	0.795923	0.795706	CDC25B	1
BP	GO:0002831	regulation of response to biotic stimulus	2/122	68/4831	0.516454	0.799557	0.79934	LSM14A/LOC101116896	2
BP	GO:0009607	response to biotic stimulus	8/122	307/4831	0.516903	0.799557	0.79934	LSM14A/KCNJ8/IL10/CLEC4D/PTPN6/CD4/LOC101116896/MAVS	8
BP	GO:0044087	regulation of cellular component biogenesis	5/122	189/4831	0.523378	0.799557	0.79934	CDKN1B/EPS8/CHMP4B/APOBEC1/CAPZA3	5
BP	GO:0008380	RNA splicing	3/122	109/4831	0.52354	0.799557	0.79934	SNRPB2/PRDX6/MAGOHB	3
BP	GO:0072657	protein localization to membrane	3/122	109/4831	0.52354	0.799557	0.79934	LRP6/C2CD5/CHMP4B	3
BP	GO:1902532	negative regulation of intracellular signal transduction	3/122	109/4831	0.52354	0.799557	0.79934	ADIPOR1/LMO3/PTPN6	3
BP	GO:0006937	regulation of muscle contraction	1/122	29/4831	0.524765	0.799557	0.79934	SPX	1
BP	GO:0010970	transport along microtubule	1/122	29/4831	0.524765	0.799557	0.79934	BORCS5	1
BP	GO:0030282	bone mineralization	1/122	29/4831	0.524765	0.799557	0.79934	PTHLH	1
BP	GO:0031023	microtubule organizing center organization	1/122	29/4831	0.524765	0.799557	0.79934	CHMP4B	1
BP	GO:0032612	interleukin-1 production	1/122	29/4831	0.524765	0.799557	0.79934	PANX3	1
BP	GO:0032652	regulation of interleukin-1 production	1/122	29/4831	0.524765	0.799557	0.79934	PANX3	1
BP	GO:0035966	response to topologically incorrect protein	1/122	29/4831	0.524765	0.799557	0.79934	YOD1	1
BP	GO:0045727	positive regulation of translation	1/122	29/4831	0.524765	0.799557	0.79934	METTL5	1
BP	GO:0045766	positive regulation of angiogenesis	1/122	29/4831	0.524765	0.799557	0.79934	C3AR1	1
BP	GO:1903034	regulation of response to wounding	1/122	29/4831	0.524765	0.799557	0.79934	SERPINC1	1
BP	GO:1904018	positive regulation of vasculature development	1/122	29/4831	0.524765	0.799557	0.79934	C3AR1	1
BP	GO:0006325	chromatin organization	3/122	110/4831	0.529756	0.799857	0.799639	TDRD3/APOBEC1/ING4	3
BP	GO:0044270	cellular nitrogen compound catabolic process	3/122	110/4831	0.529756	0.799857	0.799639	SSB/APOBEC1/MAGOHB	3
BP	GO:0046700	heterocycle catabolic process	3/122	110/4831	0.529756	0.799857	0.799639	SSB/APOBEC1/MAGOHB	3
BP	GO:0003012	muscle system process	2/122	70/4831	0.532121	0.799857	0.799639	SPX/LOC101121590	2
BP	GO:0048872	homeostasis of number of cells	2/122	70/4831	0.532121	0.799857	0.799639	GPI/KRAS	2
BP	GO:1901652	response to peptide	2/122	70/4831	0.532121	0.799857	0.799639	PRKCQ/C2CD5	2
BP	GO:0010562	positive regulation of phosphorus metabolic process	4/122	151/4831	0.533943	0.799857	0.799639	NTF3/KRAS/CD4/CDC25B	4
BP	GO:0045937	positive regulation of phosphate metabolic process	4/122	151/4831	0.533943	0.799857	0.799639	NTF3/KRAS/CD4/CDC25B	4
BP	GO:0006952	defense response	9/122	352/4831	0.53562	0.799857	0.799639	LSM14A/TNFRSF1A/KCNJ8/IL10/CLEC4D/PTPN6/CD4/LOC101116896/MAVS	9
BP	GO:0007264	small GTPase mediated signal transduction	3/122	111/4831	0.535927	0.799857	0.799639	ARHGDIB/EPS8/KRAS	3
BP	GO:0002708	positive regulation of lymphocyte mediated immunity	1/122	30/4831	0.536839	0.799857	0.799639	LOC101116896	1
BP	GO:0016482	cytosolic transport	1/122	30/4831	0.536839	0.799857	0.799639	CCDC91	1
BP	GO:0030705	cytoskeleton-dependent intracellular transport	1/122	30/4831	0.536839	0.799857	0.799639	BORCS5	1
BP	GO:0042100	B cell proliferation	1/122	30/4831	0.536839	0.799857	0.799639	IL10	1
BP	GO:0060759	regulation of response to cytokine stimulus	1/122	30/4831	0.536839	0.799857	0.799639	LSM14A	1
BP	GO:0106106	cold-induced thermogenesis	1/122	30/4831	0.536839	0.799857	0.799639	ADIPOR1	1
BP	GO:0120161	regulation of cold-induced thermogenesis	1/122	30/4831	0.536839	0.799857	0.799639	ADIPOR1	1
BP	GO:0010243	response to organonitrogen compound	4/122	152/4831	0.539222	0.799857	0.799639	ITPR2/PRKCQ/C2CD5/YOD1	4
BP	GO:0006486	protein glycosylation	2/122	71/4831	0.539826	0.799857	0.799639	GALNT8/ST8SIA1	2
BP	GO:0043413	macromolecule glycosylation	2/122	71/4831	0.539826	0.799857	0.799639	GALNT8/ST8SIA1	2
BP	GO:0062197	cellular response to chemical stress	2/122	71/4831	0.539826	0.799857	0.799639	PYROXD1/MGST1	2
BP	GO:0006811	monoatomic ion transport	7/122	273/4831	0.540026	0.799857	0.799639	CDKN1B/FXYD5/KCNJ8/PANX3/MGST1/PTPN6/CD4	7
BP	GO:0007186	G protein-coupled receptor signaling pathway	3/122	112/4831	0.542053	0.799857	0.799639	PDE6H/SSTR2/C3AR1	3
BP	GO:0022414	reproductive process	7/122	274/4831	0.543995	0.799857	0.799639	CDKN1B/ARHGDIB/CD9/LOC443348/PTPN6/ARSA/CDC25B	7
BP	GO:0048646	anatomical structure formation involved in morphogenesis	6/122	234/4831	0.54518	0.799857	0.799639	KLHL41/LRP6/GPI/C3AR1/PTPN6/CLEC1B	6
BP	GO:0016071	mRNA metabolic process	5/122	194/4831	0.546955	0.799857	0.799639	SSB/SNRPB2/APOBEC1/PRDX6/MAGOHB	5
BP	GO:0009416	response to light stimulus	2/122	72/4831	0.547444	0.799857	0.799639	KRAS/CPT1B	2
BP	GO:0016049	cell growth	2/122	72/4831	0.547444	0.799857	0.799639	RERG/ING4	2
BP	GO:0000003	reproduction	7/122	275/4831	0.547951	0.799857	0.799639	CDKN1B/ARHGDIB/CD9/LOC443348/PTPN6/ARSA/CDC25B	7
BP	GO:1901699	cellular response to nitrogen compound	3/122	113/4831	0.548133	0.799857	0.799639	ITPR2/PRKCQ/C2CD5	3
BP	GO:0010212	response to ionizing radiation	1/122	31/4831	0.548608	0.799857	0.799639	APOBEC1	1
BP	GO:0032872	regulation of stress-activated MAPK cascade	1/122	31/4831	0.548608	0.799857	0.799639	CD27	1
BP	GO:0043487	regulation of RNA stability	1/122	31/4831	0.548608	0.799857	0.799639	APOBEC1	1
BP	GO:0045580	regulation of T cell differentiation	1/122	31/4831	0.548608	0.799857	0.799639	CD27	1
BP	GO:0046488	phosphatidylinositol metabolic process	1/122	31/4831	0.548608	0.799857	0.799639	PIGU	1
BP	GO:0051092	positive regulation of NF-kappaB transcription factor activity	1/122	31/4831	0.548608	0.799857	0.799639	PRKCQ	1
BP	GO:0060402	calcium ion transport into cytosol	1/122	31/4831	0.548608	0.799857	0.799639	PTPN6	1
BP	GO:1903169	regulation of calcium ion transmembrane transport	1/122	31/4831	0.548608	0.799857	0.799639	PTPN6	1
BP	GO:1990845	adaptive thermogenesis	1/122	31/4831	0.548608	0.799857	0.799639	ADIPOR1	1
BP	GO:2000045	regulation of G1/S transition of mitotic cell cycle	1/122	31/4831	0.548608	0.799857	0.799639	PTPN6	1
BP	GO:0009628	response to abiotic stimulus	5/122	195/4831	0.551607	0.802744	0.802525	ITPR2/ST8SIA1/APOBEC1/KRAS/CPT1B	5
BP	GO:0051649	establishment of localization in cell	11/122	437/4831	0.551775	0.802744	0.802525	SSB/BORCS5/M6PR/CHAMP1/C2CD5/THOC6/CHMP4B/YOD1/CCDC91/PTPN6/AP5S1	11
BP	GO:0001654	eye development	2/122	73/4831	0.554974	0.804551	0.804332	CDKN1B/LOC101121590	2
BP	GO:0042692	muscle cell differentiation	2/122	73/4831	0.554974	0.804551	0.804332	KLHL41/KRAS	2
BP	GO:0070085	glycosylation	2/122	73/4831	0.554974	0.804551	0.804332	GALNT8/ST8SIA1	2
BP	GO:0002705	positive regulation of leukocyte mediated immunity	1/122	32/4831	0.560081	0.804551	0.804332	LOC101116896	1
BP	GO:0030308	negative regulation of cell growth	1/122	32/4831	0.560081	0.804551	0.804332	RERG	1
BP	GO:0030534	adult behavior	1/122	32/4831	0.560081	0.804551	0.804332	EPS8	1
BP	GO:0033135	regulation of peptidyl-serine phosphorylation	1/122	32/4831	0.560081	0.804551	0.804332	NTF3	1
BP	GO:0034764	positive regulation of transmembrane transport	1/122	32/4831	0.560081	0.804551	0.804332	C2CD5	1
BP	GO:0046434	organophosphate catabolic process	1/122	32/4831	0.560081	0.804551	0.804332	PRDX6	1
BP	GO:0050777	negative regulation of immune response	1/122	32/4831	0.560081	0.804551	0.804332	PTPN6	1
BP	GO:0050821	protein stabilization	1/122	32/4831	0.560081	0.804551	0.804332	TBRG1	1
BP	GO:0019439	aromatic compound catabolic process	3/122	115/4831	0.560153	0.804551	0.804332	SSB/APOBEC1/MAGOHB	3
BP	GO:0032102	negative regulation of response to external stimulus	2/122	74/4831	0.562417	0.805238	0.805019	IL10/LOC101116896	2
BP	GO:0048880	sensory system development	2/122	74/4831	0.562417	0.805238	0.805019	CDKN1B/LOC101121590	2
BP	GO:0150063	visual system development	2/122	74/4831	0.562417	0.805238	0.805019	CDKN1B/LOC101121590	2
BP	GO:0071345	cellular response to cytokine stimulus	4/122	157/4831	0.565162	0.808313	0.808093	LSM14A/EPS8/ADIPOR1/CD4	4
BP	GO:0007605	sensory perception of sound	1/122	33/4831	0.571265	0.811892	0.811671	CDKN1B	1
BP	GO:0031214	biomineral tissue development	1/122	33/4831	0.571265	0.811892	0.811671	PTHLH	1
BP	GO:0034250	positive regulation of amide metabolic process	1/122	33/4831	0.571265	0.811892	0.811671	METTL5	1
BP	GO:0048754	branching morphogenesis of an epithelial tube	1/122	33/4831	0.571265	0.811892	0.811671	KRAS	1
BP	GO:0050851	antigen receptor-mediated signaling pathway	1/122	33/4831	0.571265	0.811892	0.811671	PTPN6	1
BP	GO:0061013	regulation of mRNA catabolic process	1/122	33/4831	0.571265	0.811892	0.811671	APOBEC1	1
BP	GO:1901361	organic cyclic compound catabolic process	3/122	117/4831	0.571982	0.812059	0.811838	SSB/APOBEC1/MAGOHB	3
BP	GO:0048870	cell motility	7/122	282/4831	0.57524	0.81371	0.813488	ARHGDIB/NTF3/PRKCQ/EPS8/ADIPOR1/C3AR1/LOC101116896	7
BP	GO:0051674	localization of cell	7/122	282/4831	0.57524	0.81371	0.813488	ARHGDIB/NTF3/PRKCQ/EPS8/ADIPOR1/C3AR1/LOC101116896	7
BP	GO:1901990	regulation of mitotic cell cycle phase transition	2/122	76/4831	0.577036	0.81371	0.813488	CDKN1B/PTPN6	2
BP	GO:0000723	telomere maintenance	1/122	34/4831	0.582166	0.81371	0.813488	PRKCQ	1
BP	GO:0007601	visual perception	1/122	34/4831	0.582166	0.81371	0.813488	PDE6H	1
BP	GO:0032200	telomere organization	1/122	34/4831	0.582166	0.81371	0.813488	PRKCQ	1
BP	GO:0034101	erythrocyte homeostasis	1/122	34/4831	0.582166	0.81371	0.813488	GPI	1
BP	GO:0048469	cell maturation	1/122	34/4831	0.582166	0.81371	0.813488	CDC25B	1
BP	GO:0050671	positive regulation of lymphocyte proliferation	1/122	34/4831	0.582166	0.81371	0.813488	PRKCQ	1
BP	GO:0070302	regulation of stress-activated protein kinase signaling cascade	1/122	34/4831	0.582166	0.81371	0.813488	CD27	1
BP	GO:0071222	cellular response to lipopolysaccharide	1/122	34/4831	0.582166	0.81371	0.813488	LOC101116896	1
BP	GO:0071902	positive regulation of protein serine/threonine kinase activity	1/122	34/4831	0.582166	0.81371	0.813488	NTF3	1
BP	GO:0098657	import into cell	1/122	34/4831	0.582166	0.81371	0.813488	KCNJ8	1
BP	GO:0140013	meiotic nuclear division	1/122	34/4831	0.582166	0.81371	0.813488	CDC25B	1
BP	GO:2001022	positive regulation of response to DNA damage stimulus	1/122	34/4831	0.582166	0.81371	0.813488	ING4	1
BP	GO:0006412	translation	6/122	243/4831	0.582859	0.813838	0.813616	MRPS35/METTL5/LSM14A/MRPL51/YARS2/DARS2	6
BP	GO:0006816	calcium ion transport	2/122	77/4831	0.584213	0.814047	0.813825	PTPN6/CD4	2
BP	GO:0006874	intracellular calcium ion homeostasis	2/122	77/4831	0.584213	0.814047	0.813825	C3AR1/PTPN6	2
BP	GO:0031347	regulation of defense response	3/122	120/4831	0.589358	0.81509	0.814868	LSM14A/IL10/LOC101116896	3
BP	GO:0040008	regulation of growth	3/122	120/4831	0.589358	0.81509	0.814868	CDKN1B/RERG/ING4	3
BP	GO:0060627	regulation of vesicle-mediated transport	2/122	78/4831	0.5913	0.81509	0.814868	NTF3/C2CD5	2
BP	GO:0016197	endosomal transport	1/122	35/4831	0.592793	0.81509	0.814868	AP5S1	1
BP	GO:0032946	positive regulation of mononuclear cell proliferation	1/122	35/4831	0.592793	0.81509	0.814868	PRKCQ	1
BP	GO:0050953	sensory perception of light stimulus	1/122	35/4831	0.592793	0.81509	0.814868	PDE6H	1
BP	GO:0050954	sensory perception of mechanical stimulus	1/122	35/4831	0.592793	0.81509	0.814868	CDKN1B	1
BP	GO:0051346	negative regulation of hydrolase activity	1/122	35/4831	0.592793	0.81509	0.814868	LOC101116896	1
BP	GO:0055001	muscle cell development	1/122	35/4831	0.592793	0.81509	0.814868	KLHL41	1
BP	GO:0071219	cellular response to molecule of bacterial origin	1/122	35/4831	0.592793	0.81509	0.814868	LOC101116896	1
BP	GO:0099111	microtubule-based transport	1/122	35/4831	0.592793	0.81509	0.814868	BORCS5	1
BP	GO:1902905	positive regulation of supramolecular fiber organization	1/122	35/4831	0.592793	0.81509	0.814868	CDKN1B	1
BP	GO:1903828	negative regulation of protein localization	1/122	35/4831	0.592793	0.81509	0.814868	YOD1	1
BP	GO:0050790	regulation of catalytic activity	7/122	288/4831	0.59802	0.815856	0.815633	LRP6/NTF3/PRKCQ/PTPN6/CD4/LOC101116896/CDC25B	7
BP	GO:0001659	temperature homeostasis	1/122	36/4831	0.603151	0.815856	0.815633	ADIPOR1	1
BP	GO:0001666	response to hypoxia	1/122	36/4831	0.603151	0.815856	0.815633	ITPR2	1
BP	GO:0001890	placenta development	1/122	36/4831	0.603151	0.815856	0.815633	CDKN1B	1
BP	GO:0002285	lymphocyte activation involved in immune response	1/122	36/4831	0.603151	0.815856	0.815633	CLEC4D	1
BP	GO:0002687	positive regulation of leukocyte migration	1/122	36/4831	0.603151	0.815856	0.815633	C3AR1	1
BP	GO:0007623	circadian rhythm	1/122	36/4831	0.603151	0.815856	0.815633	NDUFA9	1
BP	GO:0007626	locomotory behavior	1/122	36/4831	0.603151	0.815856	0.815633	EPS8	1
BP	GO:0017148	negative regulation of translation	1/122	36/4831	0.603151	0.815856	0.815633	LSM14A	1
BP	GO:0030323	respiratory tube development	1/122	36/4831	0.603151	0.815856	0.815633	KRAS	1
BP	GO:0030324	lung development	1/122	36/4831	0.603151	0.815856	0.815633	KRAS	1
BP	GO:0043523	regulation of neuron apoptotic process	1/122	36/4831	0.603151	0.815856	0.815633	KRAS	1
BP	GO:0046467	membrane lipid biosynthetic process	1/122	36/4831	0.603151	0.815856	0.815633	PIGU	1
BP	GO:0070374	positive regulation of ERK1 and ERK2 cascade	1/122	36/4831	0.603151	0.815856	0.815633	CD4	1
BP	GO:0006310	DNA recombination	2/122	80/4831	0.605207	0.815856	0.815633	RECQL/AP5S1	2
BP	GO:0055074	calcium ion homeostasis	2/122	80/4831	0.605207	0.815856	0.815633	C3AR1/PTPN6	2
BP	GO:0051301	cell division	3/122	123/4831	0.606283	0.815856	0.815633	CDC16/CHMP4B/CDC25B	3
BP	GO:0051668	localization within membrane	3/122	123/4831	0.606283	0.815856	0.815633	LRP6/C2CD5/CHMP4B	3
BP	GO:0019220	regulation of phosphate metabolic process	6/122	249/4831	0.607104	0.815856	0.815633	LRP6/NTF3/KRAS/PTPN6/CD4/CDC25B	6
BP	GO:0043043	peptide biosynthetic process	6/122	249/4831	0.607104	0.815856	0.815633	MRPS35/METTL5/LSM14A/MRPL51/YARS2/DARS2	6
BP	GO:0048878	chemical homeostasis	6/122	249/4831	0.607104	0.815856	0.815633	GPI/ADIPOR1/RALY/C3AR1/PTPN6/LOC101121590	6
BP	GO:0051174	regulation of phosphorus metabolic process	6/122	249/4831	0.607104	0.815856	0.815633	LRP6/NTF3/KRAS/PTPN6/CD4/CDC25B	6
BP	GO:0016055	Wnt signaling pathway	2/122	81/4831	0.612027	0.815856	0.815633	LRP6/ATP6V0C	2
BP	GO:0044282	small molecule catabolic process	2/122	81/4831	0.612027	0.815856	0.815633	ECI1/CPT1B	2
BP	GO:0198738	cell-cell signaling by wnt	2/122	81/4831	0.612027	0.815856	0.815633	LRP6/ATP6V0C	2
BP	GO:0007219	Notch signaling pathway	1/122	37/4831	0.613248	0.815856	0.815633	CDKN1B	1
BP	GO:0007369	gastrulation	1/122	37/4831	0.613248	0.815856	0.815633	GPI	1
BP	GO:0022904	respiratory electron transport chain	1/122	37/4831	0.613248	0.815856	0.815633	LOC101121590	1
BP	GO:0036293	response to decreased oxygen levels	1/122	37/4831	0.613248	0.815856	0.815633	ITPR2	1
BP	GO:0051403	stress-activated MAPK cascade	1/122	37/4831	0.613248	0.815856	0.815633	CD27	1
BP	GO:0070665	positive regulation of leukocyte proliferation	1/122	37/4831	0.613248	0.815856	0.815633	PRKCQ	1
BP	GO:1903046	meiotic cell cycle process	1/122	37/4831	0.613248	0.815856	0.815633	CDC25B	1
BP	GO:1905475	regulation of protein localization to membrane	1/122	37/4831	0.613248	0.815856	0.815633	C2CD5	1
BP	GO:0006468	protein phosphorylation	6/122	251/4831	0.615018	0.817406	0.817183	LRP6/NTF3/KRAS/PTPN6/CD4/CDC25B	6
BP	GO:0007015	actin filament organization	2/122	82/4831	0.618757	0.820079	0.819856	EPS8/CAPZA3	2
BP	GO:0010959	regulation of metal ion transport	2/122	82/4831	0.618757	0.820079	0.819856	PTPN6/CD4	2
BP	GO:0001763	morphogenesis of a branching structure	1/122	38/4831	0.623091	0.820079	0.819856	KRAS	1
BP	GO:0031334	positive regulation of protein-containing complex assembly	1/122	38/4831	0.623091	0.820079	0.819856	CDKN1B	1
BP	GO:0033044	regulation of chromosome organization	1/122	38/4831	0.623091	0.820079	0.819856	PRKCQ	1
BP	GO:0043547	positive regulation of GTPase activity	1/122	38/4831	0.623091	0.820079	0.819856	NTF3	1
BP	GO:0045861	negative regulation of proteolysis	1/122	38/4831	0.623091	0.820079	0.819856	IL10	1
BP	GO:0061138	morphogenesis of a branching epithelium	1/122	38/4831	0.623091	0.820079	0.819856	KRAS	1
BP	GO:0090257	regulation of muscle system process	1/122	38/4831	0.623091	0.820079	0.819856	SPX	1
BP	GO:1902806	regulation of cell cycle G1/S phase transition	1/122	38/4831	0.623091	0.820079	0.819856	PTPN6	1
BP	GO:0071495	cellular response to endogenous stimulus	6/122	254/4831	0.626724	0.820167	0.819943	ITPR2/PRKCQ/C2CD5/ADIPOR1/LMO3/ASIP	6
BP	GO:0006397	mRNA processing	3/122	127/4831	0.62813	0.820167	0.819943	SNRPB2/PRDX6/MAGOHB	3
BP	GO:0010605	negative regulation of macromolecule metabolic process	11/122	462/4831	0.6286	0.820167	0.819943	SSB/LRP6/NTF3/LSM14A/LOC101111473/IL10/APOBEC1/CLEC4A/PTPN6/ING4/MAGOHB	11
BP	GO:0044093	positive regulation of molecular function	6/122	255/4831	0.630582	0.820167	0.819943	LRP6/NTF3/PRKCQ/IL10/CD4/CDC25B	6
BP	GO:0001667	ameboidal-type cell migration	2/122	84/4831	0.631951	0.820167	0.819943	ARHGDIB/ADIPOR1	2
BP	GO:0002700	regulation of production of molecular mediator of immune response	1/122	39/4831	0.632684	0.820167	0.819943	IL10	1
BP	GO:0003341	cilium movement	1/122	39/4831	0.632684	0.820167	0.819943	SPEF1	1
BP	GO:0006475	internal protein amino acid acetylation	1/122	39/4831	0.632684	0.820167	0.819943	ING4	1
BP	GO:0007188	adenylate cyclase-modulating G protein-coupled receptor signaling pathway	1/122	39/4831	0.632684	0.820167	0.819943	SSTR2	1
BP	GO:0007519	skeletal muscle tissue development	1/122	39/4831	0.632684	0.820167	0.819943	KLHL41	1
BP	GO:0016573	histone acetylation	1/122	39/4831	0.632684	0.820167	0.819943	ING4	1
BP	GO:0018393	internal peptidyl-lysine acetylation	1/122	39/4831	0.632684	0.820167	0.819943	ING4	1
BP	GO:0019722	calcium-mediated signaling	1/122	39/4831	0.632684	0.820167	0.819943	CD4	1
BP	GO:0034249	negative regulation of amide metabolic process	1/122	39/4831	0.632684	0.820167	0.819943	LSM14A	1
BP	GO:0048839	inner ear development	1/122	39/4831	0.632684	0.820167	0.819943	CDKN1B	1
BP	GO:0043085	positive regulation of catalytic activity	4/122	171/4831	0.633376	0.820167	0.819943	NTF3/PRKCQ/CD4/CDC25B	4
BP	GO:0045596	negative regulation of cell differentiation	3/122	128/4831	0.633462	0.820167	0.819943	LOC101111473/ADIPOR1/KRAS	3
BP	GO:0034097	response to cytokine	4/122	172/4831	0.637981	0.822643	0.822419	LSM14A/EPS8/ADIPOR1/CD4	4
BP	GO:0001701	in utero embryonic development	2/122	85/4831	0.638415	0.822643	0.822419	GPI/LOC101121590	2
BP	GO:0009101	glycoprotein biosynthetic process	2/122	85/4831	0.638415	0.822643	0.822419	GALNT8/ST8SIA1	2
BP	GO:0048608	reproductive structure development	2/122	85/4831	0.638415	0.822643	0.822419	CDKN1B/PTPN6	2
BP	GO:0061458	reproductive system development	2/122	85/4831	0.638415	0.822643	0.822419	CDKN1B/PTPN6	2
BP	GO:0022900	electron transport chain	1/122	40/4831	0.642036	0.824914	0.824689	LOC101121590	1
BP	GO:0045444	fat cell differentiation	1/122	40/4831	0.642036	0.824914	0.824689	LMO3	1
BP	GO:0050680	negative regulation of epithelial cell proliferation	1/122	40/4831	0.642036	0.824914	0.824689	CDKN1B	1
BP	GO:0031324	negative regulation of cellular metabolic process	9/122	384/4831	0.643092	0.824914	0.824689	LRP6/NTF3/LSM14A/LOC101111473/CHMP4B/IL10/APOBEC1/PTPN6/ING4	9
BP	GO:0030003	intracellular monoatomic cation homeostasis	3/122	130/4831	0.643968	0.824914	0.824689	C3AR1/PTPN6/LOC101121590	3
BP	GO:2000026	regulation of multicellular organismal development	6/122	259/4831	0.645785	0.824914	0.824689	CDKN1B/IL20/C3AR1/PTPN6/CD4/CD27	6
BP	GO:1901137	carbohydrate derivative biosynthetic process	4/122	174/4831	0.647082	0.824914	0.824689	GALNT8/ST8SIA1/PIGU/PANK2	4
BP	GO:0003008	system process	7/122	302/4831	0.648695	0.824914	0.824689	CDKN1B/PDE6H/SPX/LOC101120486/LOC101114857/KRAS/LOC101121590	7
BP	GO:0015980	energy derivation by oxidation of organic compounds	2/122	87/4831	0.651077	0.824914	0.824689	GYS2/LOC101121590	2
BP	GO:0002440	production of molecular mediator of immune response	1/122	41/4831	0.651151	0.824914	0.824689	IL10	1
BP	GO:0016579	protein deubiquitination	1/122	41/4831	0.651151	0.824914	0.824689	YOD1	1
BP	GO:0019882	antigen processing and presentation	1/122	41/4831	0.651151	0.824914	0.824689	CLEC4A	1
BP	GO:0031032	actomyosin structure organization	1/122	41/4831	0.651151	0.824914	0.824689	KLHL41	1
BP	GO:0031098	stress-activated protein kinase signaling cascade	1/122	41/4831	0.651151	0.824914	0.824689	CD27	1
BP	GO:0060538	skeletal muscle organ development	1/122	41/4831	0.651151	0.824914	0.824689	KLHL41	1
BP	GO:0060541	respiratory system development	1/122	41/4831	0.651151	0.824914	0.824689	KRAS	1
BP	GO:0097529	myeloid leukocyte migration	1/122	41/4831	0.651151	0.824914	0.824689	C3AR1	1
BP	GO:2000113	negative regulation of cellular macromolecule biosynthetic process	1/122	41/4831	0.651151	0.824914	0.824689	LSM14A	1
BP	GO:0080134	regulation of response to stress	6/122	261/4831	0.653248	0.826795	0.82657	LSM14A/IL10/ING4/CD27/SERPINC1/LOC101116896	6
BP	GO:0006873	intracellular monoatomic ion homeostasis	3/122	132/4831	0.654264	0.827307	0.827082	C3AR1/PTPN6/LOC101121590	3
BP	GO:0008033	tRNA processing	1/122	42/4831	0.660036	0.830725	0.830499	SSB	1
BP	GO:0070482	response to oxygen levels	1/122	42/4831	0.660036	0.830725	0.830499	ITPR2	1
BP	GO:0071216	cellular response to biotic stimulus	1/122	42/4831	0.660036	0.830725	0.830499	LOC101116896	1
BP	GO:0071383	cellular response to steroid hormone stimulus	1/122	42/4831	0.660036	0.830725	0.830499	LMO3	1
BP	GO:0071695	anatomical structure maturation	1/122	42/4831	0.660036	0.830725	0.830499	CDC25B	1
BP	GO:0006644	phospholipid metabolic process	2/122	89/4831	0.663388	0.832117	0.831891	PIGU/PRDX6	2
BP	GO:0032259	methylation	2/122	89/4831	0.663388	0.832117	0.831891	METTL5/NOP2	2
BP	GO:0051223	regulation of protein transport	2/122	89/4831	0.663388	0.832117	0.831891	C2CD5/YOD1	2
BP	GO:0051094	positive regulation of developmental process	5/122	221/4831	0.663672	0.832117	0.831891	LMO3/IL20/C3AR1/CD4/CD27	5
BP	GO:0031401	positive regulation of protein modification process	4/122	178/4831	0.664833	0.832117	0.831891	NTF3/KRAS/CD4/CDC25B	4
BP	GO:0051130	positive regulation of cellular component organization	4/122	178/4831	0.664833	0.832117	0.831891	CDKN1B/NTF3/PRKCQ/C2CD5	4
BP	GO:0002262	myeloid cell homeostasis	1/122	43/4831	0.668697	0.8331	0.832874	GPI	1
BP	GO:0007033	vacuole organization	1/122	43/4831	0.668697	0.8331	0.832874	CHMP4B	1
BP	GO:0010001	glial cell differentiation	1/122	43/4831	0.668697	0.8331	0.832874	KRAS	1
BP	GO:0018394	peptidyl-lysine acetylation	1/122	43/4831	0.668697	0.8331	0.832874	ING4	1
BP	GO:0046474	glycerophospholipid biosynthetic process	1/122	43/4831	0.668697	0.8331	0.832874	PIGU	1
BP	GO:0006417	regulation of translation	2/122	90/4831	0.669413	0.833226	0.832999	METTL5/LSM14A	2
BP	GO:0007167	enzyme-linked receptor protein signaling pathway	4/122	180/4831	0.673482	0.836769	0.836541	PDE6H/NTF3/PRKCQ/C2CD5	4
BP	GO:0034765	regulation of monoatomic ion transmembrane transport	2/122	91/4831	0.675352	0.836769	0.836541	KCNJ8/PTPN6	2
BP	GO:0072594	establishment of protein localization to organelle	2/122	91/4831	0.675352	0.836769	0.836541	M6PR/CHMP4B	2
BP	GO:0090066	regulation of anatomical structure size	2/122	91/4831	0.675352	0.836769	0.836541	EPS8/CAPZA3	2
BP	GO:1905114	cell surface receptor signaling pathway involved in cell-cell signaling	2/122	91/4831	0.675352	0.836769	0.836541	LRP6/ATP6V0C	2
BP	GO:0002221	pattern recognition receptor signaling pathway	1/122	44/4831	0.677139	0.838215	0.837986	LSM14A	1
BP	GO:0051093	negative regulation of developmental process	4/122	182/4831	0.681978	0.843001	0.842772	CDKN1B/LOC101111473/ADIPOR1/KRAS	4
BP	GO:0007162	negative regulation of cell adhesion	1/122	45/4831	0.685367	0.843001	0.842772	PTPN6	1
BP	GO:0016050	vesicle organization	1/122	45/4831	0.685367	0.843001	0.842772	C2CD5	1
BP	GO:0021700	developmental maturation	1/122	45/4831	0.685367	0.843001	0.842772	CDC25B	1
BP	GO:0031348	negative regulation of defense response	1/122	45/4831	0.685367	0.843001	0.842772	IL10	1
BP	GO:0042445	hormone metabolic process	1/122	45/4831	0.685367	0.843001	0.842772	SLCO1C1	1
BP	GO:0042770	signal transduction in response to DNA damage	1/122	45/4831	0.685367	0.843001	0.842772	ING4	1
BP	GO:0007507	heart development	2/122	93/4831	0.686971	0.844207	0.843978	CDKN1B/KCNJ8	2
BP	GO:0051172	negative regulation of nitrogen compound metabolic process	8/122	358/4831	0.69302	0.850547	0.850315	LRP6/NTF3/LSM14A/LOC101111473/IL10/APOBEC1/PTPN6/ING4	8
BP	GO:1902115	regulation of organelle assembly	1/122	46/4831	0.693387	0.850547	0.850315	CHMP4B	1
BP	GO:0031329	regulation of cellular catabolic process	3/122	141/4831	0.697972	0.853685	0.853452	CHMP4B/IL10/APOBEC1	3
BP	GO:0000904	cell morphogenesis involved in differentiation	2/122	95/4831	0.698251	0.853685	0.853452	PTPN6/CLEC1B	2
BP	GO:0009100	glycoprotein metabolic process	2/122	95/4831	0.698251	0.853685	0.853452	GALNT8/ST8SIA1	2
BP	GO:0000724	double-strand break repair via homologous recombination	1/122	47/4831	0.701205	0.853685	0.853452	AP5S1	1
BP	GO:0007281	germ cell development	1/122	47/4831	0.701205	0.853685	0.853452	CDC25B	1
BP	GO:0007611	learning or memory	1/122	47/4831	0.701205	0.853685	0.853452	KRAS	1
BP	GO:0043583	ear development	1/122	47/4831	0.701205	0.853685	0.853452	CDKN1B	1
BP	GO:0006955	immune response	8/122	361/4831	0.70205	0.853685	0.853452	PRKCQ/LSM14A/IL10/CLEC4D/PTPN6/CD4/LOC101116896/C1S	8
BP	GO:0030335	positive regulation of cell migration	2/122	96/4831	0.703765	0.853685	0.853452	NTF3/C3AR1	2
BP	GO:0040011	locomotion	7/122	319/4831	0.705026	0.853685	0.853452	ARHGDIB/NTF3/PRKCQ/EPS8/ADIPOR1/C3AR1/LOC101116896	7
BP	GO:0051049	regulation of transport	7/122	319/4831	0.705026	0.853685	0.853452	NTF3/FXYD5/KCNJ8/C2CD5/YOD1/PTPN6/CD4	7
BP	GO:0006396	RNA processing	6/122	276/4831	0.706138	0.853685	0.853452	SSB/WBP11/SNRPB2/NOP2/PRDX6/MAGOHB	6
BP	GO:0070727	cellular macromolecule localization	8/122	363/4831	0.707976	0.853685	0.853452	SSB/LRP6/M6PR/TBRG1/C2CD5/CHMP4B/YOD1/CD4	8
BP	GO:0000725	recombinational repair	1/122	48/4831	0.708825	0.853685	0.853452	AP5S1	1
BP	GO:0015711	organic anion transport	1/122	48/4831	0.708825	0.853685	0.853452	MGST1	1
BP	GO:0022604	regulation of cell morphogenesis	1/122	48/4831	0.708825	0.853685	0.853452	EPS8	1
BP	GO:0045017	glycerolipid biosynthetic process	1/122	48/4831	0.708825	0.853685	0.853452	PIGU	1
BP	GO:0051321	meiotic cell cycle	1/122	48/4831	0.708825	0.853685	0.853452	CDC25B	1
BP	GO:0051402	neuron apoptotic process	1/122	48/4831	0.708825	0.853685	0.853452	KRAS	1
BP	GO:0070201	regulation of establishment of protein localization	2/122	97/4831	0.709196	0.853685	0.853452	C2CD5/YOD1	2
BP	GO:0098662	inorganic cation transmembrane transport	2/122	97/4831	0.709196	0.853685	0.853452	KCNJ8/PTPN6	2
BP	GO:2000147	positive regulation of cell motility	2/122	98/4831	0.714544	0.85836	0.858126	NTF3/C3AR1	2
BP	GO:0000902	cell morphogenesis	3/122	145/4831	0.716025	0.85836	0.858126	EPS8/PTPN6/CLEC1B	3
BP	GO:0043414	macromolecule methylation	1/122	49/4831	0.716252	0.85836	0.858126	NOP2	1
BP	GO:0051302	regulation of cell division	1/122	49/4831	0.716252	0.85836	0.858126	CDC25B	1
BP	GO:0070588	calcium ion transmembrane transport	1/122	49/4831	0.716252	0.85836	0.858126	PTPN6	1
BP	GO:0010506	regulation of autophagy	1/122	50/4831	0.723491	0.863092	0.862857	CHMP4B	1
BP	GO:0019932	second-messenger-mediated signaling	1/122	50/4831	0.723491	0.863092	0.862857	CD4	1
BP	GO:0034976	response to endoplasmic reticulum stress	1/122	50/4831	0.723491	0.863092	0.862857	YOD1	1
BP	GO:0050804	modulation of chemical synaptic transmission	1/122	50/4831	0.723491	0.863092	0.862857	KRAS	1
BP	GO:0099177	regulation of trans-synaptic signaling	1/122	50/4831	0.723491	0.863092	0.862857	KRAS	1
BP	GO:0043009	chordate embryonic development	3/122	147/4831	0.724738	0.863092	0.862857	LRP6/GPI/LOC101121590	3
BP	GO:0060341	regulation of cellular localization	3/122	147/4831	0.724738	0.863092	0.862857	C2CD5/YOD1/PTPN6	3
BP	GO:0043604	amide biosynthetic process	6/122	282/4831	0.725728	0.863092	0.862857	MRPS35/METTL5/LSM14A/MRPL51/YARS2/DARS2	6
BP	GO:0019953	sexual reproduction	3/122	148/4831	0.729017	0.863092	0.862857	CD9/ARSA/CDC25B	3
BP	GO:0034660	ncRNA metabolic process	3/122	148/4831	0.729017	0.863092	0.862857	SSB/YARS2/DARS2	3
BP	GO:0034248	regulation of amide metabolic process	2/122	101/4831	0.7301	0.863092	0.862857	METTL5/LSM14A	2
BP	GO:0040017	positive regulation of locomotion	2/122	101/4831	0.7301	0.863092	0.862857	NTF3/C3AR1	2
BP	GO:0051052	regulation of DNA metabolic process	2/122	101/4831	0.7301	0.863092	0.862857	PRKCQ/ING4	2
BP	GO:0042063	gliogenesis	1/122	51/4831	0.730547	0.863092	0.862857	KRAS	1
BP	GO:0031399	regulation of protein modification process	6/122	284/4831	0.732056	0.863092	0.862857	LRP6/NTF3/KRAS/PTPN6/CD4/CDC25B	6
BP	GO:0055080	monoatomic cation homeostasis	3/122	149/4831	0.733244	0.863092	0.862857	C3AR1/PTPN6/LOC101121590	3
BP	GO:0070925	organelle assembly	4/122	195/4831	0.733464	0.863092	0.862857	KLHL41/LSM14A/CHMP4B/SPEF1	4
BP	GO:0034330	cell junction organization	2/122	102/4831	0.735125	0.863092	0.862857	CLDN6/CLDN9	2
BP	GO:0033365	protein localization to organelle	4/122	196/4831	0.737157	0.863092	0.862857	SSB/M6PR/TBRG1/CHMP4B	4
BP	GO:0009792	embryo development ending in birth or egg hatching	3/122	150/4831	0.73742	0.863092	0.862857	LRP6/GPI/LOC101121590	3
BP	GO:0006643	membrane lipid metabolic process	1/122	52/4831	0.737424	0.863092	0.862857	PIGU	1
BP	GO:0008654	phospholipid biosynthetic process	1/122	52/4831	0.737424	0.863092	0.862857	PIGU	1
BP	GO:0010632	regulation of epithelial cell migration	1/122	52/4831	0.737424	0.863092	0.862857	ADIPOR1	1
BP	GO:0018105	peptidyl-serine phosphorylation	1/122	52/4831	0.737424	0.863092	0.862857	NTF3	1
BP	GO:0051222	positive regulation of protein transport	1/122	52/4831	0.737424	0.863092	0.862857	C2CD5	1
BP	GO:0060348	bone development	1/122	52/4831	0.737424	0.863092	0.862857	PTPN6	1
BP	GO:0090068	positive regulation of cell cycle process	1/122	52/4831	0.737424	0.863092	0.862857	CDC25B	1
BP	GO:0071705	nitrogen compound transport	9/122	418/4831	0.740971	0.865695	0.86546	SSB/BBS5/M6PR/C2CD5/THOC6/MGST1/CHMP4B/APOBEC1/YOD1	9
BP	GO:0042592	homeostatic process	8/122	375/4831	0.741945	0.865695	0.86546	GPI/ADIPOR1/CHMP4B/RALY/C3AR1/KRAS/PTPN6/LOC101121590	8
BP	GO:0006575	cellular modified amino acid metabolic process	1/122	53/4831	0.744127	0.865695	0.86546	SLCO1C1	1
BP	GO:0009152	purine ribonucleotide biosynthetic process	1/122	53/4831	0.744127	0.865695	0.86546	PANK2	1
BP	GO:0015833	peptide transport	1/122	53/4831	0.744127	0.865695	0.86546	MGST1	1
BP	GO:0030111	regulation of Wnt signaling pathway	1/122	53/4831	0.744127	0.865695	0.86546	ATP6V0C	1
BP	GO:0050890	cognition	1/122	53/4831	0.744127	0.865695	0.86546	KRAS	1
BP	GO:0006886	intracellular protein transport	4/122	199/4831	0.748005	0.868814	0.868577	M6PR/C2CD5/CHMP4B/YOD1	4
BP	GO:0044092	negative regulation of molecular function	3/122	153/4831	0.749641	0.868814	0.868577	LRP6/PTPN6/LOC101116896	3
BP	GO:0098771	inorganic ion homeostasis	3/122	153/4831	0.749641	0.868814	0.868577	C3AR1/PTPN6/LOC101121590	3
BP	GO:0006164	purine nucleotide biosynthetic process	1/122	54/4831	0.75066	0.868814	0.868577	PANK2	1
BP	GO:0006936	muscle contraction	1/122	54/4831	0.75066	0.868814	0.868577	SPX	1
BP	GO:0062012	regulation of small molecule metabolic process	1/122	54/4831	0.75066	0.868814	0.868577	ADIPOR1	1
BP	GO:0007155	cell adhesion	5/122	246/4831	0.753035	0.870817	0.87058	PRKCQ/PTPN6/CD4/CD27/PKP2	5
BP	GO:0098660	inorganic ion transmembrane transport	2/122	106/4831	0.754442	0.871699	0.871462	KCNJ8/PTPN6	2
BP	GO:0006518	peptide metabolic process	6/122	292/4831	0.756352	0.872586	0.872348	MRPS35/METTL5/LSM14A/MRPL51/YARS2/DARS2	6
BP	GO:0060070	canonical Wnt signaling pathway	1/122	55/4831	0.757028	0.872586	0.872348	LRP6	1
BP	GO:0050801	monoatomic ion homeostasis	3/122	155/4831	0.757536	0.872586	0.872348	C3AR1/PTPN6/LOC101121590	3
BP	GO:0044248	cellular catabolic process	10/122	468/4831	0.757809	0.872586	0.872348	SSB/ECI1/CHMP4B/IL10/APOBEC1/YOD1/CPT1B/PRDX6/MAGOHB/GABARAPL1	10
BP	GO:0018193	peptidyl-amino acid modification	4/122	202/4831	0.758514	0.872586	0.872348	NTF3/PTPN6/CD4/ING4	4
BP	GO:2000112	regulation of cellular macromolecule biosynthetic process	2/122	107/4831	0.759079	0.872586	0.872348	METTL5/LSM14A	2
BP	GO:0006473	protein acetylation	1/122	56/4831	0.763235	0.875599	0.87536	ING4	1
BP	GO:0045765	regulation of angiogenesis	1/122	56/4831	0.763235	0.875599	0.87536	C3AR1	1
BP	GO:0098655	monoatomic cation transmembrane transport	2/122	108/4831	0.763641	0.875599	0.87536	KCNJ8/PTPN6	2
BP	GO:0009260	ribonucleotide biosynthetic process	1/122	57/4831	0.769284	0.878347	0.878108	PANK2	1
BP	GO:0018209	peptidyl-serine modification	1/122	57/4831	0.769284	0.878347	0.878108	NTF3	1
BP	GO:0072522	purine-containing compound biosynthetic process	1/122	57/4831	0.769284	0.878347	0.878108	PANK2	1
BP	GO:0097191	extrinsic apoptotic signaling pathway	1/122	57/4831	0.769284	0.878347	0.878108	CD27	1
BP	GO:1904951	positive regulation of establishment of protein localization	1/122	57/4831	0.769284	0.878347	0.878108	C2CD5	1
BP	GO:0006457	protein folding	1/122	58/4831	0.77518	0.882102	0.881861	PPIG	1
BP	GO:0042886	amide transport	1/122	58/4831	0.77518	0.882102	0.881861	MGST1	1
BP	GO:0048638	regulation of developmental growth	1/122	58/4831	0.77518	0.882102	0.881861	CDKN1B	1
BP	GO:1901342	regulation of vasculature development	1/122	58/4831	0.77518	0.882102	0.881861	C3AR1	1
BP	GO:0051246	regulation of protein metabolic process	10/122	476/4831	0.776346	0.882557	0.882317	METTL5/LRP6/NTF3/LSM14A/IL10/KRAS/PTPN6/CD4/SERPINC1/CDC25B	10
BP	GO:0061024	membrane organization	2/122	111/4831	0.776885	0.882557	0.882317	C2CD5/CHMP4B	2
BP	GO:0055085	transmembrane transport	4/122	208/4831	0.778525	0.882959	0.882719	KCNJ8/C2CD5/SLC2A3/PTPN6	4
BP	GO:0034504	protein localization to nucleus	1/122	59/4831	0.780927	0.882959	0.882719	TBRG1	1
BP	GO:0046390	ribose phosphate biosynthetic process	1/122	59/4831	0.780927	0.882959	0.882719	PANK2	1
BP	GO:0051054	positive regulation of DNA metabolic process	1/122	59/4831	0.780927	0.882959	0.882719	PRKCQ	1
BP	GO:2001020	regulation of response to DNA damage stimulus	1/122	59/4831	0.780927	0.882959	0.882719	ING4	1
BP	GO:0007610	behavior	2/122	112/4831	0.781155	0.882959	0.882719	EPS8/KRAS	2
BP	GO:0044265	cellular macromolecule catabolic process	5/122	256/4831	0.78349	0.884261	0.88402	SSB/CHMP4B/APOBEC1/YOD1/MAGOHB	5
BP	GO:0055082	intracellular chemical homeostasis	3/122	162/4831	0.783614	0.884261	0.88402	C3AR1/PTPN6/LOC101121590	3
BP	GO:0009057	macromolecule catabolic process	6/122	302/4831	0.78445	0.884468	0.884227	SSB/CHMP4B/IL10/APOBEC1/YOD1/MAGOHB	6
BP	GO:0007423	sensory organ development	2/122	113/4831	0.785353	0.884748	0.884507	CDKN1B/LOC101121590	2
BP	GO:0048511	rhythmic process	1/122	60/4831	0.786527	0.885268	0.885027	NDUFA9	1
BP	GO:0031328	positive regulation of cellular biosynthetic process	6/122	303/4831	0.787123	0.885268	0.885027	METTL5/LRP6/PRKCQ/IL10/CD4/LOC101116896	6
BP	GO:0010631	epithelial cell migration	1/122	61/4831	0.791986	0.888522	0.88828	ADIPOR1	1
BP	GO:0022412	cellular process involved in reproduction in multicellular organism	1/122	61/4831	0.791986	0.888522	0.88828	CDC25B	1
BP	GO:0090132	epithelium migration	1/122	61/4831	0.791986	0.888522	0.88828	ADIPOR1	1
BP	GO:0030900	forebrain development	1/122	62/4831	0.797306	0.891784	0.891542	KRAS	1
BP	GO:0009894	regulation of catabolic process	3/122	166/4831	0.79746	0.891784	0.891542	CHMP4B/IL10/APOBEC1	3
BP	GO:0043065	positive regulation of apoptotic process	2/122	116/4831	0.797531	0.891784	0.891542	IL10/ING4	2
BP	GO:0048729	tissue morphogenesis	2/122	116/4831	0.797531	0.891784	0.891542	GPI/KRAS	2
BP	GO:0065003	protein-containing complex assembly	7/122	353/4831	0.799081	0.892322	0.892079	CDKN1B/NDUFA9/EPS8/CHMP4B/COPS7A/LOC101121590/CAPZA3	7
BP	GO:0043933	protein-containing complex organization	8/122	398/4831	0.799331	0.892322	0.892079	CDKN1B/NDUFA9/EPS8/CHMP4B/COPS7A/LOC101121590/SPEF1/CAPZA3	8
BP	GO:0043010	camera-type eye development	1/122	63/4831	0.802492	0.894375	0.894131	CDKN1B	1
BP	GO:0043543	protein acylation	1/122	63/4831	0.802492	0.894375	0.894131	ING4	1
BP	GO:0033554	cellular response to stress	8/122	400/4831	0.803844	0.895144	0.894901	PYROXD1/ST8SIA1/MGST1/YOD1/KIN/ING4/CD27/AP5S1	8
BP	GO:0043068	positive regulation of programmed cell death	2/122	118/4831	0.805309	0.895302	0.895059	IL10/ING4	2
BP	GO:0061061	muscle structure development	2/122	118/4831	0.805309	0.895302	0.895059	KLHL41/KRAS	2
BP	GO:0090130	tissue migration	1/122	64/4831	0.807545	0.896316	0.896072	ADIPOR1	1
BP	GO:1904062	regulation of monoatomic cation transmembrane transport	1/122	64/4831	0.807545	0.896316	0.896072	PTPN6	1
BP	GO:0009891	positive regulation of biosynthetic process	6/122	312/4831	0.810068	0.898378	0.898134	METTL5/LRP6/PRKCQ/IL10/CD4/LOC101116896	6
BP	GO:0007517	muscle organ development	1/122	65/4831	0.812471	0.898783	0.898538	KLHL41	1
BP	GO:0009306	protein secretion	1/122	65/4831	0.812471	0.898783	0.898538	M6PR	1
BP	GO:0045333	cellular respiration	1/122	65/4831	0.812471	0.898783	0.898538	LOC101121590	1
BP	GO:0043603	amide metabolic process	7/122	359/4831	0.81309	0.898783	0.898538	MRPS35/METTL5/FAR2/LSM14A/MRPL51/YARS2/DARS2	7
BP	GO:0006302	double-strand break repair	1/122	66/4831	0.817271	0.901931	0.901686	AP5S1	1
BP	GO:0035592	establishment of protein localization to extracellular region	1/122	66/4831	0.817271	0.901931	0.901686	M6PR	1
BP	GO:0051247	positive regulation of protein metabolic process	5/122	270/4831	0.821215	0.904383	0.904136	METTL5/NTF3/KRAS/CD4/CDC25B	5
BP	GO:0060562	epithelial tube morphogenesis	1/122	67/4831	0.82195	0.904383	0.904136	KRAS	1
BP	GO:0071692	protein localization to extracellular region	1/122	67/4831	0.82195	0.904383	0.904136	M6PR	1
BP	GO:0071702	organic substance transport	10/122	498/4831	0.822166	0.904383	0.904136	SSB/BBS5/M6PR/C2CD5/THOC6/MGST1/CHMP4B/APOBEC1/SLC2A3/YOD1	10
BP	GO:0003006	developmental process involved in reproduction	3/122	174/4831	0.82296	0.90452	0.904274	CDKN1B/PTPN6/CDC25B	3
BP	GO:0018205	peptidyl-lysine modification	1/122	68/4831	0.826509	0.907684	0.907437	ING4	1
BP	GO:0019725	cellular homeostasis	3/122	176/4831	0.828896	0.909567	0.909319	C3AR1/PTPN6/LOC101121590	3
BP	GO:0080135	regulation of cellular response to stress	2/122	126/4831	0.833847	0.914259	0.91401	ING4/CD27	2
BP	GO:0042176	regulation of protein catabolic process	1/122	70/4831	0.835284	0.915093	0.914843	IL10	1
BP	GO:0009165	nucleotide biosynthetic process	1/122	71/4831	0.839505	0.917978	0.917728	PANK2	1
BP	GO:0042254	ribosome biogenesis	1/122	71/4831	0.839505	0.917978	0.917728	NOP2	1
BP	GO:0006511	ubiquitin-dependent protein catabolic process	2/122	128/4831	0.840372	0.917978	0.917728	CHMP4B/YOD1	2
BP	GO:0010942	positive regulation of cell death	2/122	129/4831	0.843547	0.917978	0.917728	IL10/ING4	2
BP	GO:0001655	urogenital system development	1/122	72/4831	0.843618	0.917978	0.917728	CDKN1B	1
BP	GO:0016053	organic acid biosynthetic process	1/122	72/4831	0.843618	0.917978	0.917728	BCAT1	1
BP	GO:0043161	proteasome-mediated ubiquitin-dependent protein catabolic process	1/122	72/4831	0.843618	0.917978	0.917728	YOD1	1
BP	GO:0046394	carboxylic acid biosynthetic process	1/122	72/4831	0.843618	0.917978	0.917728	BCAT1	1
BP	GO:0048585	negative regulation of response to stimulus	6/122	327/4831	0.844024	0.917978	0.917728	PRKCQ/ADIPOR1/LMO3/IL10/PTPN6/LOC101116896	6
BP	GO:0019941	modification-dependent protein catabolic process	2/122	130/4831	0.846665	0.918799	0.918549	CHMP4B/YOD1	2
BP	GO:0044283	small molecule biosynthetic process	2/122	130/4831	0.846665	0.918799	0.918549	GPI/BCAT1	2
BP	GO:0009888	tissue development	7/122	375/4831	0.846816	0.918799	0.918549	PTHLH/KLHL41/CDKN1B/LRP6/GPI/ADIPOR1/KRAS	7
BP	GO:0050727	regulation of inflammatory response	1/122	73/4831	0.847627	0.918942	0.918692	IL10	1
BP	GO:0040007	growth	3/122	183/4831	0.848359	0.918999	0.918749	CDKN1B/RERG/ING4	3
BP	GO:0043632	modification-dependent macromolecule catabolic process	2/122	131/4831	0.849728	0.919745	0.919495	CHMP4B/YOD1	2
BP	GO:1901293	nucleoside phosphate biosynthetic process	1/122	74/4831	0.851534	0.920964	0.920713	PANK2	1
BP	GO:0001503	ossification	1/122	75/4831	0.855342	0.923938	0.923686	PTHLH	1
BP	GO:0010557	positive regulation of macromolecule biosynthetic process	5/122	285/4831	0.85565	0.923938	0.923686	METTL5/LRP6/PRKCQ/IL10/CD4	5
BP	GO:0007005	mitochondrion organization	2/122	134/4831	0.858587	0.926134	0.925882	NDUFA9/LOC101121590	2
BP	GO:0048732	gland development	1/122	76/4831	0.859053	0.926134	0.925882	CDKN1B	1
BP	GO:0090407	organophosphate biosynthetic process	2/122	135/4831	0.861433	0.927961	0.927708	PIGU/PANK2	2
BP	GO:0010256	endomembrane system organization	1/122	77/4831	0.862669	0.928553	0.9283	CHMP4B	1
BP	GO:0006508	proteolysis	5/122	290/4831	0.865844	0.930865	0.930612	PRKCQ/CHMP4B/IL10/YOD1/COPS7A	5
BP	GO:0051051	negative regulation of transport	1/122	78/4831	0.866193	0.930865	0.930612	YOD1	1
BP	GO:0065009	regulation of molecular function	8/122	433/4831	0.867793	0.931844	0.93159	LRP6/NTF3/PRKCQ/IL10/PTPN6/CD4/LOC101116896/CDC25B	8
BP	GO:0060537	muscle tissue development	1/122	79/4831	0.869628	0.932335	0.932081	KLHL41	1
BP	GO:1903829	positive regulation of protein localization	1/122	79/4831	0.869628	0.932335	0.932081	C2CD5	1
BP	GO:0015031	protein transport	6/122	341/4831	0.871178	0.933257	0.933003	BBS5/M6PR/C2CD5/CHMP4B/APOBEC1/YOD1	6
BP	GO:0022603	regulation of anatomical structure morphogenesis	2/122	140/4831	0.874899	0.935971	0.935716	EPS8/C3AR1	2
BP	GO:0070647	protein modification by small protein conjugation or removal	3/122	194/4831	0.875095	0.935971	0.935716	KLHL41/YOD1/COPS7A	3
BP	GO:0060271	cilium assembly	1/122	82/4831	0.879415	0.939849	0.939593	SPEF1	1
BP	GO:0072359	circulatory system development	3/122	198/4831	0.883741	0.943727	0.94347	CDKN1B/KCNJ8/C3AR1	3
BP	GO:0050678	regulation of epithelial cell proliferation	1/122	84/4831	0.885532	0.944455	0.944198	CDKN1B	1
BP	GO:0051253	negative regulation of RNA metabolic process	3/122	199/4831	0.885819	0.944455	0.944198	LOC101111473/APOBEC1/ING4	3
BP	GO:0007268	chemical synaptic transmission	1/122	86/4831	0.891341	0.947011	0.946754	KRAS	1
BP	GO:0016570	histone modification	1/122	86/4831	0.891341	0.947011	0.946754	ING4	1
BP	GO:0044089	positive regulation of cellular component biogenesis	1/122	86/4831	0.891341	0.947011	0.946754	CDKN1B	1
BP	GO:0098916	anterograde trans-synaptic signaling	1/122	86/4831	0.891341	0.947011	0.946754	KRAS	1
BP	GO:0009968	negative regulation of signal transduction	4/122	254/4831	0.891717	0.947011	0.946754	PRKCQ/ADIPOR1/LMO3/PTPN6	4
BP	GO:0006790	sulfur compound metabolic process	1/122	87/4831	0.894135	0.947275	0.947017	FAR2	1
BP	GO:0010498	proteasomal protein catabolic process	1/122	87/4831	0.894135	0.947275	0.947017	YOD1	1
BP	GO:0099537	trans-synaptic signaling	1/122	87/4831	0.894135	0.947275	0.947017	KRAS	1
BP	GO:0030163	protein catabolic process	3/122	204/4831	0.895723	0.947275	0.947017	CHMP4B/IL10/YOD1	3
BP	GO:0051050	positive regulation of transport	2/122	149/4831	0.896166	0.947275	0.947017	NTF3/C2CD5	2
BP	GO:0051336	regulation of hydrolase activity	2/122	149/4831	0.896166	0.947275	0.947017	NTF3/LOC101116896	2
BP	GO:0099536	synaptic signaling	1/122	89/4831	0.89951	0.950068	0.949809	KRAS	1
BP	GO:0006820	monoatomic anion transport	1/122	90/4831	0.902096	0.951259	0.951	MGST1	1
BP	GO:0007417	central nervous system development	2/122	152/4831	0.902479	0.951259	0.951	THOC6/KRAS	2
BP	GO:0032880	regulation of protein localization	2/122	153/4831	0.904503	0.951259	0.951	C2CD5/YOD1	2
BP	GO:0044057	regulation of system process	1/122	91/4831	0.904615	0.951259	0.951	SPX	1
BP	GO:0044782	cilium organization	1/122	91/4831	0.904615	0.951259	0.951	SPEF1	1
BP	GO:0035295	tube development	3/122	209/4831	0.904856	0.951259	0.951	C3AR1/KRAS/PTPN6	3
BP	GO:0045184	establishment of protein localization	6/122	363/4831	0.905917	0.951634	0.951375	BBS5/M6PR/C2CD5/CHMP4B/APOBEC1/YOD1	6
BP	GO:0010648	negative regulation of cell communication	4/122	265/4831	0.909861	0.953074	0.952814	PRKCQ/ADIPOR1/LMO3/PTPN6	4
BP	GO:0045935	positive regulation of nucleobase-containing compound metabolic process	5/122	317/4831	0.91107	0.953074	0.952814	LRP6/PRKCQ/IL10/CD4/PRDX6	5
BP	GO:0023057	negative regulation of signaling	4/122	266/4831	0.91137	0.953074	0.952814	PRKCQ/ADIPOR1/LMO3/PTPN6	4
BP	GO:0006974	cellular response to DNA damage stimulus	3/122	213/4831	0.91164	0.953074	0.952814	KIN/ING4/AP5S1	3
BP	GO:0051345	positive regulation of hydrolase activity	1/122	94/4831	0.911794	0.953074	0.952814	NTF3	1
BP	GO:0034220	monoatomic ion transmembrane transport	2/122	157/4831	0.912218	0.953074	0.952814	KCNJ8/PTPN6	2
BP	GO:0051603	proteolysis involved in protein catabolic process	2/122	157/4831	0.912218	0.953074	0.952814	CHMP4B/YOD1	2
BP	GO:0050673	epithelial cell proliferation	1/122	95/4831	0.914065	0.954267	0.954007	CDKN1B	1
BP	GO:0006954	inflammatory response	2/122	159/4831	0.915854	0.955104	0.954844	TNFRSF1A/IL10	2
BP	GO:0032989	cellular component morphogenesis	1/122	96/4831	0.916279	0.955104	0.954844	KLHL41	1
BP	GO:0002009	morphogenesis of an epithelium	1/122	98/4831	0.920538	0.958805	0.958544	KRAS	1
BP	GO:0051254	positive regulation of RNA metabolic process	4/122	274/4831	0.922665	0.959543	0.959281	LRP6/IL10/CD4/PRDX6	4
BP	GO:1901565	organonitrogen compound catabolic process	4/122	274/4831	0.922665	0.959543	0.959281	CHMP4B/IL10/YOD1/SMOX	4
BP	GO:0035239	tube morphogenesis	2/122	164/4831	0.92434	0.960547	0.960286	C3AR1/KRAS	2
BP	GO:0010558	negative regulation of macromolecule biosynthetic process	3/122	223/4831	0.926738	0.9623	0.962038	LSM14A/LOC101111473/ING4	3
BP	GO:0001525	angiogenesis	1/122	102/4831	0.928422	0.963309	0.963047	C3AR1	1
BP	GO:0045934	negative regulation of nucleobase-containing compound metabolic process	3/122	225/4831	0.929461	0.963372	0.96311	LOC101111473/APOBEC1/ING4	3
BP	GO:0009653	anatomical structure morphogenesis	8/122	481/4831	0.929907	0.963372	0.96311	KLHL41/LRP6/GPI/EPS8/C3AR1/KRAS/PTPN6/CLEC1B	8
BP	GO:0010817	regulation of hormone levels	1/122	104/4831	0.932068	0.964872	0.96461	SLCO1C1	1
BP	GO:0009790	embryo development	3/122	231/4831	0.937087	0.968893	0.968629	LRP6/GPI/LOC101121590	3
BP	GO:0007420	brain development	1/122	108/4831	0.938816	0.968893	0.968629	KRAS	1
BP	GO:0030031	cell projection assembly	1/122	108/4831	0.938816	0.968893	0.968629	SPEF1	1
BP	GO:0120031	plasma membrane bounded cell projection assembly	1/122	108/4831	0.938816	0.968893	0.968629	SPEF1	1
BP	GO:1901615	organic hydroxy compound metabolic process	1/122	109/4831	0.940397	0.969107	0.968843	SLCO1C1	1
BP	GO:0022613	ribonucleoprotein complex biogenesis	1/122	110/4831	0.941937	0.969107	0.968843	NOP2	1
BP	GO:0030162	regulation of proteolysis	1/122	110/4831	0.941937	0.969107	0.968843	IL10	1
BP	GO:0045892	negative regulation of DNA-templated transcription	2/122	177/4831	0.942809	0.969107	0.968843	LOC101111473/ING4	2
BP	GO:0031327	negative regulation of cellular biosynthetic process	3/122	236/4831	0.942859	0.969107	0.968843	LSM14A/LOC101111473/ING4	3
BP	GO:1902679	negative regulation of RNA biosynthetic process	2/122	178/4831	0.944038	0.969107	0.968843	LOC101111473/ING4	2
BP	GO:1903507	negative regulation of nucleic acid-templated transcription	2/122	178/4831	0.944038	0.969107	0.968843	LOC101111473/ING4	2
BP	GO:0048468	cell development	5/122	348/4831	0.946173	0.970374	0.970109	KLHL41/KRAS/PTPN6/CLEC1B/CDC25B	5
BP	GO:0009890	negative regulation of biosynthetic process	3/122	240/4831	0.947121	0.970374	0.970109	LSM14A/LOC101111473/ING4	3
BP	GO:0045893	positive regulation of DNA-templated transcription	3/122	241/4831	0.94814	0.970374	0.970109	LRP6/IL10/CD4	3
BP	GO:1903508	positive regulation of nucleic acid-templated transcription	3/122	241/4831	0.94814	0.970374	0.970109	LRP6/IL10/CD4	3
BP	GO:1902680	positive regulation of RNA biosynthetic process	3/122	244/4831	0.95109	0.971776	0.971512	LRP6/IL10/CD4	3
BP	GO:0007276	gamete generation	1/122	117/4831	0.951666	0.971776	0.971512	CDC25B	1
BP	GO:0060322	head development	1/122	117/4831	0.951666	0.971776	0.971512	KRAS	1
BP	GO:0048514	blood vessel morphogenesis	1/122	118/4831	0.952917	0.97232	0.972055	C3AR1	1
BP	GO:0001501	skeletal system development	1/122	119/4831	0.954135	0.97283	0.972565	PTPN6	1
BP	GO:0034470	ncRNA processing	1/122	120/4831	0.955323	0.973307	0.973042	SSB	1
BP	GO:0007267	cell-cell signaling	3/122	252/4831	0.958214	0.975518	0.975253	LRP6/ATP6V0C/KRAS	3
BP	GO:0048589	developmental growth	1/122	124/4831	0.959775	0.976373	0.976107	CDKN1B	1
BP	GO:0048598	embryonic morphogenesis	1/122	125/4831	0.960818	0.976699	0.976433	GPI	1
BP	GO:0097190	apoptotic signaling pathway	1/122	130/4831	0.965642	0.980866	0.980599	CD27	1
BP	GO:0048609	multicellular organismal reproductive process	1/122	134/4831	0.969073	0.983613	0.983345	CDC25B	1
BP	GO:0032504	multicellular organism reproduction	1/122	136/4831	0.970659	0.983783	0.983515	CDC25B	1
BP	GO:0001568	blood vessel development	1/122	137/4831	0.971422	0.983783	0.983515	C3AR1	1
BP	GO:0030855	epithelial cell differentiation	1/122	137/4831	0.971422	0.983783	0.983515	CDKN1B	1
BP	GO:0016567	protein ubiquitination	1/122	141/4831	0.97428	0.985939	0.985671	KLHL41	1
BP	GO:0006281	DNA repair	1/122	144/4831	0.976236	0.98718	0.986911	AP5S1	1
BP	GO:0001944	vasculature development	1/122	146/4831	0.977457	0.987677	0.987408	C3AR1	1
BP	GO:0032446	protein modification by small protein conjugation	1/122	152/4831	0.980759	0.990274	0.990004	KLHL41	1
BP	GO:0008610	lipid biosynthetic process	1/122	154/4831	0.98175	0.990535	0.990265	PIGU	1
BP	GO:0060429	epithelium development	2/122	236/4831	0.984762	0.992595	0.992325	CDKN1B/KRAS	2
BP	GO:0032940	secretion by cell	1/122	163/4831	0.985616	0.992595	0.992325	M6PR	1
BP	GO:0045944	positive regulation of transcription by RNA polymerase II	1/122	164/4831	0.985992	0.992595	0.992325	LRP6	1
BP	GO:0140352	export from cell	1/122	174/4831	0.989255	0.995003	0.994732	M6PR	1
BP	GO:0030030	cell projection organization	2/122	254/4831	0.989966	0.995003	0.994732	BBS5/SPEF1	2
BP	GO:0009887	animal organ morphogenesis	1/122	179/4831	0.990591	0.995003	0.994732	KRAS	1
BP	GO:0046903	secretion	1/122	194/4831	0.993688	0.997374	0.997102	M6PR	1
BP	GO:0007399	nervous system development	3/122	362/4831	0.995907	0.99886	0.998588	THOC6/SRGAP2/KRAS	3
BP	GO:0120036	plasma membrane bounded cell projection organization	1/122	242/4831	0.998256	0.999773	0.9995	SPEF1	1
BP	GO:0022008	neurogenesis	1/122	254/4831	0.998739	0.999773	0.9995	KRAS	1
BP	GO:0006357	regulation of transcription by RNA polymerase II	1/122	291/4831	0.999538	0.999773	0.9995	LRP6	1
BP	GO:0006366	transcription by RNA polymerase II	1/122	317/4831	0.999773	0.999773	0.9995	LRP6	1
CC	GO:0005938	cell cortex	4/139	30/5930	0.00493462	0.789215	0.787029	ITPR2/EPS8/C2CD5/CAPZA3	4
CC	GO:0098588	bounding membrane of organelle	15/139	353/5930	0.0176835	0.789215	0.787029	ITPR2/KLHL41/BBS5/BORCS5/ERGIC2/FAR2/GOLT1B/GALNT8/GPI/TNFRSF1A/ATP6V0C/CHMP4B/SLC2A3/NECAP1/CPT1B	15
CC	GO:0098552	side of membrane	6/139	94/5930	0.0224806	0.789215	0.787029	BORCS5/CHMP4B/KRAS/CD4/CD27/LOC101116896	6
CC	GO:0030016	myofibril	4/139	48/5930	0.0253646	0.789215	0.787029	KLHL41/PYROXD1/KCNJ8/LOC101121590	4
CC	GO:0016528	sarcoplasm	2/139	11/5930	0.0261206	0.789215	0.787029	ITPR2/KLHL41	2
CC	GO:0016529	sarcoplasmic reticulum	2/139	11/5930	0.0261206	0.789215	0.787029	ITPR2/KLHL41	2
CC	GO:0043292	contractile fiber	4/139	50/5930	0.0289708	0.789215	0.787029	KLHL41/PYROXD1/KCNJ8/LOC101121590	4
CC	GO:0030117	membrane coat	3/139	30/5930	0.0322491	0.789215	0.787029	CHMP4B/NECAP1/AP5S1	3
CC	GO:0048475	coated membrane	3/139	30/5930	0.0322491	0.789215	0.787029	CHMP4B/NECAP1/AP5S1	3
CC	GO:0098562	cytoplasmic side of membrane	3/139	31/5930	0.0351082	0.789215	0.787029	BORCS5/CHMP4B/KRAS	3
CC	GO:0060170	ciliary membrane	2/139	14/5930	0.0412868	0.789215	0.787029	BBS5/GPI	2
CC	GO:0031253	cell projection membrane	4/139	56/5930	0.0415376	0.789215	0.787029	BBS5/GPI/EPS8/C2CD5	4
CC	GO:0043204	perikaryon	2/139	16/5930	0.052818	0.840214	0.837886	SLC2A3/ENO2	2
CC	GO:0071005	U2-type precatalytic spliceosome	2/139	16/5930	0.052818	0.840214	0.837886	SNRPB2/MAGOHB	2
CC	GO:0099080	supramolecular complex	11/139	276/5930	0.058328	0.840214	0.837886	KLHL41/PYROXD1/LSM14A/KCNJ8/SNRPB2/CHMP4B/DYNLRB1/MFAP5/LOC101121590/RC3H1/SPEF1	11
CC	GO:0071011	precatalytic spliceosome	2/139	17/5930	0.0589624	0.840214	0.837886	SNRPB2/MAGOHB	2
CC	GO:0000932	P-body	2/139	19/5930	0.0719353	0.85892	0.856541	LSM14A/RC3H1	2
CC	GO:0099512	supramolecular fiber	8/139	194/5930	0.0846295	0.85892	0.856541	KLHL41/PYROXD1/KCNJ8/CHMP4B/DYNLRB1/MFAP5/LOC101121590/SPEF1	8
CC	GO:0032587	ruffle membrane	2/139	21/5930	0.0857289	0.85892	0.856541	EPS8/C2CD5	2
CC	GO:0098590	plasma membrane region	9/139	228/5930	0.0863153	0.85892	0.856541	BBS5/LRP6/SLCO1C1/GPI/EPS8/C2CD5/CLDN6/NECAP1/SPEF1	9
CC	GO:0099081	supramolecular polymer	8/139	197/5930	0.0905735	0.85892	0.856541	KLHL41/PYROXD1/KCNJ8/CHMP4B/DYNLRB1/MFAP5/LOC101121590/SPEF1	8
CC	GO:0043235	receptor complex	4/139	74/5930	0.0948719	0.85892	0.856541	ITPR2/EPS8/PTPN6/OLR1	4
CC	GO:0071013	catalytic step 2 spliceosome	2/139	24/5930	0.107736	0.85892	0.856541	SNRPB2/RALY	2
CC	GO:0036464	cytoplasmic ribonucleoprotein granule	3/139	50/5930	0.111619	0.85892	0.856541	LSM14A/SNRPB2/RC3H1	3
CC	GO:0035770	ribonucleoprotein granule	3/139	53/5930	0.127007	0.85892	0.856541	LSM14A/SNRPB2/RC3H1	3
CC	GO:0005684	U2-type spliceosomal complex	2/139	27/5930	0.131046	0.85892	0.856541	SNRPB2/MAGOHB	2
CC	GO:0009898	cytoplasmic side of plasma membrane	2/139	27/5930	0.131046	0.85892	0.856541	CHMP4B/KRAS	2
CC	GO:0031256	leading edge membrane	2/139	27/5930	0.131046	0.85892	0.856541	EPS8/C2CD5	2
CC	GO:0034451	centriolar satellite	2/139	30/5930	0.155378	0.85892	0.856541	PRKCQ/C2CD5	2
CC	GO:0005923	bicellular tight junction	2/139	31/5930	0.163673	0.85892	0.856541	CLDN6/CLDN9	2
CC	GO:0009897	external side of plasma membrane	3/139	60/5930	0.165554	0.85892	0.856541	CD4/CD27/LOC101116896	3
CC	GO:0001650	fibrillar center	2/139	32/5930	0.172044	0.85892	0.856541	RERG/SNRPB2	2
CC	GO:0001726	ruffle	2/139	33/5930	0.180486	0.85892	0.856541	EPS8/C2CD5	2
CC	GO:0005875	microtubule associated complex	2/139	33/5930	0.180486	0.85892	0.856541	BORCS5/DYNLRB1	2
CC	GO:0070160	tight junction	2/139	33/5930	0.180486	0.85892	0.856541	CLDN6/CLDN9	2
CC	GO:0005911	cell-cell junction	4/139	98/5930	0.197109	0.85892	0.856541	PANX3/CLDN6/CLDN9/PTPN6	4
CC	GO:0043296	apical junction complex	2/139	35/5930	0.197545	0.85892	0.856541	CLDN6/CLDN9	2
CC	GO:0005771	multivesicular body	1/139	10/5930	0.211304	0.85892	0.856541	CHMP4B	1
CC	GO:0005905	clathrin-coated pit	1/139	10/5930	0.211304	0.85892	0.856541	NECAP1	1
CC	GO:0008328	ionotropic glutamate receptor complex	1/139	10/5930	0.211304	0.85892	0.856541	EPS8	1
CC	GO:0098878	neurotransmitter receptor complex	1/139	10/5930	0.211304	0.85892	0.856541	EPS8	1
CC	GO:0005681	spliceosomal complex	3/139	70/5930	0.225504	0.85892	0.856541	SNRPB2/RALY/MAGOHB	3
CC	GO:0032420	stereocilium	1/139	11/5930	0.229823	0.85892	0.856541	EPS8	1
CC	GO:0033116	endoplasmic reticulum-Golgi intermediate compartment membrane	1/139	11/5930	0.229823	0.85892	0.856541	ERGIC2	1
CC	GO:0005777	peroxisome	2/139	39/5930	0.232176	0.85892	0.856541	FAR2/HAO1	2
CC	GO:0042579	microbody	2/139	39/5930	0.232176	0.85892	0.856541	FAR2/HAO1	2
CC	GO:0030017	sarcomere	2/139	40/5930	0.240902	0.85892	0.856541	KLHL41/PYROXD1	2
CC	GO:0009986	cell surface	5/139	143/5930	0.243952	0.85892	0.856541	LRP6/CD4/CD27/CLEC9A/LOC101116896	5
CC	GO:0008180	COP9 signalosome	1/139	12/5930	0.247909	0.85892	0.856541	COPS7A	1
CC	GO:0030118	clathrin coat	1/139	12/5930	0.247909	0.85892	0.856541	NECAP1	1
CC	GO:0031234	extrinsic component of cytoplasmic side of plasma membrane	1/139	12/5930	0.247909	0.85892	0.856541	KRAS	1
CC	GO:0032421	stereocilium bundle	1/139	12/5930	0.247909	0.85892	0.856541	EPS8	1
CC	GO:0005774	vacuolar membrane	3/139	75/5930	0.25692	0.85892	0.856541	BORCS5/ATP6V0C/CHMP4B	3
CC	GO:0031252	cell leading edge	3/139	76/5930	0.263279	0.85892	0.856541	EPS8/C2CD5/SPEF1	3
CC	GO:0005778	peroxisomal membrane	1/139	13/5930	0.265574	0.85892	0.856541	FAR2	1
CC	GO:0005921	gap junction	1/139	13/5930	0.265574	0.85892	0.856541	PANX3	1
CC	GO:0016471	vacuolar proton-transporting V-type ATPase complex	1/139	13/5930	0.265574	0.85892	0.856541	ATP6V0C	1
CC	GO:0030667	secretory granule membrane	1/139	13/5930	0.265574	0.85892	0.856541	SLC2A3	1
CC	GO:0030863	cortical cytoskeleton	1/139	13/5930	0.265574	0.85892	0.856541	CAPZA3	1
CC	GO:0031903	microbody membrane	1/139	13/5930	0.265574	0.85892	0.856541	FAR2	1
CC	GO:0016323	basolateral plasma membrane	2/139	43/5930	0.267152	0.85892	0.856541	SLCO1C1/SPEF1	2
CC	GO:0001772	immunological synapse	1/139	14/5930	0.282827	0.85892	0.856541	PRKCQ	1
CC	GO:0001917	photoreceptor inner segment	1/139	14/5930	0.282827	0.85892	0.856541	ENO2	1
CC	GO:0005903	brush border	1/139	14/5930	0.282827	0.85892	0.856541	EPS8	1
CC	GO:0016234	inclusion body	1/139	14/5930	0.282827	0.85892	0.856541	PRKCQ	1
CC	GO:0030119	AP-type membrane coat adaptor complex	1/139	14/5930	0.282827	0.85892	0.856541	AP5S1	1
CC	GO:0009925	basal plasma membrane	2/139	45/5930	0.28466	0.85892	0.856541	SLCO1C1/SPEF1	2
CC	GO:0098858	actin-based cell projection	2/139	45/5930	0.28466	0.85892	0.856541	EPS8/SPEF1	2
CC	GO:0005819	spindle	3/139	80/5930	0.288898	0.85892	0.856541	LSM14A/CHMP4B/CDC25B	3
CC	GO:0010494	cytoplasmic stress granule	1/139	15/5930	0.299677	0.85892	0.856541	LSM14A	1
CC	GO:0098687	chromosomal region	3/139	83/5930	0.30824	0.85892	0.856541	THOC6/CHMP4B/CENPL	3
CC	GO:0005794	Golgi apparatus	9/139	312/5930	0.308771	0.85892	0.856541	TDRD3/LRP6/ERGIC2/M6PR/GOLT1B/GALNT8/TNFRSF1A/ST8SIA1/CCDC91	9
CC	GO:0015630	microtubule cytoskeleton	9/139	314/5930	0.315345	0.85892	0.856541	BBS5/BORCS5/PRKCQ/LSM14A/C2CD5/CHMP4B/DYNLRB1/CDC25B/SPEF1	9
CC	GO:0016363	nuclear matrix	1/139	16/5930	0.316135	0.85892	0.856541	KIN	1
CC	GO:0043025	neuronal cell body	2/139	49/5930	0.31953	0.85892	0.856541	SLC2A3/ENO2	2
CC	GO:0045178	basal part of cell	2/139	49/5930	0.31953	0.85892	0.856541	SLCO1C1/SPEF1	2
CC	GO:0005615	extracellular space	9/139	316/5930	0.321951	0.85892	0.856541	PLBD1/A2ML1/SPX/GPI/IL10/IL19/IL20/PAG6/SERPINC1	9
CC	GO:0005876	spindle microtubule	1/139	17/5930	0.332208	0.85892	0.856541	CHMP4B	1
CC	GO:0098802	plasma membrane signaling receptor complex	2/139	51/5930	0.336826	0.85892	0.856541	EPS8/PTPN6	2
CC	GO:0033177	proton-transporting two-sector ATPase complex, proton-transporting domain	1/139	18/5930	0.347906	0.85892	0.856541	ATP6V0C	1
CC	GO:0034399	nuclear periphery	1/139	18/5930	0.347906	0.85892	0.856541	KIN	1
CC	GO:0016607	nuclear speck	3/139	90/5930	0.35348	0.85892	0.856541	RNPS1/THOC6/SNRPB2	3
CC	GO:0005874	microtubule	3/139	91/5930	0.359929	0.85892	0.856541	CHMP4B/DYNLRB1/SPEF1	3
CC	GO:0005765	lysosomal membrane	2/139	54/5930	0.36252	0.85892	0.856541	BORCS5/CHMP4B	2
CC	GO:0098852	lytic vacuole membrane	2/139	54/5930	0.36252	0.85892	0.856541	BORCS5/CHMP4B	2
CC	GO:0005793	endoplasmic reticulum-Golgi intermediate compartment	1/139	19/5930	0.363238	0.85892	0.856541	ERGIC2	1
CC	GO:0005901	caveola	1/139	19/5930	0.363238	0.85892	0.856541	LRP6	1
CC	GO:0019897	extrinsic component of plasma membrane	1/139	19/5930	0.363238	0.85892	0.856541	KRAS	1
CC	GO:0030120	vesicle coat	1/139	19/5930	0.363238	0.85892	0.856541	NECAP1	1
CC	GO:0033176	proton-transporting V-type ATPase complex	1/139	19/5930	0.363238	0.85892	0.856541	ATP6V0C	1
CC	GO:0097525	spliceosomal snRNP complex	1/139	19/5930	0.363238	0.85892	0.856541	SNRPB2	1
CC	GO:0070161	anchoring junction	4/139	131/5930	0.368884	0.85892	0.856541	PANX3/CLDN6/CLDN9/PTPN6	4
CC	GO:0000775	chromosome, centromeric region	2/139	55/5930	0.371005	0.85892	0.856541	CHMP4B/CENPL	2
CC	GO:0000315	organellar large ribosomal subunit	1/139	20/5930	0.378211	0.85892	0.856541	MRPL51	1
CC	GO:0005762	mitochondrial large ribosomal subunit	1/139	20/5930	0.378211	0.85892	0.856541	MRPL51	1
CC	GO:0030286	dynein complex	1/139	20/5930	0.378211	0.85892	0.856541	DYNLRB1	1
CC	GO:0030141	secretory granule	2/139	57/5930	0.387839	0.85892	0.856541	SPX/SLC2A3	2
CC	GO:0000139	Golgi membrane	3/139	98/5930	0.40474	0.85892	0.856541	GOLT1B/GALNT8/TNFRSF1A	3
CC	GO:0001669	acrosomal vesicle	1/139	22/5930	0.407118	0.85892	0.856541	SLC2A3	1
CC	GO:0005902	microvillus	1/139	22/5930	0.407118	0.85892	0.856541	SPEF1	1
CC	GO:0030175	filopodium	1/139	22/5930	0.407118	0.85892	0.856541	SPEF1	1
CC	GO:0030532	small nuclear ribonucleoprotein complex	1/139	22/5930	0.407118	0.85892	0.856541	SNRPB2	1
CC	GO:0044853	plasma membrane raft	1/139	22/5930	0.407118	0.85892	0.856541	LRP6	1
CC	GO:0005770	late endosome	2/139	60/5930	0.412715	0.85892	0.856541	M6PR/CHMP4B	2
CC	GO:0005643	nuclear pore	1/139	23/5930	0.421067	0.85892	0.856541	CHMP4B	1
CC	GO:0005747	mitochondrial respiratory chain complex I	1/139	23/5930	0.421067	0.85892	0.856541	NDUFA9	1
CC	GO:0005788	endoplasmic reticulum lumen	1/139	23/5930	0.421067	0.85892	0.856541	CD4	1
CC	GO:0030662	coated vesicle membrane	1/139	23/5930	0.421067	0.85892	0.856541	NECAP1	1
CC	GO:0030964	NADH dehydrogenase complex	1/139	23/5930	0.421067	0.85892	0.856541	NDUFA9	1
CC	GO:0045271	respiratory chain complex I	1/139	23/5930	0.421067	0.85892	0.856541	NDUFA9	1
CC	GO:0098862	cluster of actin-based cell projections	1/139	24/5930	0.43469	0.85892	0.856541	EPS8	1
CC	GO:0044297	cell body	2/139	65/5930	0.453033	0.85892	0.856541	SLC2A3/ENO2	2
CC	GO:0005930	axoneme	1/139	26/5930	0.460989	0.85892	0.856541	SPEF1	1
CC	GO:0072686	mitotic spindle	1/139	26/5930	0.460989	0.85892	0.856541	LSM14A	1
CC	GO:0097014	ciliary plasm	1/139	26/5930	0.460989	0.85892	0.856541	SPEF1	1
CC	GO:0005789	endoplasmic reticulum membrane	6/139	232/5930	0.462775	0.85892	0.856541	ITPR2/KLHL41/FMO2/FMO1/PIGU/CD4	6
CC	GO:0098796	membrane protein complex	9/139	359/5930	0.467552	0.85892	0.856541	LRP6/NDUFA9/EPS8/ATP6V0C/CHMP4B/PIGU/NECAP1/PTPN6/AP5S1	9
CC	GO:0098827	endoplasmic reticulum subcompartment	6/139	234/5930	0.471102	0.85892	0.856541	ITPR2/KLHL41/FMO2/FMO1/PIGU/CD4	6
CC	GO:0030136	clathrin-coated vesicle	1/139	27/5930	0.473679	0.85892	0.856541	NECAP1	1
CC	GO:0120114	Sm-like protein family complex	1/139	27/5930	0.473679	0.85892	0.856541	SNRPB2	1
CC	GO:0005773	vacuole	4/139	152/5930	0.479818	0.85892	0.856541	BORCS5/CTSH/ATP6V0C/CHMP4B	4
CC	GO:0045121	membrane raft	2/139	69/5930	0.484141	0.85892	0.856541	LRP6/CD4	2
CC	GO:0098857	membrane microdomain	2/139	69/5930	0.484141	0.85892	0.856541	LRP6/CD4	2
CC	GO:0014069	postsynaptic density	1/139	28/5930	0.486073	0.85892	0.856541	EPS8	1
CC	GO:0032279	asymmetric synapse	1/139	28/5930	0.486073	0.85892	0.856541	EPS8	1
CC	GO:0005776	autophagosome	1/139	29/5930	0.498176	0.85892	0.856541	CHMP4B	1
CC	GO:0042175	nuclear outer membrane-endoplasmic reticulum membrane network	6/139	243/5930	0.508114	0.85892	0.856541	ITPR2/KLHL41/FMO2/FMO1/PIGU/CD4	6
CC	GO:0000123	histone acetyltransferase complex	1/139	30/5930	0.509997	0.85892	0.856541	ING4	1
CC	GO:0019898	extrinsic component of membrane	1/139	30/5930	0.509997	0.85892	0.856541	KRAS	1
CC	GO:0031902	late endosome membrane	1/139	30/5930	0.509997	0.85892	0.856541	CHMP4B	1
CC	GO:0000313	organellar ribosome	1/139	31/5930	0.521541	0.85892	0.856541	MRPL51	1
CC	GO:0000781	chromosome, telomeric region	1/139	31/5930	0.521541	0.85892	0.856541	THOC6	1
CC	GO:0005761	mitochondrial ribosome	1/139	31/5930	0.521541	0.85892	0.856541	MRPL51	1
CC	GO:0098984	neuron to neuron synapse	1/139	31/5930	0.521541	0.85892	0.856541	EPS8	1
CC	GO:0030659	cytoplasmic vesicle membrane	4/139	161/5930	0.525194	0.85892	0.856541	C2CD5/CHMP4B/SLC2A3/NECAP1	4
CC	GO:0000323	lytic vacuole	3/139	118/5930	0.526394	0.85892	0.856541	BORCS5/CTSH/CHMP4B	3
CC	GO:0005764	lysosome	3/139	118/5930	0.526394	0.85892	0.856541	BORCS5/CTSH/CHMP4B	3
CC	GO:0000922	spindle pole	1/139	32/5930	0.532815	0.85892	0.856541	CDC25B	1
CC	GO:0099572	postsynaptic specialization	1/139	32/5930	0.532815	0.85892	0.856541	EPS8	1
CC	GO:0012506	vesicle membrane	4/139	163/5930	0.535027	0.85892	0.856541	C2CD5/CHMP4B/SLC2A3/NECAP1	4
CC	GO:0031984	organelle subcompartment	7/139	294/5930	0.538972	0.85892	0.856541	ITPR2/KLHL41/FMO2/FMO1/PIGU/CCDC91/CD4	7
CC	GO:0016469	proton-transporting two-sector ATPase complex	1/139	34/5930	0.554578	0.85892	0.856541	ATP6V0C	1
CC	GO:0031248	protein acetyltransferase complex	1/139	34/5930	0.554578	0.85892	0.856541	ING4	1
CC	GO:0032838	plasma membrane bounded cell projection cytoplasm	1/139	34/5930	0.554578	0.85892	0.856541	SPEF1	1
CC	GO:1902493	acetyltransferase complex	1/139	34/5930	0.554578	0.85892	0.856541	ING4	1
CC	GO:0000776	kinetochore	1/139	35/5930	0.565079	0.85892	0.856541	CHMP4B	1
CC	GO:0000779	condensed chromosome, centromeric region	1/139	35/5930	0.565079	0.85892	0.856541	CHMP4B	1
CC	GO:0097729	9+2 motile cilium	1/139	35/5930	0.565079	0.85892	0.856541	SPEF1	1
CC	GO:0099568	cytoplasmic region	1/139	35/5930	0.565079	0.85892	0.856541	SPEF1	1
CC	GO:0140534	endoplasmic reticulum protein-containing complex	1/139	35/5930	0.565079	0.85892	0.856541	PIGU	1
CC	GO:0036477	somatodendritic compartment	2/139	82/5930	0.577353	0.871765	0.86935	SLC2A3/ENO2	2
CC	GO:0099503	secretory vesicle	2/139	85/5930	0.597057	0.876814	0.874385	SPX/SLC2A3	2
CC	GO:0005759	mitochondrial matrix	2/139	86/5930	0.603472	0.876814	0.874385	NDUFA9/MRPL51	2
CC	GO:0005741	mitochondrial outer membrane	1/139	39/5930	0.604681	0.876814	0.874385	CPT1B	1
CC	GO:1990904	ribonucleoprotein complex	5/139	223/5930	0.604759	0.876814	0.874385	SSB/SNRPB2/RALY/MRPL51/MAGOHB	5
CC	GO:0030027	lamellipodium	1/139	41/5930	0.623118	0.876814	0.874385	SPEF1	1
CC	GO:0031461	cullin-RING ubiquitin ligase complex	1/139	41/5930	0.623118	0.876814	0.874385	KLHL41	1
CC	GO:0034703	cation channel complex	1/139	42/5930	0.632014	0.876814	0.874385	EPS8	1
CC	GO:0099513	polymeric cytoskeletal fiber	3/139	139/5930	0.638175	0.876814	0.874385	CHMP4B/DYNLRB1/SPEF1	3
CC	GO:0005746	mitochondrial respirasome	1/139	43/5930	0.640701	0.876814	0.874385	NDUFA9	1
CC	GO:0005802	trans-Golgi network	1/139	43/5930	0.640701	0.876814	0.874385	CCDC91	1
CC	GO:1905369	endopeptidase complex	1/139	43/5930	0.640701	0.876814	0.874385	PIGU	1
CC	GO:0140513	nuclear protein-containing complex	8/139	370/5930	0.645678	0.876814	0.874385	TDRD3/THOC6/SNRPB2/CHMP4B/RALY/COPS7A/ING4/MAGOHB	8
CC	GO:0030135	coated vesicle	1/139	44/5930	0.649184	0.876814	0.874385	NECAP1	1
CC	GO:0030496	midbody	1/139	44/5930	0.649184	0.876814	0.874385	CHMP4B	1
CC	GO:0005635	nuclear envelope	2/139	94/5930	0.652039	0.876814	0.874385	CHMP4B/SMOX	2
CC	GO:0098794	postsynapse	2/139	94/5930	0.652039	0.876814	0.874385	METTL5/EPS8	2
CC	GO:0005815	microtubule organizing center	4/139	189/5930	0.652696	0.876814	0.874385	BBS5/PRKCQ/C2CD5/CDC25B	4
CC	GO:1902494	catalytic complex	9/139	418/5930	0.654193	0.876814	0.874385	KLHL41/NDUFA9/SNRPB2/RALY/DYNLRB1/PIGU/ENO2/ING4/MAGOHB	9
CC	GO:0098803	respiratory chain complex	1/139	45/5930	0.657469	0.876814	0.874385	NDUFA9	1
CC	GO:0005768	endosome	4/139	192/5930	0.664937	0.876814	0.874385	CDKN1B/LRP6/M6PR/CHMP4B	4
CC	GO:0005730	nucleolus	5/139	241/5930	0.673252	0.876814	0.874385	RERG/ERGIC2/SNRPB2/PTPN6/NOP2	5
CC	GO:0005813	centrosome	3/139	147/5930	0.675648	0.876814	0.874385	PRKCQ/C2CD5/CDC25B	3
CC	GO:0098797	plasma membrane protein complex	3/139	147/5930	0.675648	0.876814	0.874385	LRP6/EPS8/PTPN6	3
CC	GO:0045111	intermediate filament cytoskeleton	1/139	48/5930	0.681175	0.876814	0.874385	ING4	1
CC	GO:0098978	glutamatergic synapse	1/139	48/5930	0.681175	0.876814	0.874385	EPS8	1
CC	GO:0031410	cytoplasmic vesicle	8/139	386/5930	0.692493	0.876814	0.874385	CDKN1B/LRP6/M6PR/SPX/C2CD5/CHMP4B/SLC2A3/NECAP1	8
CC	GO:0097708	intracellular vesicle	8/139	386/5930	0.692493	0.876814	0.874385	CDKN1B/LRP6/M6PR/SPX/C2CD5/CHMP4B/SLC2A3/NECAP1	8
CC	GO:0019867	outer membrane	1/139	50/5930	0.696067	0.876814	0.874385	CPT1B	1
CC	GO:0031968	organelle outer membrane	1/139	50/5930	0.696067	0.876814	0.874385	CPT1B	1
CC	GO:0070469	respirasome	1/139	50/5930	0.696067	0.876814	0.874385	NDUFA9	1
CC	GO:1990204	oxidoreductase complex	1/139	51/5930	0.703252	0.880997	0.878556	NDUFA9	1
CC	GO:1905368	peptidase complex	1/139	52/5930	0.710268	0.884873	0.882422	PIGU	1
CC	GO:0015934	large ribosomal subunit	1/139	54/5930	0.72381	0.884873	0.882422	MRPL51	1
CC	GO:1902495	transmembrane transporter complex	2/139	109/5930	0.730291	0.884873	0.882422	NDUFA9/EPS8	2
CC	GO:0000793	condensed chromosome	1/139	55/5930	0.730343	0.884873	0.882422	CHMP4B	1
CC	GO:0098798	mitochondrial protein-containing complex	2/139	110/5930	0.734941	0.884873	0.882422	NDUFA9/MRPL51	2
CC	GO:0031965	nuclear membrane	1/139	56/5930	0.736723	0.884873	0.882422	SMOX	1
CC	GO:0031982	vesicle	8/139	403/5930	0.737834	0.884873	0.882422	CDKN1B/LRP6/M6PR/SPX/C2CD5/CHMP4B/SLC2A3/NECAP1	8
CC	GO:0005929	cilium	3/139	163/5930	0.741915	0.884873	0.882422	BBS5/GPI/SPEF1	3
CC	GO:0048471	perinuclear region of cytoplasm	2/139	113/5930	0.748486	0.884873	0.882422	M6PR/PRDX6	2
CC	GO:1990351	transporter complex	2/139	113/5930	0.748486	0.884873	0.882422	NDUFA9/EPS8	2
CC	GO:0000786	nucleosome	1/139	58/5930	0.749037	0.884873	0.882422	LOC101107687	1
CC	GO:0005769	early endosome	1/139	60/5930	0.760779	0.889526	0.887062	LRP6	1
CC	GO:0098793	presynapse	1/139	60/5930	0.760779	0.889526	0.887062	METTL5	1
CC	GO:0000151	ubiquitin ligase complex	1/139	61/5930	0.766444	0.891577	0.889107	KLHL41	1
CC	GO:0016604	nuclear body	3/139	172/5930	0.774248	0.895985	0.893503	RNPS1/THOC6/SNRPB2	3
CC	GO:0016324	apical plasma membrane	1/139	64/5930	0.782651	0.895985	0.893503	SPEF1	1
CC	GO:0098791	Golgi apparatus subcompartment	1/139	65/5930	0.787801	0.895985	0.893503	CCDC91	1
CC	GO:0098800	inner mitochondrial membrane protein complex	1/139	66/5930	0.79283	0.895985	0.893503	NDUFA9	1
CC	GO:0030312	external encapsulating structure	1/139	67/5930	0.797741	0.895985	0.893503	MFAP5	1
CC	GO:0031012	extracellular matrix	1/139	67/5930	0.797741	0.895985	0.893503	MFAP5	1
CC	GO:0031514	motile cilium	1/139	67/5930	0.797741	0.895985	0.893503	SPEF1	1
CC	GO:0030054	cell junction	6/139	334/5930	0.80379	0.897784	0.895297	METTL5/PANX3/EPS8/CLDN6/CLDN9/PTPN6	6
CC	GO:0034702	ion channel complex	1/139	69/5930	0.807218	0.897784	0.895297	EPS8	1
CC	GO:0044391	ribosomal subunit	1/139	78/5930	0.844695	0.923146	0.920589	MRPL51	1
CC	GO:0044815	DNA packaging complex	1/139	78/5930	0.844695	0.923146	0.920589	LOC101107687	1
CC	GO:0005743	mitochondrial inner membrane	2/139	141/5930	0.848628	0.923146	0.920589	NDUFA9/LOC101121590	2
CC	GO:0005783	endoplasmic reticulum	7/139	406/5930	0.8488	0.923146	0.920589	ITPR2/KLHL41/FMO2/FMO1/TMTC1/PIGU/CD4	7
CC	GO:0045177	apical part of cell	1/139	81/5930	0.855502	0.923146	0.920589	SPEF1	1
CC	GO:0031966	mitochondrial membrane	3/139	204/5930	0.863455	0.923146	0.920589	NDUFA9/LOC101121590/CPT1B	3
CC	GO:0042995	cell projection	6/139	365/5930	0.865772	0.923146	0.920589	BBS5/GPI/EPS8/C2CD5/SLC2A3/SPEF1	6
CC	GO:0010008	endosome membrane	1/139	85/5930	0.86876	0.923146	0.920589	CHMP4B	1
CC	GO:0031967	organelle envelope	5/139	316/5930	0.871036	0.923146	0.920589	NDUFA9/CHMP4B/LOC101121590/CPT1B/SMOX	5
CC	GO:0031975	envelope	5/139	316/5930	0.871036	0.923146	0.920589	NDUFA9/CHMP4B/LOC101121590/CPT1B/SMOX	5
CC	GO:0015629	actin cytoskeleton	1/139	87/5930	0.874928	0.923146	0.920589	CAPZA3	1
CC	GO:0005739	mitochondrion	8/139	475/5930	0.878609	0.923146	0.920589	MRPS35/NDUFA9/ECI1/MGST1/MRPL51/LOC101121590/CPT1B/MAVS	8
CC	GO:0019866	organelle inner membrane	2/139	157/5930	0.888165	0.928906	0.926333	NDUFA9/LOC101121590	2
CC	GO:0032993	protein-DNA complex	1/139	94/5930	0.894336	0.931089	0.92851	LOC101107687	1
CC	GO:0005740	mitochondrial envelope	3/139	223/5930	0.900434	0.933178	0.930593	NDUFA9/LOC101121590/CPT1B	3
CC	GO:0120025	plasma membrane bounded cell projection	5/139	350/5930	0.920395	0.947661	0.945036	BBS5/GPI/EPS8/C2CD5/SPEF1	5
CC	GO:0005694	chromosome	4/139	296/5930	0.922723	0.947661	0.945036	LOC101107687/THOC6/CHMP4B/CENPL	4
CC	GO:0045202	synapse	2/139	200/5930	0.952131	0.973479	0.970783	METTL5/EPS8	2
CC	GO:1990234	transferase complex	2/139	207/5930	0.958477	0.975593	0.97289	KLHL41/ING4	2
CC	GO:0043005	neuron projection	1/139	142/5930	0.966936	0.978141	0.975431	EPS8	1
CC	GO:0140535	intracellular protein-containing complex	2/139	230/5930	0.974155	0.978141	0.975431	KLHL41/ING4	2
CC	GO:0005840	ribosome	1/139	155/5930	0.975903	0.978141	0.975431	MRPL51	1
CC	GO:0000785	chromatin	1/139	159/5930	0.978141	0.978141	0.975431	LOC101107687	1
MF	GO:0004190	aspartic-type endopeptidase activity	7/141	26/5513	2.70125e-06	0.000317396	0.000312776	PAG6/LOC443348/LOC101105864/PAG11/LOC101106045/PAG9/LOC101105540	7
MF	GO:0070001	aspartic-type peptidase activity	7/141	26/5513	2.70125e-06	0.000317396	0.000312776	PAG6/LOC443348/LOC101105864/PAG11/LOC101106045/PAG9/LOC101105540	7
MF	GO:0030246	carbohydrate binding	10/141	73/5513	1.3657e-05	0.0010698	0.00105422	LOC101121762/CLEC2D/GALNT8/SLC2A3/CLEC4A/CLEC4D/CLEC1A/CLEC9A/LOC101120999/LOC101116641	10
MF	GO:0035064	methylated histone binding	3/141	14/5513	0.004847	0.227809	0.224492	TDRD3/LOC101104982/ING4	3
MF	GO:0140034	methylation-dependent protein binding	3/141	14/5513	0.004847	0.227809	0.224492	TDRD3/LOC101104982/ING4	3
MF	GO:0050661	NADP binding	3/141	18/5513	0.0100834	0.394932	0.389182	FMO2/FMO1/GAPDH	3
MF	GO:0140030	modification-dependent protein binding	4/141	37/5513	0.014075	0.456572	0.449925	TDRD3/LOC101104982/PTPN6/ING4	4
MF	GO:0048029	monosaccharide binding	3/141	21/5513	0.0155429	0.456572	0.449925	SLC2A3/CLEC4A/CLEC4D	3
MF	GO:0140375	immune receptor activity	4/141	44/5513	0.0252334	0.542442	0.534546	IL2RA/C3AR1/CD4/LOC101116896	4
MF	GO:0004602	glutathione peroxidase activity	2/141	10/5513	0.0255485	0.542442	0.534546	MGST1/PRDX6	2
MF	GO:0015026	coreceptor activity	2/141	10/5513	0.0255485	0.542442	0.534546	LRP6/CD4	2
MF	GO:0050660	flavin adenine dinucleotide binding	3/141	26/5513	0.0276992	0.542442	0.534546	FMO2/FMO1/PYROXD1	3
MF	GO:0019200	carbohydrate kinase activity	2/141	11/5513	0.0307094	0.555131	0.54705	PFKFB3/PFKFB2	2
MF	GO:0008374	O-acyltransferase activity	2/141	13/5513	0.0421271	0.694363	0.684254	CPT1B/PRDX6	2
MF	GO:0004175	endopeptidase activity	8/141	155/5513	0.044321	0.694363	0.684254	PAG6/LOC443348/LOC101105864/PAG11/C1S/LOC101106045/PAG9/LOC101105540	8
MF	GO:0016791	phosphatase activity	5/141	80/5513	0.0531831	0.710634	0.700289	PHOSPHO2/PFKFB3/PFKFB2/PTPN6/CDC25B	5
MF	GO:0042578	phosphoric ester hydrolase activity	6/141	108/5513	0.0575574	0.710634	0.700289	PHOSPHO2/PDE6H/PFKFB3/PFKFB2/PTPN6/CDC25B	6
MF	GO:0042393	histone binding	3/141	35/5513	0.0591205	0.710634	0.700289	TDRD3/LOC101104982/ING4	3
MF	GO:0004866	endopeptidase inhibitor activity	4/141	60/5513	0.0665353	0.710634	0.700289	A2ML1/ITIH2/CD27/SERPINC1	4
MF	GO:0016620	oxidoreductase activity, acting on the aldehyde or oxo group of donors, NAD or NADP as acceptor	2/141	17/5513	0.0687557	0.710634	0.700289	FAR2/GAPDH	2
MF	GO:0016860	intramolecular oxidoreductase activity	2/141	17/5513	0.0687557	0.710634	0.700289	GPI/ECI1	2
MF	GO:0004857	enzyme inhibitor activity	6/141	115/5513	0.0734233	0.710634	0.700289	CDKN1B/LRP6/A2ML1/ITIH2/CD27/SERPINC1	6
MF	GO:0004867	serine-type endopeptidase inhibitor activity	3/141	39/5513	0.0767645	0.710634	0.700289	A2ML1/ITIH2/SERPINC1	3
MF	GO:0030414	peptidase inhibitor activity	4/141	64/5513	0.0803057	0.710634	0.700289	A2ML1/ITIH2/CD27/SERPINC1	4
MF	GO:0003727	single-stranded RNA binding	2/141	19/5513	0.0836587	0.710634	0.700289	SSB/LSM14A	2
MF	GO:0004601	peroxidase activity	2/141	19/5513	0.0836587	0.710634	0.700289	MGST1/PRDX6	2
MF	GO:0019210	kinase inhibitor activity	2/141	19/5513	0.0836587	0.710634	0.700289	CDKN1B/LRP6	2
MF	GO:0004812	aminoacyl-tRNA ligase activity	2/141	20/5513	0.0914461	0.710634	0.700289	YARS2/DARS2	2
MF	GO:0016684	oxidoreductase activity, acting on peroxide as acceptor	2/141	20/5513	0.0914461	0.710634	0.700289	MGST1/PRDX6	2
MF	GO:0016875	ligase activity, forming carbon-oxygen bonds	2/141	20/5513	0.0914461	0.710634	0.700289	YARS2/DARS2	2
MF	GO:0008233	peptidase activity	10/141	246/5513	0.0978001	0.710634	0.700289	CTSH/YOD1/PAG6/LOC443348/LOC101105864/PAG11/C1S/LOC101106045/PAG9/LOC101105540	10
MF	GO:0061135	endopeptidase regulator activity	4/141	69/5513	0.0993392	0.710634	0.700289	A2ML1/ITIH2/CD27/SERPINC1	4
MF	GO:0016788	hydrolase activity, acting on ester bonds	10/141	247/5513	0.0997912	0.710634	0.700289	PLBD1/PHOSPHO2/PDE6H/SIAE/PFKFB3/PFKFB2/PTPN6/ARSA/PRDX6/CDC25B	10
MF	GO:0003730	mRNA 3'-UTR binding	2/141	23/5513	0.115962	0.801505	0.789837	APOBEC1/RC3H1	2
MF	GO:0099094	ligand-gated monoatomic cation channel activity	2/141	24/5513	0.12447	0.83573	0.823564	ITPR2/KCNJ8	2
MF	GO:0016903	oxidoreductase activity, acting on the aldehyde or oxo group of donors	2/141	25/5513	0.133124	0.840575	0.828338	FAR2/GAPDH	2
MF	GO:0061134	peptidase regulator activity	4/141	77/5513	0.133666	0.840575	0.828338	A2ML1/ITIH2/CD27/SERPINC1	4
MF	GO:0004930	G protein-coupled receptor activity	14/141	397/5513	0.135923	0.840575	0.828338	GPR19/SSTR2/LOC101104697/LOC101105196/LOC101105957/LOC101115918/LOC101120486/LOC101114857/LOC101115110/C3AR1/ADRA1D/LOC101113787/LOC101117277/LOC101115480	14
MF	GO:0004725	protein tyrosine phosphatase activity	2/141	28/5513	0.159828	0.840695	0.828457	PTPN6/CDC25B	2
MF	GO:0004620	phospholipase activity	2/141	32/5513	0.196746	0.840695	0.828457	PLBD1/PRDX6	2
MF	GO:0016491	oxidoreductase activity	11/141	327/5513	0.213836	0.840695	0.828457	FMO2/FMO1/FAR2/PYROXD1/NDUFA9/MGST1/GAPDH/LOC101121590/PRDX6/SMOX/HAO1	11
MF	GO:0016209	antioxidant activity	2/141	34/5513	0.215585	0.840695	0.828457	MGST1/PRDX6	2
MF	GO:0048018	receptor ligand activity	7/141	192/5513	0.219922	0.840695	0.828457	PTHLH/SPX/NTF3/GPI/IL10/IL19/IL20	7
MF	GO:0008373	sialyltransferase activity	1/141	10/5513	0.228409	0.840695	0.828457	ST8SIA1	1
MF	GO:0030165	PDZ domain binding	1/141	10/5513	0.228409	0.840695	0.828457	SSTR2	1
MF	GO:0030291	protein serine/threonine kinase inhibitor activity	1/141	10/5513	0.228409	0.840695	0.828457	CDKN1B	1
MF	GO:0030332	cyclin binding	1/141	10/5513	0.228409	0.840695	0.828457	CDKN1B	1
MF	GO:0042056	chemoattractant activity	1/141	10/5513	0.228409	0.840695	0.828457	NTF3	1
MF	GO:0005102	signaling receptor binding	12/141	368/5513	0.230475	0.840695	0.828457	PTHLH/LRP6/SPX/NTF3/GPI/ASIP/IL10/IL19/IL20/CLEC4D/CD4/LOC101116896	12
MF	GO:0030546	signaling receptor activator activity	7/141	195/5513	0.231242	0.840695	0.828457	PTHLH/SPX/NTF3/GPI/IL10/IL19/IL20	7
MF	GO:0003729	mRNA binding	3/141	66/5513	0.23798	0.840695	0.828457	SSB/APOBEC1/RC3H1	3
MF	GO:0005125	cytokine activity	4/141	98/5513	0.241393	0.840695	0.828457	GPI/IL10/IL19/IL20	4
MF	GO:0030545	signaling receptor regulator activity	7/141	199/5513	0.246639	0.840695	0.828457	PTHLH/SPX/NTF3/GPI/IL10/IL19/IL20	7
MF	GO:0008483	transaminase activity	1/141	11/5513	0.248179	0.840695	0.828457	BCAT1	1
MF	GO:0015144	carbohydrate transmembrane transporter activity	1/141	11/5513	0.248179	0.840695	0.828457	SLC2A3	1
MF	GO:0016769	transferase activity, transferring nitrogenous groups	1/141	11/5513	0.248179	0.840695	0.828457	BCAT1	1
MF	GO:0051219	phosphoprotein binding	1/141	11/5513	0.248179	0.840695	0.828457	PTPN6	1
MF	GO:0004896	cytokine receptor activity	2/141	39/5513	0.263235	0.840695	0.828457	IL2RA/CD4	2
MF	GO:0004112	cyclic-nucleotide phosphodiesterase activity	1/141	12/5513	0.267446	0.840695	0.828457	PDE6H	1
MF	GO:0004114	3',5'-cyclic-nucleotide phosphodiesterase activity	1/141	12/5513	0.267446	0.840695	0.828457	PDE6H	1
MF	GO:0005544	calcium-dependent phospholipid binding	1/141	12/5513	0.267446	0.840695	0.828457	C2CD5	1
MF	GO:0016645	oxidoreductase activity, acting on the CH-NH group of donors	1/141	12/5513	0.267446	0.840695	0.828457	SMOX	1
MF	GO:0097110	scaffold protein binding	1/141	12/5513	0.267446	0.840695	0.828457	ITPR2	1
MF	GO:0016758	hexosyltransferase activity	3/141	71/5513	0.272603	0.840695	0.828457	TMTC1/GYS2/GALNT8	3
MF	GO:0031625	ubiquitin protein ligase binding	3/141	71/5513	0.272603	0.840695	0.828457	ATP6V0C/YOD1/PRDX6	3
MF	GO:0004497	monooxygenase activity	2/141	40/5513	0.2728	0.840695	0.828457	FMO2/FMO1	2
MF	GO:0140101	catalytic activity, acting on a tRNA	2/141	41/5513	0.282362	0.840695	0.828457	YARS2/DARS2	2
MF	GO:0003954	NADH dehydrogenase activity	1/141	13/5513	0.286223	0.840695	0.828457	NDUFA9	1
MF	GO:0016853	isomerase activity	3/141	73/5513	0.286614	0.840695	0.828457	PPIG/GPI/ECI1	3
MF	GO:0044389	ubiquitin-like protein ligase binding	3/141	73/5513	0.286614	0.840695	0.828457	ATP6V0C/YOD1/PRDX6	3
MF	GO:0019901	protein kinase binding	4/141	106/5513	0.286807	0.840695	0.828457	ADIPOR1/PTPN6/CD4/CDC25B	4
MF	GO:0008514	organic anion transmembrane transporter activity	2/141	42/5513	0.291913	0.840695	0.828457	SLCO1C1/SLC2A3	2
MF	GO:0016298	lipase activity	2/141	42/5513	0.291913	0.840695	0.828457	PLBD1/PRDX6	2
MF	GO:0030674	protein-macromolecule adaptor activity	2/141	43/5513	0.301448	0.840695	0.828457	BICD1/EPS8	2
MF	GO:1990782	protein tyrosine kinase binding	1/141	14/5513	0.304522	0.840695	0.828457	CD4	1
MF	GO:0008757	S-adenosylmethionine-dependent methyltransferase activity	2/141	44/5513	0.310963	0.840695	0.828457	METTL5/NOP2	2
MF	GO:0016757	glycosyltransferase activity	4/141	111/5513	0.315814	0.840695	0.828457	TMTC1/GYS2/GALNT8/ST8SIA1	4
MF	GO:0004721	phosphoprotein phosphatase activity	2/141	45/5513	0.320451	0.840695	0.828457	PTPN6/CDC25B	2
MF	GO:0019955	cytokine binding	2/141	45/5513	0.320451	0.840695	0.828457	IL2RA/CD4	2
MF	GO:0004364	glutathione transferase activity	1/141	15/5513	0.322354	0.840695	0.828457	MGST1	1
MF	GO:0008173	RNA methyltransferase activity	1/141	15/5513	0.322354	0.840695	0.828457	METTL5	1
MF	GO:0008227	G protein-coupled amine receptor activity	1/141	15/5513	0.322354	0.840695	0.828457	ADRA1D	1
MF	GO:0015035	protein-disulfide reductase activity	1/141	15/5513	0.322354	0.840695	0.828457	LOC101121590	1
MF	GO:0016538	cyclin-dependent protein serine/threonine kinase regulator activity	1/141	15/5513	0.322354	0.840695	0.828457	CDKN1B	1
MF	GO:0015276	ligand-gated monoatomic ion channel activity	2/141	46/5513	0.329909	0.840695	0.828457	ITPR2/KCNJ8	2
MF	GO:0022834	ligand-gated channel activity	2/141	46/5513	0.329909	0.840695	0.828457	ITPR2/KCNJ8	2
MF	GO:0005543	phospholipid binding	3/141	80/5513	0.335976	0.840695	0.828457	ITPR2/C2CD5/PIGU	3
MF	GO:0003924	GTPase activity	5/141	150/5513	0.338278	0.840695	0.828457	RERG/ARHGDIB/KRAS/RABL2B/RERGL	5
MF	GO:0004623	phospholipase A2 activity	1/141	16/5513	0.339733	0.840695	0.828457	PRDX6	1
MF	GO:0008188	neuropeptide receptor activity	1/141	16/5513	0.339733	0.840695	0.828457	SSTR2	1
MF	GO:0016409	palmitoyltransferase activity	1/141	16/5513	0.339733	0.840695	0.828457	CPT1B	1
MF	GO:0042562	hormone binding	1/141	16/5513	0.339733	0.840695	0.828457	ADIPOR1	1
MF	GO:0003712	transcription coregulator activity	3/141	81/5513	0.343036	0.840695	0.828457	TDRD3/RALY/ING4	3
MF	GO:0003713	transcription coactivator activity	2/141	48/5513	0.348712	0.840695	0.828457	TDRD3/ING4	2
MF	GO:0035091	phosphatidylinositol binding	2/141	48/5513	0.348712	0.840695	0.828457	ITPR2/PIGU	2
MF	GO:0004860	protein kinase inhibitor activity	1/141	17/5513	0.356669	0.840695	0.828457	CDKN1B	1
MF	GO:0017124	SH3 domain binding	1/141	17/5513	0.356669	0.840695	0.828457	PTPN6	1
MF	GO:0005539	glycosaminoglycan binding	2/141	49/5513	0.35805	0.840695	0.828457	ITIH2/SERPINC1	2
MF	GO:0008194	UDP-glycosyltransferase activity	2/141	49/5513	0.35805	0.840695	0.828457	GYS2/GALNT8	2
MF	GO:0019207	kinase regulator activity	2/141	49/5513	0.35805	0.840695	0.828457	CDKN1B/LRP6	2
MF	GO:0019900	kinase binding	4/141	119/5513	0.362671	0.840695	0.828457	ADIPOR1/PTPN6/CD4/CDC25B	4
MF	GO:0003779	actin binding	3/141	85/5513	0.3712	0.840695	0.828457	EPS8/SPEF1/CAPZA3	3
MF	GO:0004869	cysteine-type endopeptidase inhibitor activity	1/141	18/5513	0.373174	0.840695	0.828457	CD27	1
MF	GO:0038024	cargo receptor activity	1/141	18/5513	0.373174	0.840695	0.828457	LRP6	1
MF	GO:0015036	disulfide oxidoreductase activity	1/141	19/5513	0.389258	0.840695	0.828457	LOC101121590	1
MF	GO:1901681	sulfur compound binding	2/141	54/5513	0.403949	0.840695	0.828457	METTL5/SERPINC1	2
MF	GO:0000049	tRNA binding	1/141	20/5513	0.404932	0.840695	0.828457	SSB	1
MF	GO:0003678	DNA helicase activity	1/141	20/5513	0.404932	0.840695	0.828457	RECQL	1
MF	GO:0016836	hydro-lyase activity	1/141	20/5513	0.404932	0.840695	0.828457	ENO2	1
MF	GO:0004984	olfactory receptor activity	7/141	239/5513	0.412303	0.840695	0.828457	LOC101104697/LOC101105196/LOC101105957/LOC101115918/LOC101113787/LOC101117277/LOC101115480	7
MF	GO:0004386	helicase activity	2/141	55/5513	0.412948	0.840695	0.828457	DDX47/RECQL	2
MF	GO:0060090	molecular adaptor activity	2/141	55/5513	0.412948	0.840695	0.828457	BICD1/EPS8	2
MF	GO:0003723	RNA binding	10/141	353/5513	0.416327	0.840695	0.828457	SSB/LSM14A/RNPS1/SNRPB2/RALY/APOBEC1/KIN/NOP2/YARS2/RC3H1	10
MF	GO:0003725	double-stranded RNA binding	1/141	21/5513	0.420207	0.840695	0.828457	LSM14A	1
MF	GO:0005262	calcium channel activity	1/141	21/5513	0.420207	0.840695	0.828457	ITPR2	1
MF	GO:0051287	NAD binding	1/141	21/5513	0.420207	0.840695	0.828457	GAPDH	1
MF	GO:0003755	peptidyl-prolyl cis-trans isomerase activity	1/141	22/5513	0.435092	0.840695	0.828457	PPIG	1
MF	GO:0005249	voltage-gated potassium channel activity	1/141	22/5513	0.435092	0.840695	0.828457	KCNJ8	1
MF	GO:0052689	carboxylic ester hydrolase activity	2/141	58/5513	0.439536	0.840695	0.828457	SIAE/PRDX6	2
MF	GO:0016667	oxidoreductase activity, acting on a sulfur group of donors	1/141	23/5513	0.449598	0.840695	0.828457	LOC101121590	1
MF	GO:0140098	catalytic activity, acting on RNA	4/141	135/5513	0.455572	0.840695	0.828457	METTL5/DDX47/YARS2/DARS2	4
MF	GO:0005179	hormone activity	2/141	60/5513	0.456896	0.840695	0.828457	PTHLH/SPX	2
MF	GO:0031267	small GTPase binding	2/141	60/5513	0.456896	0.840695	0.828457	ARHGDIB/EPS8	2
MF	GO:0044325	transmembrane transporter binding	1/141	24/5513	0.463734	0.840695	0.828457	ITPR2	1
MF	GO:0016705	oxidoreductase activity, acting on paired donors, with incorporation or reduction of molecular oxygen	2/141	62/5513	0.473947	0.840695	0.828457	FMO2/FMO1	2
MF	GO:0016874	ligase activity	2/141	62/5513	0.473947	0.840695	0.828457	YARS2/DARS2	2
MF	GO:0019899	enzyme binding	10/141	370/5513	0.476142	0.840695	0.828457	ARHGDIB/EPS8/ADIPOR1/ATP6V0C/YOD1/PTPN6/CD4/PRDX6/SERPINC1/CDC25B	10
MF	GO:0005507	copper ion binding	1/141	25/5513	0.47751	0.840695	0.828457	LOC101121590	1
MF	GO:0016859	cis-trans isomerase activity	1/141	25/5513	0.47751	0.840695	0.828457	PPIG	1
MF	GO:0017111	ribonucleoside triphosphate phosphatase activity	7/141	256/5513	0.484012	0.840695	0.828457	DDX47/RERG/ARHGDIB/RECQL/KRAS/RABL2B/RERGL	7
MF	GO:0051020	GTPase binding	2/141	64/5513	0.490674	0.840695	0.828457	ARHGDIB/EPS8	2
MF	GO:0016835	carbon-oxygen lyase activity	1/141	26/5513	0.490934	0.840695	0.828457	ENO2	1
MF	GO:0008234	cysteine-type peptidase activity	2/141	65/5513	0.498913	0.840695	0.828457	CTSH/YOD1	2
MF	GO:0002020	protease binding	1/141	27/5513	0.504015	0.840695	0.828457	SERPINC1	1
MF	GO:0008170	N-methyltransferase activity	1/141	27/5513	0.504015	0.840695	0.828457	METTL5	1
MF	GO:0019838	growth factor binding	1/141	27/5513	0.504015	0.840695	0.828457	IL2RA	1
MF	GO:0030234	enzyme regulator activity	8/141	300/5513	0.504423	0.840695	0.828457	CDKN1B/LRP6/ARHGDIB/A2ML1/FGD4/ITIH2/CD27/SERPINC1	8
MF	GO:0032561	guanyl ribonucleotide binding	5/141	185/5513	0.515205	0.840695	0.828457	RERG/PDE6H/KRAS/RABL2B/RERGL	5
MF	GO:0008081	phosphoric diester hydrolase activity	1/141	28/5513	0.516763	0.840695	0.828457	PDE6H	1
MF	GO:0016765	transferase activity, transferring alkyl or aryl (other than methyl) groups	1/141	28/5513	0.516763	0.840695	0.828457	MGST1	1
MF	GO:0019001	guanyl nucleotide binding	5/141	186/5513	0.520041	0.840695	0.828457	RERG/PDE6H/KRAS/RABL2B/RERGL	5
MF	GO:0016747	acyltransferase activity, transferring groups other than amino-acyl groups	2/141	68/5513	0.523117	0.840695	0.828457	CPT1B/PRDX6	2
MF	GO:0008094	ATP-dependent activity, acting on DNA	1/141	29/5513	0.529185	0.840695	0.828457	RECQL	1
MF	GO:0099106	ion channel regulator activity	1/141	29/5513	0.529185	0.840695	0.828457	FXYD5	1
MF	GO:0003697	single-stranded DNA binding	1/141	30/5513	0.541291	0.840695	0.828457	RECQL	1
MF	GO:0003724	RNA helicase activity	1/141	30/5513	0.541291	0.840695	0.828457	DDX47	1
MF	GO:0008186	ATP-dependent activity, acting on RNA	1/141	30/5513	0.541291	0.840695	0.828457	DDX47	1
MF	GO:0015085	calcium ion transmembrane transporter activity	1/141	30/5513	0.541291	0.840695	0.828457	ITPR2	1
MF	GO:0016247	channel regulator activity	1/141	30/5513	0.541291	0.840695	0.828457	FXYD5	1
MF	GO:0022843	voltage-gated monoatomic cation channel activity	1/141	30/5513	0.541291	0.840695	0.828457	KCNJ8	1
MF	GO:0016651	oxidoreductase activity, acting on NAD(P)H	1/141	31/5513	0.553087	0.840695	0.828457	NDUFA9	1
MF	GO:0042802	identical protein binding	11/141	434/5513	0.558988	0.840695	0.828457	LRP6/CD69/ADIPOR1/CHMP4B/CD4/PRDX6/SERPINC1/OLR1/LOC101116896/C1S/ADRA1D	11
MF	GO:0140640	catalytic activity, acting on a nucleic acid	5/141	195/5513	0.562621	0.840695	0.828457	METTL5/DDX47/RECQL/YARS2/DARS2	5
MF	GO:0016462	pyrophosphatase activity	7/141	276/5513	0.56505	0.840695	0.828457	DDX47/RERG/ARHGDIB/RECQL/KRAS/RABL2B/RERGL	7
MF	GO:0008289	lipid binding	4/141	156/5513	0.569807	0.840695	0.828457	ITPR2/C2CD5/PIGU/RBP5	4
MF	GO:0019904	protein domain specific binding	3/141	116/5513	0.574469	0.840695	0.828457	SSTR2/M6PR/PTPN6	3
MF	GO:0004843	cysteine-type deubiquitinase activity	1/141	33/5513	0.575783	0.840695	0.828457	YOD1	1
MF	GO:0016817	hydrolase activity, acting on acid anhydrides	7/141	279/5513	0.576733	0.840695	0.828457	DDX47/RERG/ARHGDIB/RECQL/KRAS/RABL2B/RERGL	7
MF	GO:0016818	hydrolase activity, acting on acid anhydrides, in phosphorus-containing anhydrides	7/141	279/5513	0.576733	0.840695	0.828457	DDX47/RERG/ARHGDIB/RECQL/KRAS/RABL2B/RERGL	7
MF	GO:0044877	protein-containing complex binding	5/141	200/5513	0.585457	0.840695	0.828457	M6PR/BICD1/NDUFA9/KRAS/CD4	5
MF	GO:0005267	potassium channel activity	1/141	34/5513	0.586698	0.840695	0.828457	KCNJ8	1
MF	GO:0008201	heparin binding	1/141	34/5513	0.586698	0.840695	0.828457	SERPINC1	1
MF	GO:0050839	cell adhesion molecule binding	1/141	34/5513	0.586698	0.840695	0.828457	PTPN6	1
MF	GO:0140104	molecular carrier activity	1/141	34/5513	0.586698	0.840695	0.828457	LOC101121590	1
MF	GO:0005126	cytokine receptor binding	3/141	119/5513	0.591964	0.8431	0.830826	NTF3/IL10/IL20	3
MF	GO:0101005	deubiquitinase activity	1/141	37/5513	0.617798	0.874593	0.861861	YOD1	1
MF	GO:0016746	acyltransferase activity	2/141	84/5513	0.638582	0.898603	0.885521	CPT1B/PRDX6	2
MF	GO:0008168	methyltransferase activity	2/141	85/5513	0.645024	0.899081	0.885992	METTL5/NOP2	2
MF	GO:0019783	ubiquitin-like protein peptidase activity	1/141	40/5513	0.646573	0.899081	0.885992	YOD1	1
MF	GO:0008509	monoatomic anion transmembrane transporter activity	2/141	88/5513	0.663813	0.913271	0.899976	SLCO1C1/SLC2A3	2
MF	GO:0015079	potassium ion transmembrane transporter activity	1/141	42/5513	0.664551	0.913271	0.899976	KCNJ8	1
MF	GO:0016741	transferase activity, transferring one-carbon groups	2/141	89/5513	0.669898	0.915267	0.901943	METTL5/NOP2	2
MF	GO:0005261	monoatomic cation channel activity	2/141	90/5513	0.675893	0.917424	0.904068	ITPR2/KCNJ8	2
MF	GO:0005244	voltage-gated monoatomic ion channel activity	1/141	45/5513	0.689828	0.917424	0.904068	KCNJ8	1
MF	GO:0019887	protein kinase regulator activity	1/141	45/5513	0.689828	0.917424	0.904068	CDKN1B	1
MF	GO:0022832	voltage-gated channel activity	1/141	45/5513	0.689828	0.917424	0.904068	KCNJ8	1
MF	GO:0005525	GTP binding	4/141	182/5513	0.690996	0.917424	0.904068	RERG/KRAS/RABL2B/RERGL	4
MF	GO:0015078	proton transmembrane transporter activity	1/141	46/5513	0.697826	0.91913	0.90575	ATP6V0C	1
MF	GO:0022836	gated channel activity	2/141	95/5513	0.704563	0.91913	0.90575	ITPR2/KCNJ8	2
MF	GO:0070851	growth factor receptor binding	1/141	47/5513	0.70562	0.91913	0.90575	IL10	1
MF	GO:0016773	phosphotransferase activity, alcohol group as acceptor	5/141	231/5513	0.711467	0.91913	0.90575	STK38L/PRKCQ/PFKFB3/PFKFB2/PANK2	5
MF	GO:0005509	calcium ion binding	4/141	194/5513	0.738157	0.91913	0.90575	C2CD5/CLEC4A/C1S/LOC105614854	4
MF	GO:0030695	GTPase regulator activity	2/141	102/5513	0.74115	0.91913	0.90575	ARHGDIB/FGD4	2
MF	GO:0060589	nucleoside-triphosphatase regulator activity	2/141	102/5513	0.74115	0.91913	0.90575	ARHGDIB/FGD4	2
MF	GO:0015291	secondary active transmembrane transporter activity	1/141	52/5513	0.741692	0.91913	0.90575	SLCO1C1	1
MF	GO:0005085	guanyl-nucleotide exchange factor activity	1/141	53/5513	0.748362	0.91913	0.90575	FGD4	1
MF	GO:0016887	ATP hydrolysis activity	2/141	104/5513	0.750873	0.91913	0.90575	DDX47/RECQL	2
MF	GO:0015267	channel activity	3/141	152/5513	0.752785	0.91913	0.90575	ITPR2/KCNJ8/PANX3	3
MF	GO:0022803	passive transmembrane transporter activity	3/141	152/5513	0.752785	0.91913	0.90575	ITPR2/KCNJ8/PANX3	3
MF	GO:0000287	magnesium ion binding	1/141	54/5513	0.75486	0.91913	0.90575	ENO2	1
MF	GO:0001653	peptide receptor activity	1/141	54/5513	0.75486	0.91913	0.90575	SSTR2	1
MF	GO:0008528	G protein-coupled peptide receptor activity	1/141	54/5513	0.75486	0.91913	0.90575	SSTR2	1
MF	GO:0019842	vitamin binding	1/141	54/5513	0.75486	0.91913	0.90575	RBP5	1
MF	GO:0004252	serine-type endopeptidase activity	1/141	55/5513	0.761192	0.921486	0.908071	C1S	1
MF	GO:0016301	kinase activity	6/141	297/5513	0.780019	0.921486	0.908071	STK38L/PRKCQ/ETNK1/PFKFB3/PFKFB2/PANK2	6
MF	GO:0140097	catalytic activity, acting on DNA	1/141	59/5513	0.784935	0.921486	0.908071	RECQL	1
MF	GO:0008083	growth factor activity	1/141	60/5513	0.790495	0.921486	0.908071	NTF3	1
MF	GO:0008236	serine-type peptidase activity	1/141	60/5513	0.790495	0.921486	0.908071	C1S	1
MF	GO:0016829	lyase activity	1/141	60/5513	0.790495	0.921486	0.908071	ENO2	1
MF	GO:0106310	protein serine kinase activity	1/141	60/5513	0.790495	0.921486	0.908071	PRKCQ	1
MF	GO:0046873	metal ion transmembrane transporter activity	2/141	114/5513	0.794923	0.921486	0.908071	ITPR2/KCNJ8	2
MF	GO:0005198	structural molecule activity	4/141	211/5513	0.795471	0.921486	0.908071	MRPS35/CLDN6/CLDN9/MRPL51	4
MF	GO:0046982	protein heterodimerization activity	2/141	115/5513	0.79893	0.921486	0.908071	LOC101107687/TAF3	2
MF	GO:0017171	serine hydrolase activity	1/141	62/5513	0.801191	0.921486	0.908071	C1S	1
MF	GO:0042803	protein homodimerization activity	3/141	166/5513	0.803849	0.921486	0.908071	LRP6/CHMP4B/CD4	3
MF	GO:0005524	ATP binding	10/141	489/5513	0.814863	0.92634	0.912855	STK38L/DDX47/RIMKLB/RECQL/PRKCQ/PFKFB3/PFKFB2/YARS2/DARS2/PANK2	10
MF	GO:0001664	G protein-coupled receptor binding	1/141	66/5513	0.820982	0.92634	0.912855	LRP6	1
MF	GO:0008017	microtubule binding	1/141	66/5513	0.820982	0.92634	0.912855	SPEF1	1
MF	GO:0015075	monoatomic ion transmembrane transporter activity	5/141	272/5513	0.833421	0.92634	0.912855	ITPR2/SLCO1C1/KCNJ8/ATP6V0C/SLC2A3	5
MF	GO:0022890	inorganic cation transmembrane transporter activity	3/141	176/5513	0.834698	0.92634	0.912855	ITPR2/KCNJ8/ATP6V0C	3
MF	GO:0004674	protein serine/threonine kinase activity	2/141	125/5513	0.835352	0.92634	0.912855	STK38L/PRKCQ	2
MF	GO:0032559	adenyl ribonucleotide binding	10/141	500/5513	0.835677	0.92634	0.912855	STK38L/DDX47/RIMKLB/RECQL/PRKCQ/PFKFB3/PFKFB2/YARS2/DARS2/PANK2	10
MF	GO:0022857	transmembrane transporter activity	7/141	372/5513	0.848764	0.93643	0.922797	ITPR2/LRP6/SLCO1C1/KCNJ8/PANX3/ATP6V0C/SLC2A3	7
MF	GO:0003735	structural constituent of ribosome	2/141	132/5513	0.857211	0.941329	0.927626	MRPS35/MRPL51	2
MF	GO:0005216	monoatomic ion channel activity	2/141	136/5513	0.868488	0.949277	0.935458	ITPR2/KCNJ8	2
MF	GO:0008324	monoatomic cation transmembrane transporter activity	3/141	191/5513	0.87317	0.949976	0.936147	ITPR2/KCNJ8/ATP6V0C	3
MF	GO:0005215	transporter activity	7/141	388/5513	0.877332	0.950106	0.936275	ITPR2/LRP6/SLCO1C1/KCNJ8/PANX3/ATP6V0C/SLC2A3	7
MF	GO:0004712	protein serine/threonine/tyrosine kinase activity	1/141	84/5513	0.888429	0.95771	0.943768	PRKCQ	1
MF	GO:0046983	protein dimerization activity	5/141	303/5513	0.894904	0.960285	0.946306	LRP6/LOC101107687/CHMP4B/TAF3/CD4	5
MF	GO:0016772	transferase activity, transferring phosphorus-containing groups	6/141	355/5513	0.899847	0.9612	0.947207	STK38L/PRKCQ/ETNK1/PFKFB3/PFKFB2/PANK2	6
MF	GO:0015631	tubulin binding	1/141	95/5513	0.916493	0.974552	0.960365	SPEF1	1
MF	GO:0003690	double-stranded DNA binding	3/141	220/5513	0.925868	0.980085	0.965818	ZNF32/LSM14A/KIN	3
MF	GO:0008092	cytoskeletal protein binding	3/141	228/5513	0.936402	0.981192	0.966908	EPS8/SPEF1/CAPZA3	3
MF	GO:0003682	chromatin binding	1/141	107/5513	0.939165	0.981192	0.966908	TDRD3	1
MF	GO:0022804	active transmembrane transporter activity	1/141	109/5513	0.942297	0.981192	0.966908	SLCO1C1	1
MF	GO:0015318	inorganic molecular entity transmembrane transporter activity	3/141	235/5513	0.944477	0.981192	0.966908	ITPR2/KCNJ8/ATP6V0C	3
MF	GO:0004672	protein kinase activity	2/141	183/5513	0.951943	0.981192	0.966908	STK38L/PRKCQ	2
MF	GO:0140657	ATP-dependent activity	2/141	186/5513	0.95503	0.981192	0.966908	DDX47/RECQL	2
MF	GO:0140110	transcription regulator activity	4/141	303/5513	0.956141	0.981192	0.966908	TDRD3/RALY/NANOG/ING4	4
MF	GO:0008270	zinc ion binding	3/141	269/5513	0.971862	0.99299	0.978534	APOBEC1/CD4/RNF24	3
MF	GO:0000981	DNA-binding transcription factor activity, RNA polymerase II-specific	1/141	163/5513	0.986257	0.998816	0.984275	NANOG	1
MF	GO:0046914	transition metal ion binding	4/141	378/5513	0.989655	0.998816	0.984275	APOBEC1/CD4/LOC101121590/RNF24	4
MF	GO:1990837	sequence-specific double-stranded DNA binding	1/141	199/5513	0.994763	0.998816	0.984275	ZNF32	1
MF	GO:0003700	DNA-binding transcription factor activity	1/141	222/5513	0.997182	0.998816	0.984275	NANOG	1
MF	GO:0043565	sequence-specific DNA binding	1/141	254/5513	0.998816	0.998816	0.984275	ZNF32	1

## Sheet: KEGG
ID	Description	GeneRatio	BgRatio	pvalue	p.adjust	qvalue	geneID	Count
oas04625	C-type lectin receptor signaling pathway	12/205	110/9663	3.42288e-06	0.000900217	0.000879139	ITPR2/IKBKE/MAPKAPK2/IL10/CLEC4D/CLEC4E/LSP1/KRAS/CLEC1B/MAPK12/CLEC7A/LOC105614854	12
oas04974	Protein digestion and absorption	12/205	133/9663	2.43581e-05	0.00320309	0.00312809	KCNQ1/LOC101106809/PAG6/LOC443348/LOC101107832/LOC101105611/LOC101105864/PAG11/LOC101106045/LOC101104869/PAG9/LOC101105540	12
oas00430	Taurine and hypotaurine metabolism	4/205	19/9663	0.000593693	0.0520471	0.0508285	LOC101104591/FMO2/FMO1/FMO4	4
oas04742	Taste transduction	7/205	82/9663	0.00172858	0.113654	0.110993	SCNN1A/LOC101120486/LOC101120742/LOC101121003/LOC101114857/LOC101115110/GNB3	7
oas04610	Complement and coagulation cascades	7/205	91/9663	0.00313667	0.141318	0.138009	LOC101122940/VWF/C3AR1/SERPINC1/CD55/CR2/C1S	7
oas04672	Intestinal immune network for IgA production	5/205	49/9663	0.00365755	0.141318	0.138009	LTBR/IL15RA/IL10/PIGR/AICDA	5
oas04061	Viral protein interaction with cytokine and cytokine receptor	7/205	94/9663	0.00376132	0.141318	0.138009	LTBR/TNFRSF1A/IL2RA/IL10/IL19/IL20/IL24	7
oas00520	Amino sugar and nucleotide sugar metabolism	5/205	53/9663	0.00514159	0.161958	0.158166	GPI/CMAS/LOC101109820/AMDHD2/GMDS	5
oas00051	Fructose and mannose metabolism	4/205	34/9663	0.00554228	0.161958	0.158166	PFKFB3/PFKFB2/TPI1/GMDS	4
oas01250	Biosynthesis of nucleotide sugars	4/205	38/9663	0.00826021	0.217244	0.212157	GPI/CMAS/MIOX/GMDS	4
oas00982	Drug metabolism - cytochrome P450	5/205	70/9663	0.0162576	0.371406	0.36271	LOC101104591/FMO2/FMO1/FMO4/MGST1	5
oas00010	Glycolysis / Gluconeogenesis	5/205	71/9663	0.0171969	0.371406	0.36271	LDHB/GPI/ENO2/TPI1/GAPDH	5
oas04722	Neurotrophin signaling pathway	7/205	127/9663	0.0183585	0.371406	0.36271	ARHGDIB/NTF3/PDPK1/MAPKAPK2/KRAS/MAPK12/LOC105614854	7
oas04660	T cell receptor signaling pathway	7/205	129/9663	0.0198281	0.372485	0.363763	PRKCQ/PDPK1/IL10/KRAS/PTPN6/CD4/MAPK12	7
oas05167	Kaposi sarcoma-associated herpesvirus infection	10/205	237/9663	0.0295259	0.502282	0.490521	ITPR2/TNFRSF1A/MAP1LC3A/IKBKE/MAPKAPK2/KRAS/GNB3/LOC101120999/MAPK12/LOC105614854	10
oas04931	Insulin resistance	6/205	111/9663	0.0305571	0.502282	0.490521	GYS2/AGT/PRKCQ/TNFRSF1A/PDPK1/CPT1B	6
oas05235	PD-L1 expression and PD-1 checkpoint pathway in cancer	5/205	90/9663	0.0422188	0.638786	0.623829	PRKCQ/KRAS/PTPN6/CD4/MAPK12	5
oas04066	HIF-1 signaling pathway	6/205	121/9663	0.0437192	0.638786	0.623829	CDKN1B/LDHB/LTBR/PFKFB3/ENO2/GAPDH	6
oas04960	Aldosterone-regulated sodium reabsorption	3/205	39/9663	0.0491938	0.664942	0.649373	SCNN1A/PDPK1/KRAS	3
oas04914	Progesterone-mediated oocyte maturation	5/205	95/9663	0.0512171	0.664942	0.649373	CDC16/PKMYT1/KRAS/MAPK12/CDC25B	5
oas04152	AMPK signaling pathway	6/205	127/9663	0.0530942	0.664942	0.649373	GYS2/PFKFB3/ADIPOR1/PDPK1/PFKFB2/CPT1B	6
oas04068	FoxO signaling pathway	6/205	133/9663	0.063606	0.689786	0.673635	CDKN1B/PDPK1/IL10/KRAS/MAPK12/GABARAPL1	6
oas04114	Oocyte meiosis	6/205	136/9663	0.069291	0.689786	0.673635	ITPR2/CDC16/PKMYT1/MAPK12/LOC105614854/PLCZ1	6
oas04640	Hematopoietic cell lineage	5/205	104/9663	0.0700358	0.689786	0.673635	CD9/IL2RA/CD4/CD55/CR2	5
oas00562	Inositol phosphate metabolism	4/205	74/9663	0.071914	0.689786	0.673635	TPI1/MIOX/PLCZ1/PIK3C2G	4
oas04920	Adipocytokine signaling pathway	4/205	74/9663	0.071914	0.689786	0.673635	PRKCQ/TNFRSF1A/ADIPOR1/CPT1B	4
oas04924	Renin secretion	4/205	74/9663	0.071914	0.689786	0.673635	ITPR2/PDE3A/AGT/LOC105614854	4
oas01230	Biosynthesis of amino acids	4/205	75/9663	0.0747649	0.689786	0.673635	BCAT1/ENO2/TPI1/GAPDH	4
oas00770	Pantothenate and CoA biosynthesis	2/205	22/9663	0.0783994	0.689786	0.673635	BCAT1/PANK2	2
oas04922	Glucagon signaling pathway	5/205	109/9663	0.0819348	0.689786	0.673635	ITPR2/LDHB/GYS2/CPT1B/LOC105614854	5
oas04662	B cell receptor signaling pathway	4/205	79/9663	0.0867282	0.689786	0.673635	CD81/KRAS/PTPN6/CR2	4
oas04971	Gastric acid secretion	4/205	79/9663	0.0867282	0.689786	0.673635	ITPR2/SSTR2/KCNQ1/LOC105614854	4
oas05152	Tuberculosis	8/205	216/9663	0.0889385	0.689786	0.673635	TNFRSF1A/ATP6V0C/IL10/CLEC4E/LSP1/MAPK12/CLEC7A/LOC105614854	8
oas05133	Pertussis	4/205	80/9663	0.0898563	0.689786	0.673635	IL10/MAPK12/C1S/LOC105614854	4
oas04371	Apelin signaling pathway	6/205	147/9663	0.0925686	0.689786	0.673635	ITPR2/TFAM/MAP1LC3A/KRAS/GNB3/LOC105614854	6
oas04137	Mitophagy - animal	5/205	115/9663	0.097539	0.689786	0.673635	MON1B/MAP1LC3A/KRAS/PHB2/GABARAPL1	5
oas04140	Autophagy - animal	7/205	185/9663	0.0987244	0.689786	0.673635	PRKCQ/MLST8/PDPK1/MAP1LC3A/TP53INP2/KRAS/GABARAPL1	7
oas05144	Malaria	3/205	53/9663	0.102092	0.689786	0.673635	IL10/CD81/LOC101116896	3
oas04146	Peroxisome	4/205	84/9663	0.102899	0.689786	0.673635	FAR2/PXMP4/PEX5/HAO1	4
oas04060	Cytokine-cytokine receptor interaction	11/205	338/9663	0.10491	0.689786	0.673635	LTBR/TNFRSF1A/IL15RA/IL2RA/IL10/IL19/IL20/IL24/GDF3/CD4/CD27	11
oas00270	Cysteine and methionine metabolism	3/205	55/9663	0.110969	0.69349	0.677253	LDHB/AHCY/BCAT1	3
oas02010	ABC transporters	3/205	55/9663	0.110969	0.69349	0.677253	ABCB11/ABCC9/LOC101106781	3
oas04621	NOD-like receptor signaling pathway	7/205	193/9663	0.116394	0.69349	0.677253	ITPR2/MAP1LC3A/IKBKE/MAPK12/DNM1L/GABARAPL1/MAVS	7
oas04936	Alcoholic liver disease	6/205	157/9663	0.116962	0.69349	0.677253	TNFRSF1A/ADIPOR1/IKBKE/C3AR1/MAPK12/CPT1B	6
oas05160	Hepatitis C	7/205	196/9663	0.123421	0.69349	0.677253	TNFRSF1A/CLDN6/CLDN9/IKBKE/CD81/KRAS/MAVS	7
oas01200	Carbon metabolism	5/205	124/9663	0.123531	0.69349	0.677253	GPI/ENO2/TPI1/GAPDH/HAO1	5
oas04919	Thyroid hormone signaling pathway	5/205	125/9663	0.126602	0.69349	0.677253	SLCO1C1/PDPK1/KRAS/PFKFB2/PLCZ1	5
oas04261	Adrenergic signaling in cardiomyocytes	6/205	161/9663	0.127543	0.69349	0.677253	AGT/SCN1B/KCNQ1/MAPK12/LOC105614854/ADRA1D	6
oas04370	VEGF signaling pathway	3/205	59/9663	0.129561	0.69349	0.677253	MAPKAPK2/KRAS/MAPK12	3
oas04658	Th1 and Th2 cell differentiation	4/205	93/9663	0.135154	0.69349	0.677253	PRKCQ/IL2RA/CD4/MAPK12	4
oas04148	Efferocytosis	6/205	165/9663	0.138572	0.69349	0.677253	DUSP16/MAPKAPK2/IL10/PTPN6/MAPK12/CPT1B	6
oas04912	GnRH signaling pathway	4/205	94/9663	0.138969	0.69349	0.677253	ITPR2/KRAS/MAPK12/LOC105614854	4
oas00030	Pentose phosphate pathway	2/205	31/9663	0.139753	0.69349	0.677253	GPI/DERA	2
oas00500	Starch and sucrose metabolism	2/205	32/9663	0.147089	0.716377	0.699604	GYS2/GPI	2
oas01522	Endocrine resistance	4/205	97/9663	0.150666	0.720455	0.703587	ABCB11/CDKN1B/KRAS/MAPK12	4
oas03013	Nucleocytoplasmic transport	5/205	134/9663	0.155755	0.724743	0.707774	UPF3A/RNPS1/THOC6/MAGOHB/IPO9	5
oas04070	Phosphatidylinositol signaling system	4/205	99/9663	0.158667	0.724743	0.707774	ITPR2/LOC105614854/PLCZ1/PIK3C2G	4
oas04136	Autophagy - other	2/205	34/9663	0.161986	0.724743	0.707774	MLST8/GABARAPL1	2
oas04728	Dopaminergic synapse	5/205	136/9663	0.162585	0.724743	0.707774	ITPR2/TH/GNB3/MAPK12/LOC105614854	5
oas04664	Fc epsilon RI signaling pathway	3/205	68/9663	0.174896	0.74772	0.730213	PDPK1/KRAS/MAPK12	3
oas04933	AGE-RAGE signaling pathway in diabetic complications	4/205	103/9663	0.175124	0.74772	0.730213	CDKN1B/AGT/KRAS/MAPK12	4
oas04630	JAK-STAT signaling pathway	7/205	217/9663	0.178304	0.74772	0.730213	IL15RA/IL2RA/IL10/IL19/IL20/IL24/PTPN6	7
oas04720	Long-term potentiation	3/205	69/9663	0.180186	0.74772	0.730213	ITPR2/KRAS/LOC105614854	3
oas04270	Vascular smooth muscle contraction	5/205	142/9663	0.183771	0.74772	0.730213	ITPR2/AGT/PRKCQ/LOC105614854/ADRA1D	5
oas05340	Primary immunodeficiency	2/205	37/9663	0.184798	0.74772	0.730213	AICDA/CD4	2
oas04750	Inflammatory mediator regulation of TRP channels	4/205	108/9663	0.19647	0.771062	0.753008	ITPR2/PRKCQ/MAPK12/LOC105614854	4
oas03250	Viral life cycle - HIV-1	3/205	73/9663	0.201757	0.771062	0.753008	BICD1/CHMP4B/CD4	3
oas05230	Central carbon metabolism in cancer	3/205	73/9663	0.201757	0.771062	0.753008	LDHB/KRAS/LOC101121590	3
oas04010	MAPK signaling pathway	9/205	306/9663	0.20256	0.771062	0.753008	DUSP16/RASGRF1/NTF3/TNFRSF1A/MAPKAPK2/KRAS/MAPK12/MAPK8IP2/CDC25B	9
oas04659	Th17 cell differentiation	4/205	110/9663	0.205226	0.771062	0.753008	PRKCQ/IL2RA/CD4/MAPK12	4
oas04725	Cholinergic synapse	4/205	113/9663	0.218568	0.809624	0.790668	ITPR2/KCNQ1/KRAS/GNB3	4
oas05203	Viral carcinogenesis	7/205	233/9663	0.22596	0.82538	0.806055	CDKN1B/HPN/LTBR/MAPKAPK2/KRAS/CHD4/HDAC10	7
oas03320	PPAR signaling pathway	3/205	82/9663	0.25219	0.878783	0.858208	PDPK1/CPT1B/OLR1	3
oas04210	Apoptosis	5/205	161/9663	0.256576	0.878783	0.858208	ITPR2/CTSH/TNFRSF1A/PDPK1/KRAS	5
oas05166	Human T-cell leukemia virus 1 infection	7/205	243/9663	0.257783	0.878783	0.858208	CDC16/LTBR/TNFRSF1A/IL15RA/IL2RA/KRAS/CD4	7
oas04935	Growth hormone synthesis, secretion and action	4/205	122/9663	0.259857	0.878783	0.858208	ITPR2/SSTR2/KRAS/MAPK12	4
oas00071	Fatty acid degradation	2/205	47/9663	0.263127	0.878783	0.858208	ECI1/CPT1B	2
oas04917	Prolactin signaling pathway	3/205	85/9663	0.269413	0.878783	0.858208	TH/KRAS/MAPK12	3
oas00970	Aminoacyl-tRNA biosynthesis	2/205	48/9663	0.271035	0.878783	0.858208	YARS2/DARS2	2
oas05034	Alcoholism	6/205	207/9663	0.27637	0.878783	0.858208	LOC101107687/TH/KRAS/GNB3/HDAC10/LOC105614854	6
oas05140	Leishmaniasis	3/205	87/9663	0.280969	0.878783	0.858208	IL10/PTPN6/MAPK12	3
oas04071	Sphingolipid signaling pathway	4/205	127/9663	0.28343	0.878783	0.858208	TNFRSF1A/PDPK1/KRAS/MAPK12	4
oas04668	TNF signaling pathway	4/205	127/9663	0.28343	0.878783	0.858208	TNFRSF1A/ITCH/MAPK12/DNM1L	4
oas04218	Cellular senescence	5/205	169/9663	0.289147	0.878783	0.858208	ITPR2/MAPKAPK2/KRAS/MAPK12/LOC105614854	5
oas00604	Glycosphingolipid biosynthesis - ganglio series	1/205	16/9663	0.290618	0.878783	0.858208	ST8SIA1	1
oas04150	mTOR signaling pathway	5/205	170/9663	0.293274	0.878783	0.858208	LRP6/TNFRSF1A/MLST8/PDPK1/KRAS	5
oas03083	Polycomb repressive complex	3/205	90/9663	0.298383	0.878783	0.858208	AEBP2/PHC1/SFMBT2	3
oas04979	Cholesterol metabolism	2/205	52/9663	0.302609	0.878783	0.858208	LRP2/ABCB11	2
oas04022	cGMP-PKG signaling pathway	5/205	173/9663	0.305714	0.878783	0.858208	ITPR2/PDE3A/KCNJ8/LOC105614854/ADRA1D	5
oas05150	Staphylococcus aureus infection	3/205	92/9663	0.310029	0.878783	0.858208	IL10/C3AR1/C1S	3
oas05417	Lipid and atherosclerosis	7/205	259/9663	0.311114	0.878783	0.858208	TNFRSF1A/PDPK1/IKBKE/KRAS/MAPK12/OLR1/LOC105614854	7
oas05145	Toxoplasmosis	4/205	134/9663	0.316926	0.878783	0.858208	TNFRSF1A/PDPK1/IL10/MAPK12	4
oas05170	Human immunodeficiency virus 1 infection	7/205	261/9663	0.317938	0.878783	0.858208	ITPR2/TNFRSF1A/KRAS/GNB3/CD4/MAPK12/LOC105614854	7
oas00450	Selenocompound metabolism	1/205	18/9663	0.320448	0.878783	0.858208	TXNRD3	1
oas00603	Glycosphingolipid biosynthesis - globo and isoglobo series	1/205	18/9663	0.320448	0.878783	0.858208	ST8SIA1	1
oas05205	Proteoglycans in cancer	6/205	219/9663	0.320773	0.878783	0.858208	ITPR2/PDPK1/NANOG/KRAS/PTPN6/MAPK12	6
oas04970	Salivary secretion	3/205	96/9663	0.333354	0.879271	0.858683	ITPR2/LOC105614854/ADRA1D	3
oas04976	Bile secretion	3/205	99/9663	0.350835	0.879271	0.858683	ABCB11/SLCO1A2/LOC101106781	3
oas05215	Prostate cancer	3/205	99/9663	0.350835	0.879271	0.858683	CDKN1B/PDPK1/KRAS	3
oas04142	Lysosome	4/205	142/9663	0.355577	0.879271	0.858683	M6PR/CTSH/ATP6V0C/ARSA	4
oas05231	Choline metabolism in cancer	3/205	100/9663	0.356653	0.879271	0.858683	PDPK1/KRAS/CHKB	3
oas04360	Axon guidance	5/205	186/9663	0.360338	0.879271	0.858683	NTN3/PDPK1/SRGAP2/KRAS/PLXNB2	5
oas04925	Aldosterone synthesis and secretion	3/205	101/9663	0.362464	0.879271	0.858683	ITPR2/AGT/LOC105614854	3
oas04216	Ferroptosis	2/205	60/9663	0.364864	0.879271	0.858683	MAP1LC3A/LPCAT3	2
oas05213	Endometrial cancer	2/205	60/9663	0.364864	0.879271	0.858683	PDPK1/KRAS	2
oas00564	Glycerophospholipid metabolism	3/205	102/9663	0.368268	0.879271	0.858683	ETNK1/LPCAT3/CHKB	3
oas04910	Insulin signaling pathway	4/205	147/9663	0.379761	0.879271	0.858683	GYS2/PDPK1/KRAS/LOC105614854	4
oas04916	Melanogenesis	3/205	104/9663	0.379846	0.879271	0.858683	ASIP/KRAS/LOC105614854	3
oas04730	Long-term depression	2/205	64/9663	0.395228	0.879271	0.858683	ITPR2/KRAS	2
oas04929	GnRH secretion	2/205	64/9663	0.395228	0.879271	0.858683	ITPR2/KRAS	2
oas05322	Systemic lupus erythematosus	4/205	151/9663	0.39905	0.879271	0.858683	SSB/LOC101107687/IL10/C1S	4
oas04064	NF-kappa B signaling pathway	3/205	108/9663	0.40286	0.879271	0.858683	PRKCQ/LTBR/TNFRSF1A	3
oas04814	Motor proteins	5/205	197/9663	0.40684	0.879271	0.858683	MYO3B/KIF16B/DYNLRB1/TNNI2/CAPZA3	5
oas03015	mRNA surveillance pathway	3/205	110/9663	0.41428	0.879271	0.858683	UPF3A/RNPS1/MAGOHB	3
oas04622	RIG-I-like receptor signaling pathway	3/205	110/9663	0.41428	0.879271	0.858683	IKBKE/MAPK12/MAVS	3
oas04927	Cortisol synthesis and secretion	2/205	67/9663	0.417564	0.879271	0.858683	ITPR2/AGT	2
oas05418	Fluid shear stress and atherosclerosis	4/205	155/9663	0.418239	0.879271	0.858683	TNFRSF1A/MGST1/MAPK12/LOC105614854	4
oas04723	Retrograde endocannabinoid signaling	4/205	157/9663	0.427784	0.879271	0.858683	ITPR2/NDUFA9/GNB3/MAPK12	4
oas05415	Diabetic cardiomyopathy	6/205	248/9663	0.430818	0.879271	0.858683	GYS2/AGT/NDUFA9/GAPDH/MAPK12/CPT1B	6
oas05031	Amphetamine addiction	2/205	70/9663	0.439479	0.879271	0.858683	TH/LOC105614854	2
oas00563	Glycosylphosphatidylinositol (GPI)-anchor biosynthesis	1/205	27/9663	0.439965	0.879271	0.858683	PIGU	1
oas04614	Renin-angiotensin system	1/205	27/9663	0.439965	0.879271	0.858683	AGT	1
oas04932	Non-alcoholic fatty liver disease	5/205	206/9663	0.444599	0.879271	0.858683	NDUFA9/TNFRSF1A/ADIPOR1/ITCH/MAPK12	5
oas00480	Glutathione metabolism	2/205	71/9663	0.446684	0.879271	0.858683	MGST1/PRDX6	2
oas00601	Glycosphingolipid biosynthesis - lacto and neolacto series	1/205	28/9663	0.451879	0.879271	0.858683	ST8SIA1	1
oas04966	Collecting duct acid secretion	1/205	28/9663	0.451879	0.879271	0.858683	ATP6V0C	1
oas04613	Neutrophil extracellular trap formation	5/205	208/9663	0.452919	0.879271	0.858683	LOC101107687/VWF/HDAC10/MAPK12/CLEC7A	5
oas04514	Cell adhesion molecules	4/205	163/9663	0.456164	0.879271	0.858683	CLDN6/CLDN9/CD4/SIGLEC1	4
oas05223	Non-small cell lung cancer	2/205	73/9663	0.460939	0.879271	0.858683	PDPK1/KRAS	2
oas04744	Phototransduction	1/205	29/9663	0.463541	0.879271	0.858683	LOC105614854	1
oas05310	Asthma	1/205	29/9663	0.463541	0.879271	0.858683	IL10	1
oas04928	Parathyroid hormone synthesis, secretion and action	3/205	119/9663	0.464715	0.879271	0.858683	ITPR2/PTHLH/LRP6	3
oas04151	PI3K-Akt signaling pathway	9/205	396/9663	0.464957	0.879271	0.858683	CDKN1B/GYS2/NTF3/VWF/MLST8/PDPK1/IL2RA/KRAS/GNB3	9
oas04726	Serotonergic synapse	3/205	120/9663	0.470207	0.879271	0.858683	ITPR2/KRAS/GNB3	3
oas03082	ATP-dependent chromatin remodeling	3/205	121/9663	0.475673	0.879271	0.858683	LOC101107687/MORF4L1/CHD4	3
oas04670	Leukocyte transendothelial migration	3/205	122/9663	0.481114	0.879271	0.858683	CLDN6/CLDN9/MAPK12	3
oas04145	Phagosome	4/205	169/9663	0.48407	0.879271	0.858683	M6PR/ATP6V0C/OLR1/CLEC7A	4
oas05142	Chagas disease	3/205	123/9663	0.486528	0.879271	0.858683	TNFRSF1A/IL10/MAPK12	3
oas04918	Thyroid hormone synthesis	2/205	78/9663	0.495619	0.879271	0.858683	ITPR2/LRP2	2
oas05214	Glioma	2/205	78/9663	0.495619	0.879271	0.858683	KRAS/LOC105614854	2
oas00053	Ascorbate and aldarate metabolism	1/205	32/9663	0.497067	0.879271	0.858683	MIOX	1
oas05162	Measles	4/205	174/9663	0.506888	0.879271	0.858683	CDKN1B/IL2RA/IKBKE/MAVS	4
oas05163	Human cytomegalovirus infection	6/205	269/9663	0.509071	0.879271	0.858683	ITPR2/TNFRSF1A/KRAS/GNB3/MAPK12/LOC105614854	6
oas04110	Cell cycle	4/205	175/9663	0.511399	0.879271	0.858683	CDKN1B/CDC16/PKMYT1/CDC25B	4
oas04611	Platelet activation	3/205	128/9663	0.513183	0.879271	0.858683	ITPR2/VWF/MAPK12	3
oas00630	Glyoxylate and dicarboxylate metabolism	1/205	34/9663	0.51825	0.879271	0.858683	HAO1	1
oas00640	Propanoate metabolism	1/205	34/9663	0.51825	0.879271	0.858683	LDHB	1
oas01523	Antifolate resistance	1/205	34/9663	0.51825	0.879271	0.858683	LOC101106781	1
oas04721	Synaptic vesicle cycle	2/205	82/9663	0.522329	0.879271	0.858683	ATP6V0C/AP2A2	2
oas05220	Chronic myeloid leukemia	2/205	82/9663	0.522329	0.879271	0.858683	CDKN1B/KRAS	2
oas01210	2-Oxocarboxylic acid metabolism	1/205	35/9663	0.528507	0.879271	0.858683	BCAT1	1
oas04926	Relaxin signaling pathway	3/205	132/9663	0.533974	0.879271	0.858683	KRAS/GNB3/MAPK12	3
oas00410	beta-Alanine metabolism	1/205	36/9663	0.538546	0.879271	0.858683	SMOX	1
oas00512	Mucin type O-glycan biosynthesis	1/205	36/9663	0.538546	0.879271	0.858683	GALNT8	1
oas05132	Salmonella infection	6/205	278/9663	0.541448	0.879271	0.858683	M6PR/TNFRSF1A/DYNLRB1/GAPDH/MAPK12/PIK3C2G	6
oas04012	ErbB signaling pathway	2/205	85/9663	0.541733	0.879271	0.858683	CDKN1B/KRAS	2
oas05225	Hepatocellular carcinoma	4/205	183/9663	0.546787	0.879271	0.858683	LRP6/MGST1/KRAS/TXNRD3	4
oas04130	SNARE interactions in vesicular transport	1/205	37/9663	0.548372	0.879271	0.858683	VAMP1	1
oas04820	Cytoskeleton in muscle cells	5/205	233/9663	0.553279	0.879271	0.858683	DIAPH3/TNNI2/ENO2/PKP2/CAPZA3	5
oas00230	Purine metabolism	3/205	136/9663	0.554259	0.879271	0.858683	GUCY2C/PDE6H/PDE3A	3
oas04710	Circadian rhythm	1/205	39/9663	0.567404	0.879271	0.858683	BHLHE41	1
oas05143	African trypanosomiasis	1/205	39/9663	0.567404	0.879271	0.858683	IL10	1
oas04380	Osteoclast differentiation	3/205	139/9663	0.569127	0.879271	0.858683	ITPR2/TNFRSF1A/MAPK12	3
oas04211	Longevity regulating pathway	2/205	90/9663	0.572848	0.879271	0.858683	ADIPOR1/KRAS	2
oas04540	Gap junction	2/205	90/9663	0.572848	0.879271	0.858683	ITPR2/KRAS	2
oas04727	GABAergic synapse	2/205	90/9663	0.572848	0.879271	0.858683	GNB3/GABARAPL1	2
oas00250	Alanine, aspartate and glutamate metabolism	1/205	40/9663	0.576619	0.879271	0.858683	RIMKLB	1
oas04217	Necroptosis	4/205	190/9663	0.576642	0.879271	0.858683	LOC101107687/TNFRSF1A/CHMP4B/DNM1L	4
oas05169	Epstein-Barr virus infection	5/205	241/9663	0.583509	0.879271	0.858683	CDKN1B/IKBKE/MAPK12/CR2/MAVS	5
oas00790	Folate biosynthesis	1/205	41/9663	0.585638	0.879271	0.858683	TH	1
oas05219	Bladder cancer	1/205	41/9663	0.585638	0.879271	0.858683	KRAS	1
oas04915	Estrogen signaling pathway	3/205	143/9663	0.588473	0.879271	0.858683	ITPR2/KRAS/LOC105614854	3
oas04623	Cytosolic DNA-sensing pathway	2/205	93/9663	0.590772	0.879271	0.858683	IKBKE/MAVS	2
oas05032	Morphine addiction	2/205	93/9663	0.590772	0.879271	0.858683	PDE3A/GNB3	2
oas00350	Tyrosine metabolism	1/205	42/9663	0.594467	0.879271	0.858683	TH	1
oas05216	Thyroid cancer	1/205	42/9663	0.594467	0.879271	0.858683	KRAS	1
oas04014	Ras signaling pathway	5/205	245/9663	0.598211	0.879271	0.858683	RASGRF1/NTF3/KRAS/GNB3/LOC105614854	5
oas04657	IL-17 signaling pathway	2/205	95/9663	0.602409	0.879271	0.858683	IKBKE/MAPK12	2
oas04550	Signaling pathways regulating pluripotency of stem cells	3/205	146/9663	0.602615	0.879271	0.858683	NANOG/KRAS/MAPK12	3
oas05161	Hepatitis B	4/205	198/9663	0.60937	0.879271	0.858683	IKBKE/KRAS/MAPK12/MAVS	4
oas05135	Yersinia infection	3/205	153/9663	0.634355	0.879271	0.858683	IL10/CD4/MAPK12	3
oas04713	Circadian entrainment	2/205	101/9663	0.635821	0.879271	0.858683	GNB3/LOC105614854	2
oas00513	Various types of N-glycan biosynthesis	1/205	47/9663	0.635877	0.879271	0.858683	ALG12	1
oas04962	Vasopressin-regulated water reabsorption	1/205	47/9663	0.635877	0.879271	0.858683	ARHGDIB	1
oas04650	Natural killer cell mediated cytotoxicity	3/205	154/9663	0.638744	0.879271	0.858683	KRAS/PTPN6/LOC101116896	3
oas01524	Platinum drug resistance	2/205	102/9663	0.641172	0.879271	0.858683	PDPK1/MGST1	2
oas00514	Other types of O-glycan biosynthesis	1/205	48/9663	0.64364	0.879271	0.858683	GALNT8	1
oas05165	Human papillomavirus infection	7/205	359/9663	0.643935	0.879271	0.858683	CDKN1B/TNFRSF1A/VWF/ATP6V0C/IKBKE/KRAS/CHD4	7
oas00620	Pyruvate metabolism	1/205	49/9663	0.651238	0.879271	0.858683	LDHB	1
oas05030	Cocaine addiction	1/205	49/9663	0.651238	0.879271	0.858683	TH	1
oas05330	Allograft rejection	1/205	49/9663	0.651238	0.879271	0.858683	IL10	1
oas04921	Oxytocin signaling pathway	3/205	157/9663	0.65169	0.879271	0.858683	ITPR2/KRAS/LOC105614854	3
oas05226	Gastric cancer	3/205	157/9663	0.65169	0.879271	0.858683	CDKN1B/LRP6/KRAS	3
oas04144	Endocytosis	5/205	261/9663	0.654012	0.879271	0.858683	IL2RA/CHMP4B/ITCH/AP2A2/CAPZA3	5
oas01240	Biosynthesis of cofactors	3/205	158/9663	0.655932	0.879271	0.858683	PHOSPHO2/BCAT1/PANK2	3
oas04934	Cushing syndrome	3/205	158/9663	0.655932	0.879271	0.858683	ITPR2/CDKN1B/AGT	3
oas03022	Basal transcription factors	1/205	50/9663	0.658674	0.879271	0.858683	TAF3	1
oas04972	Pancreatic secretion	2/205	106/9663	0.66196	0.879271	0.858683	ITPR2/KCNQ1	2
oas04215	Apoptosis - multiple species	1/205	52/9663	0.673078	0.889545	0.868717	TNFRSF1A	1
oas03460	Fanconi anemia pathway	1/205	53/9663	0.680051	0.890543	0.869692	UBE2T	1
oas04120	Ubiquitin mediated proteolysis	3/205	164/9663	0.680605	0.890543	0.869692	CDC16/UBA2/ITCH	3
oas00330	Arginine and proline metabolism	1/205	54/9663	0.686876	0.894299	0.87336	SMOX	1
oas00280	Valine, leucine and isoleucine degradation	1/205	55/9663	0.693556	0.894785	0.873834	BCAT1	1
oas04724	Glutamatergic synapse	2/205	114/9663	0.700637	0.894785	0.873834	ITPR2/GNB3	2
oas00510	N-Glycan biosynthesis	1/205	57/9663	0.706494	0.894785	0.873834	ALG12	1
oas00600	Sphingolipid metabolism	1/205	57/9663	0.706494	0.894785	0.873834	ARSA	1
oas04961	Endocrine and other factor-regulated calcium reabsorption	1/205	57/9663	0.706494	0.894785	0.873834	AP2A2	1
oas05208	Chemical carcinogenesis - reactive oxygen species	5/205	278/9663	0.707663	0.894785	0.873834	NDUFA9/PDPK1/MGST1/KRAS/MAPK12	5
oas04340	Hedgehog signaling pathway	1/205	59/9663	0.718888	0.903133	0.881987	LRP2	1
oas01212	Fatty acid metabolism	1/205	60/9663	0.724889	0.903133	0.881987	CPT1B	1
oas04620	Toll-like receptor signaling pathway	2/205	120/9663	0.727187	0.903133	0.881987	IKBKE/MAPK12	2
oas04714	Thermogenesis	5/205	285/9663	0.728	0.903133	0.881987	NDUFA9/MLST8/KRAS/MAPK12/CPT1B	5
oas04330	Notch signaling pathway	1/205	63/9663	0.742136	0.910324	0.889009	ITCH	1
oas05320	Autoimmune thyroid disease	1/205	63/9663	0.742136	0.910324	0.889009	IL10	1
oas04024	cAMP signaling pathway	4/205	237/9663	0.745367	0.910324	0.889009	SSTR2/PDE3A/LOC101106781/LOC105614854	4
oas04213	Longevity regulating pathway - multiple species	1/205	64/9663	0.747642	0.910324	0.889009	KRAS	1
oas05321	Inflammatory bowel disease	1/205	66/9663	0.758307	0.919054	0.897535	IL10	1
oas05221	Acute myeloid leukemia	1/205	70/9663	0.778308	0.93706	0.91512	KRAS	1
oas05204	Chemical carcinogenesis - DNA adducts	1/205	73/9663	0.792221	0.93706	0.91512	MGST1	1
oas05218	Melanoma	1/205	73/9663	0.792221	0.93706	0.91512	KRAS	1
oas05164	Influenza A	3/205	199/9663	0.798729	0.93706	0.91512	TNFRSF1A/IKBKE/MAVS	3
oas04020	Calcium signaling pathway	4/205	257/9663	0.799665	0.93706	0.91512	ITPR2/LOC105614854/ADRA1D/PLCZ1	4
oas00980	Metabolism of xenobiotics by cytochrome P450	1/205	77/9663	0.809428	0.93706	0.91512	MGST1	1
oas05211	Renal cell carcinoma	1/205	77/9663	0.809428	0.93706	0.91512	KRAS	1
oas05212	Pancreatic cancer	1/205	79/9663	0.817492	0.93706	0.91512	KRAS	1
oas05168	Herpes simplex virus 1 infection	7/205	433/9663	0.818754	0.93706	0.91512	ZNF181/ZNF599/ZNF792/TNFRSF1A/ZNF205/IKBKE/MAVS	7
oas04510	Focal adhesion	3/205	207/9663	0.819957	0.93706	0.91512	RASGRF1/VWF/PDPK1	3
oas04080	Neuroactive ligand-receptor interaction	6/205	383/9663	0.828362	0.93706	0.91512	SSTR2/SPX/AGT/C3AR1/GPR83/ADRA1D	6
oas03040	Spliceosome	4/205	272/9663	0.833973	0.93706	0.91512	WBP11/SNRPB2/RBM17/MAGOHB	4
oas03018	RNA degradation	1/205	84/9663	0.836198	0.93706	0.91512	ENO2	1
oas05224	Breast cancer	2/205	152/9663	0.83727	0.93706	0.91512	LRP6/KRAS	2
oas04072	Phospholipase D signaling pathway	2/205	153/9663	0.839958	0.93706	0.91512	AGT/KRAS	2
oas05206	MicroRNAs in cancer	3/205	216/9663	0.841544	0.93706	0.91512	CDKN1B/KRAS/CDC25B	3
oas00983	Drug metabolism - other enzymes	1/205	86/9663	0.843134	0.93706	0.91512	MGST1	1
oas04015	Rap1 signaling pathway	3/205	218/9663	0.846028	0.93706	0.91512	KRAS/MAPK12/LOC105614854	3
oas05412	Arrhythmogenic right ventricular cardiomyopathy	1/205	87/9663	0.846492	0.93706	0.91512	PKP2	1
oas05010	Alzheimer disease	7/205	450/9663	0.847712	0.93706	0.91512	ITPR2/LRP6/NDUFA9/TNFRSF1A/KRAS/GAPDH/LOC105614854	7
oas05207	Chemical carcinogenesis - receptor activation	3/205	219/9663	0.848229	0.93706	0.91512	MGST1/IKBKE/KRAS	3
oas01521	EGFR tyrosine kinase inhibitor resistance	1/205	89/9663	0.852994	0.93706	0.91512	KRAS	1
oas04612	Antigen processing and presentation	1/205	91/9663	0.859223	0.93706	0.91512	CD4	1
oas04512	ECM-receptor interaction	1/205	92/9663	0.862238	0.93706	0.91512	VWF	1
oas05416	Viral myocarditis	1/205	92/9663	0.862238	0.93706	0.91512	CD55	1
oas05323	Rheumatoid arthritis	1/205	98/9663	0.879025	0.94791	0.925716	ATP6V0C	1
oas05171	Coronavirus disease - COVID-19	7/205	472/9663	0.879578	0.94791	0.925716	TNFRSF1A/VWF/IKBKE/C3AR1/MAPK12/C1S/MAVS	7
oas04520	Adherens junction	1/205	100/9663	0.884155	0.94791	0.925716	PTPN6	1
oas05410	Hypertrophic cardiomyopathy	1/205	101/9663	0.886638	0.94791	0.925716	AGT	1
oas03008	Ribosome biogenesis in eukaryotes	1/205	106/9663	0.898283	0.951093	0.928824	EMG1	1
oas05414	Dilated cardiomyopathy	1/205	106/9663	0.898283	0.951093	0.928824	AGT	1
oas05210	Colorectal cancer	1/205	107/9663	0.900464	0.951093	0.928824	KRAS	1
oas04530	Tight junction	2/205	186/9663	0.908915	0.951474	0.929196	CLDN6/CLDN9	2
oas05146	Amoebiasis	1/205	113/9663	0.912611	0.951474	0.929196	IL10	1
oas05222	Small cell lung cancer	1/205	113/9663	0.912611	0.951474	0.929196	CDKN1B	1
oas00190	Oxidative phosphorylation	2/205	196/9663	0.923582	0.951474	0.929196	NDUFA9/ATP6V0C	2
oas04062	Chemokine signaling pathway	2/205	196/9663	0.923582	0.951474	0.929196	KRAS/GNB3	2
oas05202	Transcriptional misregulation in cancer	2/205	196/9663	0.923582	0.951474	0.929196	CDKN1B/ETV6	2
oas05012	Parkinson disease	4/205	332/9663	0.926149	0.951474	0.929196	ITPR2/NDUFA9/TH/LOC105614854	4
oas04810	Regulation of actin cytoskeleton	2/205	239/9663	0.964812	0.985934	0.96285	DIAPH3/KRAS	2
oas05017	Spinocerebellar ataxia	1/205	162/9663	0.969905	0.985934	0.96285	ITPR2	1
oas05020	Prion disease	3/205	329/9663	0.972961	0.985934	0.96285	ITPR2/NDUFA9/MAPK12	3
oas04141	Protein processing in endoplasmic reticulum	1/205	183/9663	0.980974	0.985934	0.96285	YOD1	1
oas04310	Wnt signaling pathway	1/205	186/9663	0.982182	0.985934	0.96285	LRP6	1
oas05016	Huntington disease	3/205	363/9663	0.984827	0.985934	0.96285	TFAM/NDUFA9/AP2A2	3
oas05014	Amyotrophic lateral sclerosis	4/205	441/9663	0.985934	0.985934	0.96285	NDUFA9/TNFRSF1A/MAP1LC3A/MAPK12	4
